# Supplementary material for: Comparative genomic analysis of thermophilic fungi reveals convergent evolutionary adaptations and gene losses
Source: Commun Biol. 2024 Sep 12;7:1124. doi: 10.1038/s42003-024-06681-w (PMC11393059; doi:10.1038/s42003-024-06681-w)
Supplement: Supplementary file 2 — Supplemental Data 1 [file 42003_2024_6681_MOESM2_ESM.xlsx]

## Sheet: Sheet1
Supplemental file 1 - 79 genomes used in this study and their respective metadata. BUSCO completeness abbreviations - C=Complete BUSCOs, S=Complete and single-copy BUSCOs, D=Complete and duplicated BUSCOs, F=Fragmented BUSCOs, M=Missing BUSCOs.
JGI portal	Optimal temperature of growth	Species	Strain	Origin	Lifestyle	BUSCO (fungi_odb10)	N50/L50	GC3 (avg/stdev)	ENC (avg/stdev)	Reference	GenBan accession	Bioproject	Biosample	Sequencing method	Assembler
Myche1	Thermophilic	Thermothelomyces heterothallicus	CBS 203.75	JGI	Saprophytic	C:97.9%[S:97.9%,D:0.0%],F:0.9%,M:1.2%,n:758	4/4.399 MB	45.41/8.54	0.74/0.12		JBBPEJ000000000	PRJNA200597	SAMN02746074	Illumina HiSeq 2500	AllPathsLG
Mychet1	Thermophilic	Thermothelomyces heterothallicus	CBS 202.75	JGI	Saprophytic	C:98.8%[S:98.8%,D:0.0%],F:0.8%,M:0.4%,n:758	11/1.08 MB	44.29/8.07	0.76/0.11		JBBPEI000000000	PRJNA219689	SAMN02746077	Illumina HiSeq 2500	AllPathsLG
Spoth2	Thermophilic	Thermothelomyces thermophilus	ATCC 42464	JGI	Saprophytic	C:97.0%[S:97.0%,D:0.0%],F:1.3%,M:1.7%,n:758	3/5.063 MB	43.98/7.87	0.76/0.11	Berka RM et al.	GCF_000226095.1
Thehi1	Thermophilic	Thermothelomyces hinnuleus	ATCC 52474	CSFG	Saprophytic	C:72.2%[S:72.2%,D:0.0%],F:3.2%,M:24.6%,n:758	71/139.489 KB	45.46/7.97	0.74/0.11		JAZGUK000000000	PRJNA1064924	SAMN39445594	HiSeq2000 PE150	SOAPdenovo
Thefe1	Thermophilic	Thermothelomyces fergusii	CBS 405.69	CSFG	Saprophytic	C:95.1%[S:95.1%,D:0.0%],F:3.0%,M:1.9%,n:758	8/938.84 KB	41.47/8.30	0.79/0.12		JAZGSZ000000000	PRJNA1064925	SAMN39445702	454	SOAPdenovo
Themy1	Thermophilic	Thermothelomyces myriococcoides	CBS 389.93	CSFG	Saprophytic	C:97.8%[S:97.8%,D:0.0%],F:1.1%,M:1.1%,n:758	4/3.539 MB	46.93/7.09	0.72/0.09		JAZGUJ000000000	PRJNA1064935	SAMN39445959	454	SOAPdenovo
Corse1	Mesophilic	Corynascus sepedonium	ATCC 9787	CSFG	Saprophytic	C:95.4%[S:94.5%,D:0.9%],F:0.3%,M:4.3%,n:758	116/91.505 KB	50.37/6.61	0.67/0.09		JBBEXH000000000	PRJNA1064936	SAMN39446357	HiSeq2000 PE150	SOAPdenovo
Corsim1	Thermotolerant	Corynascus similis	CBS 632.67	JGI	Saprophytic	C:99.5%[S:99.2%,D:0.3%],F:0.0%,M:0.5%,n:758	8/1.154 MB	49.60/6.41	0.68/0.08		JAZGRQ000000000
Corno1	Mesophilic	Corynascus novoguineensis	CBS 359.72	JGI	Saprophytic	C:99.1%[S:98.8%,D:0.3%],F:0.1%,M:0.8%,n:758	49/198.54 KB	48.84/6.59	0.70/0.08	Hensen N et al., 2023	GCA_033296725.1
Chafi1	Mesophilic	Chaetomidium fimeti	CBS 168.71	JGI	Saprophytic	C:99.5%[S:98.8%,D:0.7%],F:0.0%,M:0.5%,n:758	4/4.607 MB	46.66/7.45	0.73/0.10	Hensen N et al., 2023	GCA_033439085.1
Chame1	Mesophilic	Chaetomium megalocarpum	MPI-CAGE-AT-0009	JGI	Saprophytic	C:98.9%[S:98.9%,D:0.0%],F:0.4%,M:0.7%,n:758	2/5.315 MB	46.67/7.33	0.73/0.10	Mesny F et al.	GCA_020736525.1
Chagl_1	Mesophilic	Chaetomium globosum	CBS 148.51	JGI	Saprophytic/Pathogenic	C:88.3%[S:88.0%,D:0.3%],F:4.1%,M:7.6%,n:758	4/4.721 MB	47.76/7.08	0.71/0.09	Cuomo CA et al.	GCF_000143365.1
Corin1	Mesophilic	Corynascella inaequalis	CBS 284.82	JGI	Saprophytic	C:99.0%[S:98.3%,D:0.7%],F:0.0%,M:1.0%,n:758	95/113.841 KB	42.59/6.91	0.78/0.09	Hensen N et al., 2023	GCA_033296685.1
Chafu1	Mesophilic	Dichotomopilus funicola	MPI-SDFR-AT-0129	JGI	Symbiotic (mycorrhizal)	C:99.6%[S:99.3%,D:0.3%],F:0.1%,M:0.3%,n:758	4/3.754 MB	49.17/6.58	0.68/0.09	Mesny F et al.	GCA_020726445.1
Chafun1	Mesophilic	Chaetomium funicola	CBS 141.50	JGI	Saprophytic	C:99.2%[S:99.1%,D:0.1%],F:0.1%,M:0.7%,n:758	30/366.099 KB	48.70/6.31	0.70/0.07	Hensen N et al., 2023	GCA_033296635.1
Chale1	Thermophilic	Chaetomidium leptoderma	CBS 538.74	JGI	Saprophytic	C:99.0%[S:98.7%,D:0.3%],F:0.3%,M:0.7%,n:758	100/101.949 KB	45.20/6.71	0.75/0.08	Hensen N et al., 2023	GCA_033296705.1
Stalo1	Thermophilic	Staphylotrichum longicolle	CBS 103.79	JGI	Saprophytic	C:98.8%[S:98.0%,D:0.8%],F:0.1%,M:1.1%,n:758	224/46.781 KB	40.31/6.69	0.81/0.08	Hensen N et al., 2023	GCA_019096155.1
Thiap1	Mesophilic	Parathielavia appendiculata	CBS 731.68	JGI	Saprophytic	C:99.0%[S:98.9%,D:0.1%],F:0.8%,M:0.2%,n:758	6/1.687 MB	48.28/6.85	0.70/0.10	Hensen N et al., 2023	GCA_033297405.1
Thihy1	Mesophilic	Thielavia hyrcaniae	CBS 757.83	JGI	Saprophytic	C:99.6%[S:99.2%,D:0.4%],F:0.1%,M:0.3%,n:758	13/565.649 KB	45.48/7.74	0.74/0.11	Hensen N et al., 2023	GCA_033575675.1
Chaol1	Thermotolerant	Chaetomium olivicolor	CBS 102434	CSFG	Saprophytic	C:94.4%[S:94.3%,D:0.1%],F:1.5%,M:4.1%,n:758	286/35.836 KB	47.20/7.29	0.71/0.10		JBBEXI000000000	PRJNA1064940	SAMN39446374	HiSeq2000 PE150	SOAPdenovo
Achma1	Mesophilic	Achaetomium macrosporum	CBS 532.94	JGI	Saprophytic	C:99.0%[S:98.5%,D:0.5%],F:0.0%,M:1.0%,n:758	110/76.086 KB	47.53/6.39	0.72/0.08	Hensen N et al., 2023	GCA_033296875.1
Achstr1	Thermotolerant	Achaetomium strumarium	CBS 333.67	JGI	Saprophytic	C:99.6%[S:99.5%,D:0.1%],F:0.0%,M:0.4%,n:758	3/4.525 MB	47.26/7.04	0.73/0.09	Hensen N et al., 2023	GCA_033439665.1
Thite2	Thermophilic	Thermothielavioides terrestris	NRRL 8126	JGI	Saprophytic	C:97.8%[S:97.4%,D:0.4%],F:0.9%,M:1.3%,n:758	2/9.478 MB	41.86/7.28	0.79/0.10	Berka RM et al.	GCF_000226115.1
Humgr1	Thermophilic	Humicola grisea var. thermoidea	UFV	JGI	Saprophytic	C:98.5%[S:98.5%,D:0.0%],F:0.7%,M:0.8%,n:758	6/1.805 MB	45.24/7.16	0.73/0.09	Steindorff AS et al.	GCA_011316235.1
Mycthe1	Thermophilic	Mycothermus thermophilus	CBS 625.91	CSFG	Saprophytic	C:99.9%[S:99.9%,D:0.0%],F:0.1%,M:0.0%,n:758	3/4.229 MB	46.79/7.49	0.69/0.11		JBAGCS000000000	PRJNA1064942	SAMN39446766	454	SOAPdenovo
Mycth1	Thermophilic	Mycothermus thermophilus	CBS 620.91	CSFG	Saprophytic	C:92.3%[S:91.0%,D:1.3%],F:1.3%,M:6.4%,n:758	134/64.388 KB	44.05/5.73	0.76/0.07		JAZGSY000000000	PRJNA1064943	SAMN39446767	HiSeq2000 PE150	SOAPdenovo
Remth1	Thermophilic	Remersonia thermophila	ATCC 22073	CSFG	Saprophytic	C:99.1%[S:99.1%,D:0.0%],F:0.0%,M:0.9%,n:758	3/4.452 MB	38.73/7.22	0.83/0.09		JAZGUE000000000	PRJNA1064947	SAMN39446788	HiSeq2000 PE150	SOAPdenovo
Chathe1	Thermophilic	Chaetomium thermophilum var. coprophilum	DSM 1495 ATCC 16451	CSFG	Saprophytic/Pathogenic	C:97.8%[S:97.8%,D:0.0%],F:1.3%,M:0.9%,n:758	4/2.85 MB	50.06/6.47	0.66/0.08	Amlacher S et al.	GCF_000221225.1
Humhy1	Thermophilic	Humicola hyalothermophila	CBS 454.80	CSFG	Saprophytic	C:88.8%[S:88.4%,D:0.4%],F:1.6%,M:9.6%,n:758	500/16.615 KB	46.73/8.08	0.72/0.12		JBBEXK000000000	PRJNA1064949	SAMN39446789	Pacbio	Masurca
Thian1	Mesophilic	Thielavia antarctica	CBS 123565	JGI	Saprophytic	C:98.8%[S:98.7%,D:0.1%],F:0.7%,M:0.5%,n:758	9/1.451 MB	44.19/8.43	0.75/0.12	Hensen N et al., 2023	GCA_033297235.1
Thiar1	Thermophilic	Canariomyces arenarius	CBS 508.74	JGI	Saprophytic	C:99.9%[S:99.5%,D:0.4%],F:0.0%,M:0.1%,n:758	11/820.646 KB	50.29/6.31	0.67/0.09	Hensen N et al., 2023	GCA_033297395.1
Thiau1	Thermophilic	Thermocarpiscus australiensis	ATCC 28236	CSFG	Saprophytic	C:97.1%[S:96.8%,D:0.3%],F:0.5%,M:2.4%,n:758	73/122.776 KB	47.52/7.66	0.71/0.11		JAZBRW000000000	PRJNA1064950	SAMN39446850	HiSeq2000 PE150	SOAPdenovo
Podan3	Mesophilic	Podospora anserina	NA	JGI	Saprophytic	C:98.7%[S:98.2%,D:0.5%],F:0.4%,M:0.9%,n:758	3/4.734 MB	49.84/7.13	0.65/0.08	Espagne E et al.	GCF_000226545.1
Neucr2	Mesophilic	Neurospora crassa	OR74A	JGI	Saprophytic	C:100.0%[S:91.7%,D:8.3%],F:0.0%,M:0.0%,n:758	3/6.001 MB	50.28/7.60	0.64/0.09	Galagan JE et al.	GCF_000182925.2
Sorhu1	Mesophilic	Sordaria humana	MPI-SDFR-AT0083	JGi	Endophytic	C:99.4%[S:99.1%,D:0.3%],F:0.0%,M:0.6%,n:758	4/3.213 MB	50.03/7.73	0.64/0.09	Mesny F et al.	GCA_020800285.1
Acrth1	Thermophilic	Phialemonium thermophilum	ATCC 24622	CSFG	Saprophytic	C:76.5%[S:75.7%,D:0.8%],F:5.5%,M:18.0%,n:758	282/22.105 KB	48.12/9.43	0.69/0.13		JAZHXJ000000000	PRJNA1064952	SAMN39446863	HiSeq2000 PE150	SOAPdenovo
Conlig1	Mesophilic	Coniochaeta ligniaria	NRRL 30616	JGI	Saprophytic	C:99.5%[S:99.1%,D:0.4%],F:0.4%,M:0.1%,n:758	6/3.223 MB	49.11/7.47	0.68/0.11	Jiménez DJ et al.	GCA_001879275.1
Acrchr1	Mesophilic	Acremonium chrysogenum	ATCC 11550	JGI	Saprophytic	C:98.0%[S:97.9%,D:0.1%],F:0.1%,M:1.9%,n:758	49/166.906 KB	44.36/7.58	0.75/0.08	Terfehr D et al.	GCA_000769265.1
Acrst1	Mesophilic	Sarocladium strictum	DS1bioAY4a	JGI	Saprophytic	C:99.1%[S:98.4%,D:0.7%],F:0.3%,M:0.6%,n:758	5/3.56 MB	51.95/6.71	0.61/0.07		JAZGRM000000000
Trire2	Mesophilic	Trichoderma reesei	QM9414	JGI	Saprophytic	C:99.7%[S:99.6%,D:0.1%],F:0.0%,M:0.3%,n:758	9/1.22 MB	45.98/8.39	0.71/0.11	Martinez D et al.	GCF_000167675.1
Theste1	Thermotolerant	Thermomyces stellatus	CBS 241.64	CSFG	Saprophytic	C:93.0%[S:92.3%,D:0.7%],F:1.6%,M:5.4%,n:758	189/46.657 KB	46.97/8.12	0.73/0.11		JBAGCR000000000	PRJNA1065429	SAMN39459271	HiSeq2000 PE150	SOAPdenovo
Acral2	Mesophilic	Sodiomyces alcalophilus	JCM 7366	JGI	Saprophytic	C:99.0%[S:98.7%,D:0.3%],F:0.4%,M:0.6%,n:758	3/7.202 MB	47.34/8.58	0.69/0.12		JBBPEK000000000	PRJNA33785	SAMN00750648	ABI 3730XL	Arachne v.20071016
Sodal1	Mesophilic	Sodiomyces alkalinus	F11	JGI	Saprophytic/Pathogenic	C:99.8%[S:99.5%,D:0.3%],F:0.0%,M:0.2%,n:758	4/3.517 MB	47.86/8.14	0.69/0.11	Grum-Grzhimaylo AA et al.	GCF_003711515.1
Verdah1	Mesophilic	Verticillium dahliae	MPI-CAGE-AT-0001	JGI	Pathogenic	C:97.8%[S:90.0%,D:7.8%],F:0.7%,M:1.5%,n:758	10/1.58 MB	46.15/9.39	0.70/0.12	Mesny F et al.	GCF_000150675.1
Amore1	Mesophilic	Amorphotheca resinae	ATCC 22711	JGI	Symbiotic (ericoid mycorrhiza)	C:99.9%[S:99.9%,D:0.0%],F:0.0%,M:0.1%,n:758	6/1.981 MB	54.45/6.07	0.56/0.10	Martino E et al.	GCF_003019875.1
Ocuya1	Mesophilic	Oculimacula yallundae	CBS 494.80	CSFG	Pathogenic	C:99.3%[S:99.3%,D:0.0%],F:0.3%,M:0.4%,n:758	9/2.418 MB	55.36/4.90	0.50/0.06		JAZHXI000000000	PRJNA1064955	SAMN39446880	454	SOAPdenovo
Aspcl1	Mesophilic	Aspergillus clavatus	NRRL1	JGI	Saprophytic/Pathogenic	C:99.5%[S:99.5%,D:0.0%],F:0.5%,M:0.0%,n:758	5/2.494 MB	51.21/7.65	0.63/0.11	Arnaud MB et al.	GCF_000002715.2
Aspfu1	Thermotolerant	Aspergillus fumigatus	Af293	JGI	Pathogenic	C:98.6%[S:98.3%,D:0.3%],F:0.9%,M:0.5%,n:758	4/3.948 MB	53.85/6.21	0.59/0.09	Nierman WC et al.	GCF_000002655.1
Aspni_NRRL3_1	Mesophilic	Aspergillus niger	NRRL3	CSFG	Saprophytic	C:99.9%[S:99.6%,D:0.3%],F:0.0%,M:0.1%,n:758	5/2.807 MB	53.15/6.92	0.59/0.09	Vesth TC et al.	GCF_000002855.4
Aspnid1	Mesophilic	Aspergillus nidulans	FGSC A4	JGI	Saprophytic	C:98.3%[S:98.3%,D:0.0%],F:0.5%,M:1.2%,n:758	4/3.759 MB	54.95/5.67	0.57/0.07	Arnaud MB et al.	GCF_000011425.1
Pench1	Mesophilic	Penicillium chrysogenum	IBT 35668	JGI	Saprophytic	C:99.8%[S:99.5%,D:0.3%],F:0.0%,M:0.2%,n:758	3/5.341 MB	54.05/6.56	0.56/0.08	de Vries RP et al.	GCA_028827035.1
Bysni1	Thermotolerant	Byssochlamys nivea	CO7	JGI	Saprophytic	C:98.2%[S:97.9%,D:0.3%],F:0.0%,M:1.8%,n:758	60/185.295 KB	55.30/5.61	0.55/0.08	Biango-Daniels MN et al.	GCA_003116535.1
Byssp1	Thermophilic	Byssochlamys spectabilis	No.5	JGI	Saprophytic	C:98.0%[S:97.5%,D:0.5%],F:0.5%,M:1.5%,n:758	72/137.2 KB	54.63/6.13	0.56/0.08	Oka T et al.	GCA_000497085.1
Thecr1	Thermophilic	Thermoascus crustaceus	CBS 181.67	CSFG	Saprophytic	C:99.4%[S:99.3%,D:0.1%],F:0.3%,M:0.3%,n:758	4/3.065 MB	51.75/7.14	0.62/0.11		JAZBRV000000000	PRJNA1064960	SAMN39446921	454	SOAPdenovo
Theth1	Thermophilic	Thermoascus thermophilus	ATCC 26413	CSFG	Saprophytic	C:71.0%[S:71.0%,D:0.0%],F:4.1%,M:24.9%,n:758	254/28.246 KB	48.12/8.73	0.69/0.13		JAZGRP000000000	PRJNA1064961	SAMN39446965	HiSeq2000 PE150	SOAPdenovo
Theau2	Thermophilic	Thermoascus aurantiacus	ATCC 26904	JGI	Saprophytic	C:99.3%[S:99.3%,D:0.0%],F:0.1%,M:0.6%,n:758	5/2.25 MB	49.61/8.43	0.67/0.13		JAZGUB000000000
Talma1_2	Mesophilic	Talaromyces marneffei	ATCC 18224	JGI	Pathogenic	C:100.0%[S:93.5%,D:6.5%],F:0.0%,M:0.0%,n:758	4/3.339 MB	55.79/5.44	0.50/0.07	Nierman WC et al.	GCA_000001985.1
Talst1_2	Mesophilic	Talaromyces stipitatus	ATCC 10500	JGi	Saprophytic	C:99.5%[S:93.4%,D:6.1%],F:0.3%,M:0.2%,n:758	4/4.363 MB	56.33/4.83	0.47/0.06	Nierman WC et al.	GCA_000003125.1
Talth1	Thermophilic	Thermomyces dupontii	NRRL 2155	CSFG	Saprophytic	C:98.0%[S:98.0%,D:0.0%],F:0.3%,M:1.7%,n:758	3/2.766 MB	51.48/6.02	0.64/0.09		JAZGTC000000000	PRJNA1064962	SAMN39447024	HiSeq2000 PE150	SOAPdenovo
Thela1	Thermophilic	Thermomyces lanuginosus	ATCC 200065	CSFG	Saprophytic	C:99.8%[S:99.7%,D:0.1%],F:0.1%,M:0.1%,n:758	6/1.315 MB	52.88/5.65	0.61/0.08		JAZGRO000000000	PRJNA1064963	SAMN39447025	454	SOAPdenovo
Rasby1	Thermophilic	Rasamsonia byssochlamydoides	NRRL 3658	CSFG	Saprophytic	C:97.8%[S:97.4%,D:0.4%],F:0.3%,M:1.9%,n:758	31/299.089 KB	52.56/6.16	0.62/0.10		JAZGTB000000000	PRJNA1064965	SAMN39447046	HiSeq2000 PE150	SOAPdenovo
Talem1	Thermophilic	Rasamsonia emersonii	NRRL 3221	CSFG	Saprophytic	C:96.7%[S:96.2%,D:0.5%],F:0.4%,M:2.9%,n:758	80/117.937 KB	51.59/6.84	0.63/0.11		JAZGRN000000000	PRJNA1064966	SAMN39447047	HiSeq2000 PE150	SOAPdenovo
Cocim1	Mesophilic	Coccidioides immitis	RS	JGI	Pathogenic	C:99.6%[S:98.3%,D:1.3%],F:0.0%,M:0.4%,n:758	3/4.324 MB	56.12/5.49	0.51/0.07	Sharpton TJ et al.	GCA_000149335.2
Triru1	Mesophilic	Trichophyton rubrum	CBS 118892	JGI	Pathogenic	C:98.1%[S:97.8%,D:0.3%],F:0.9%,M:1.0%,n:758	4/2.157 MB	54.99/6.20	0.52/0.09	Martinez DA et al.	GCA_000151425.1
Malci1	Thermophilic	Malbranchea cinnamomea	CBS 343.55	CSFG	Saprophytic	C:97.5%[S:97.5%,D:0.0%],F:1.2%,M:1.3%,n:758	53/134.895 KB	54.76/6.36	0.56/0.10		JAZGTA000000000	PRJNA1064969	SAMN39447112	HiSeq2000 PE150	SOAPdenovo
Hisca1	Mesophilic	Histoplasma capsulatum	Nam1	JGI	Pathogenic	C:88.6%[S:88.3%,D:0.3%],F:5.4%,M:6.0%,n:758	4/2.885 MB	56.77/4.56	0.51/0.08	Sharpton TJ et al.	GCA_000150115.1
Aurpu1	Mesophilic	Aureobasidium pullulans	ATCC 62921	CSFG	Epiphytic/endophytic	C:98.4%[S:98.4%,D:0.0%],F:1.1%,M:0.5%,n:758	5/2.31 MB	50.45/7.15	0.57/0.08		JAZBRX000000000	PRJNA1064970	SAMN39447125	454	SOAPdenovo
Phchr2	Thermotolerant	Phanerochaete chrysosporium	RP-78	JGI	Saprophytic	C:98.9%[S:98.4%,D:0.5%],F:0.5%,M:0.6%,n:758	8/1.906 MB	48.70/7.78	0.68/0.10	Ohm RA et al.	GCA_000167175.1
Traver1	Mesophilic	Trametes versicolor	ATCC 20869	CSFG	Saprophytic	C:98.9%[S:98.4%,D:0.5%],F:0.7%,M:0.4%,n:758	14/881.114 KB	47.25/6.81	0.71/0.09		JAZGQW000000000	PRJNA1064971	SAMN39447126	454	SOAPdenovo
Glotr1_1	Mesophilic	Gloeophyllum trabeum	ATCC 11539	JGI	Saprophytic	C:99.3%[S:98.8%,D:0.5%],F:0.3%,M:0.4%,n:758	7/1.857 MB	52.30/7.58	0.64/0.11	Floudas D et al.	GCA_000344685.1
LedB17_3	Mesophilic	Lentinula edodes	B17	JGI	Saprophytic	C:80.1%[S:79.6%,D:0.5%],F:10.3%,M:9.6%,n:758	5/3.663 MB	56.85/3.96	0.45/0.05	Park SG et al.	GCA_001562095.1
PleosPC15_2	Mesophilic	Pleurotus ostreatus	PC15	JGI	Saprophytic	C:97.1%[S:95.1%,D:2.0%],F:0.9%,M:2.0%,n:758	5/3.27 MB	55.64/5.30	0.56/0.07	Riley R et al.	GCA_000697685.1
Mucci2	Mesophilic	Mucor lusitanicus	CBS 277.49	JGI	Saprophytic/Pathogenic	C:91.8%[S:80.6%,D:11.2%],F:3.4%,M:4.8%,n:758	4/4.318 MB	50.08/6.61	0.47/0.07	Corrochano et al., 2016	GCA_001638945.1
Rhimi_ATCC11559_1	Thermotolerant	Rhizopus microsporus	ATCC 11559	JGI	Saprophytic/Pathogenic	C:93.4%[S:87.9%,D:5.5%],F:2.6%,M:4.0%,n:758	87/84.607 KB	49.37/6.02	0.34/0.06	Lax et al., 2021	GCA_002083735.1
Hesve2finisherSC	Mesophilic	Hesseltinella vesiculosa	NRRL 3301	JGI	Saprophytic	C:97.0%[S:92.0%,D:5.0%],F:0.9%,M:2.1%,n:758	14/571.097 KB	49.95/6.57	0.52/0.07	Mondo SJ et al.	GCA_002104935.1
Liccor1	Mesophilic	Lichtheimia corymbifera	JMRC:FSU:9682	JGI	Saprophytic/Pathogenic	C:87.5%[S:73.4%,D:14.1%],F:1.1%,M:11.4%,n:758	25/367.562 KB	51.65/5.71	0.41/0.06	Schwartze VU et al.	GCA_000723665.1
Rhipu1	Thermophilic	Rhizomucor pusillus	CBS 183.67	CSFG	Saprophytic/Pathogenic	C:98.0%[S:91.4%,D:6.6%],F:0.4%,M:1.6%,n:758	7/1.214 MB	54.87/5.63	0.48/0.06		JAZGQV000000000	PRJNA1064975	SAMN39447127	454	SOAPdenovo
Calth1	Thermophilic	Calcarisporiella thermophila	CBS 279.70	CSFG	Saprophytic	C:97.4%[S:90.0%,D:7.4%],F:0.9%,M:1.7%,n:758	12/849.248 KB	54.89/5.53	0.50/0.12		JAZGQU000000000	PRJNA1064976	SAMN39447164	454	SOAPdenovo
Lobtra1	Mesophilic	Lobosporangium transversale	NRRL 3116	JGI	Saprophytic	C:96.4%[S:88.5%,D:7.9%],F:1.3%,M:2.3%,n:758	22/672.59 KB	53.70/5.61	0.44/0.06	Mondo SJ et al.	GCA_002105155.1
Supplementary References:
1. Berka, R. M. et al. Comparative genomic analysis of the thermophilic biomass-degrading fungi Myceliophthora thermophila and Thielavia terrestris. Nat. Biotechnol. 29, 922–927 (2011).
2. Genome-scale phylogeny and comparative genomics of the fungal order Sordariales. Mol. Phylogenet. Evol. 189, 107938 (2023).
3. Mesny, F. et al. Genetic determinants of endophytism in the Arabidopsis root mycobiome. Nat. Commun. 12, 1–15 (2021).
4. Cuomo, C. A., Untereiner, W. A., Ma, L.-J., Grabherr, M. & Birren, B. W. Draft Genome Sequence of the Cellulolytic Fungus Chaetomium globosum. Genome Announc. (2015) doi:10.1128/genomeA.00021-15.
5. Steindorff, A. S. et al. Insights into the Lignocellulose-Degrading Enzyme System of Humicola grisea var. thermoidea Based on Genome and Transcriptome Analysis. Microbiology Spectrum (2021) doi:10.1128/Spectrum.01088-21.
6. Amlacher, S. et al. Insight into Structure and Assembly of the Nuclear Pore Complex by Utilizing the Genome of a Eukaryotic Thermophile. Cell 146, 277–289 (2011).
7. Espagne, E. et al. The genome sequence of the model ascomycete fungus Podospora anserina. Genome Biol. 9, 1–22 (2008).
8. Galagan, J. E. et al. The genome sequence of the filamentous fungus Neurospora crassa. Nature 422, 859–868 (2003).
9. Jiménez, D. J. et al. Draft Genome Sequence of Coniochaeta ligniaria NRRL 30616, a Lignocellulolytic Fungus for Bioabatement of Inhibitors in Plant Biomass Hydrolysates. Genome Announc. (2017) doi:10.1128/genomea.01476-16.
10. Terfehr, D. et al. Genome Sequence and Annotation of Acremonium chrysogenum, Producer of the β-Lactam Antibiotic Cephalosporin C. Genome Announc. (2014) doi:10.1128/genomea.00948-14.
11. Martinez, D. et al. Genome sequencing and analysis of the biomass-degrading fungus Trichoderma reesei (syn. Hypocrea jecorina). Nat. Biotechnol. 26, 553–560 (2008).
12. Grum-Grzhimaylo, A. A. et al. The obligate alkalophilic soda-lake fungus Sodiomyces alkalinus has shifted to a protein diet. Mol. Ecol. 27, 4808–4819 (2018).
13. Martino, E. et al. Comparative genomics and transcriptomics depict ericoid mycorrhizal fungi as versatile saprotrophs and plant mutualists. New Phytol. 217, 1213–1229 (2018).
14. Arnaud, M. B. et al. The Aspergillus Genome Database (AspGD): recent developments in comprehensive multispecies curation, comparative genomics and community resources. Nucleic Acids Res. 40, D653–D659 (2011).
15. Nierman, W. C. et al. Genomic sequence of the pathogenic and allergenic filamentous fungus Aspergillus fumigatus. Nature 438, 1151–1156 (2005).
16. Vesth, T. C. et al. Investigation of inter- and intraspecies variation through genome sequencing of Aspergillus section Nigri. Nat. Genet. 50, 1688–1695 (2018).
17. de Vries, R. P. et al. Comparative genomics reveals high biological diversity and specific adaptations in the industrially and medically important fungal genus Aspergillus. Genome Biol. 18, 1–45 (2017).
18. Biango-Daniels, M. N., Wang, T. W. & Hodge, K. T. Draft Genome Sequence of the Patulin-Producing Fungus Paecilomyces niveus Strain CO7. Genome Announc. (2018) doi:10.1128/genomea.00556-18.
19. Oka, T., Ekino, K., Fukuda, K. & Nomura, Y. Draft Genome Sequence of the Formaldehyde-Resistant Fungus Byssochlamys spectabilis No. 5 (Anamorph Paecilomyces variotii No. 5) (NBRC109023). Genome Announc. 2, (2014).
20. Nierman, W. C., Fedorova-Abrams, N. D. & Andrianopoulos, A. Genome Sequence of the AIDS-Associated Pathogen Penicillium marneffei (ATCC18224) and Its Near Taxonomic Relative Talaromyces stipitatus (ATCC10500). Genome Announc. 3, (2015).
21. Sharpton, T. J. et al. Comparative genomic analyses of the human fungal pathogens Coccidioides and their relatives. Genome Res. 19, (2009).
22. Martinez, D. A. et al. Comparative genome analysis of Trichophyton rubrum and related dermatophytes reveals candidate genes involved in infection. MBio 3, (2012).
23. Ohm, R. A. et al. Genomics of wood-degrading fungi. Fungal Genet. Biol. 72, (2014).
24. Floudas, D. et al. The Paleozoic origin of enzymatic lignin decomposition reconstructed from 31 fungal genomes. Science 336, (2012).
25. Park, S. G. et al. Long-read transcriptome data for improved gene prediction in Lentinula edodes. Data in brief 15, (2017).
26. Riley, R. et al. Extensive sampling of basidiomycete genomes demonstrates inadequacy of the white-rot/brown-rot paradigm for wood decay fungi. Proc. Natl. Acad. Sci. U. S. A. 111, (2014).
27. Corrochano, L. M. et al. Expansion of Signal Transduction Pathways in Fungi by Extensive Genome Duplication. Curr. Biol. 26, 1577–1584 (2016).
28. Lax, C. et al. Stable and reproducible homologous recombination enables CRISPR-based engineering in the fungus. Cell Rep Methods 1, 100124 (2021).
29. Mondo, S. J. et al. Widespread adenine N6-methylation of active genes in fungi. Nat. Genet. 49, (2017).
30. Schwartze, V. U. et al. Gene expansion shapes genome architecture in the human pathogen Lichtheimia corymbifera: an evolutionary genomics analysis in the ancient terrestrial mucorales (Mucoromycotina). PLoS Genet. 10, (2014).
