# Supplementary material for: Comparative genomic analysis of thermophilic fungi reveals convergent evolutionary adaptations and gene losses
Source: Commun Biol. 2024 Sep 12;7:1124. doi: 10.1038/s42003-024-06681-w (PMC11393059; doi:10.1038/s42003-024-06681-w)
Supplement: Supplementary file 3 — Supplemental Data 2 [file 42003_2024_6681_MOESM3_ESM.xlsx]

## Sheet: Sheet1
Supplemental file 2 - Counts of CAZymes families on the 79 strains used in the study
clade	JGI Portal	Optimal growth temp	AA1	AA1_1	AA1_2	AA1_3	AA1_dist	AA2	AA2_dist	AA3	AA3_1	AA3_2	AA3_3	AA3_4	AA3_dist	AA4	AA5	AA5_1	AA5_2	AA6	AA7	AA7_dist	AA8	AA8_dist	AA9	AA11	AA11_dist	AA12	AA13	AA14	AA16	CBM1	CBM4	CBM5	CBM6	CBM12	CBM13	CBM14	CBM18	CBM19	CBM20	CBM21	CBM24	CBM32	CBM35	CBM38	CBM42	CBM43	CBM48
Sordariomycetes	Myche1	Thermophilic	2	0	1	3	0	0	1	6	3	5	1	0	0	0	0	1	0	1	2	0	6	0	24	4	0	3	1	0	3	18	0	0	0	0	1	0	7	0	2	1	1	0	3	0	1	1	2
Sordariomycetes	Mychet1	Thermophilic	2	0	1	3	0	0	1	4	3	6	1	0	0	0	0	1	0	1	1	0	6	0	25	4	0	3	1	0	3	18	0	0	0	0	1	0	6	0	2	1	1	0	3	0	1	1	3
Sordariomycetes	Spoth2	Thermophilic	0	0	1	2	0	0	2	0	3	4	1	0	0	0	0	1	0	1	2	0	5	0	23	4	0	3	1	0	3	17	0	0	0	0	1	0	7	0	2	1	1	0	3	0	1	1	3
Sordariomycetes	Thehi1	Thermophilic	3	0	1	2	0	2	0	3	3	4	1	0	0	0	0	1	0	1	2	0	5	0	24	4	0	2	1	0	3	10	0	0	0	0	1	0	8	0	1	0	1	0	3	0	1	0	3
Sordariomycetes	Thefe1	Thermophilic	1	0	1	3	0	2	0	3	3	5	0	0	0	0	0	1	0	1	1	0	3	0	20	3	0	1	0	0	1	15	0	0	0	0	0	0	3	0	2	1	0	0	3	0	1	1	3
Sordariomycetes	Themy1	Thermophilic	3	0	1	3	0	2	0	3	3	9	1	0	0	0	0	1	0	1	2	0	6	0	24	3	0	3	1	0	3	12	0	0	0	0	1	0	5	0	2	1	1	0	3	0	1	1	3
Sordariomycetes	Corse1	Mesophilic	2	0	1	5	0	2	0	4	3	10	2	0	0	1	0	1	0	1	3	0	6	0	31	3	0	5	1	0	3	19	0	0	1	0	1	0	9	0	0	1	1	0	3	0	1	1	3
Sordariomycetes	Corsim1	Thermotolerant	1	0	1	5	0	0	1	4	3	10	2	0	0	1	0	1	0	1	2	1	6	0	31	5	0	6	1	0	3	20	0	0	1	0	1	0	11	0	2	1	3	0	3	0	1	1	3
Sordariomycetes	Corno1	Mesophilic	2	0	1	6	0	2	0	4	3	12	2	0	0	0	0	1	0	1	3	0	6	0	33	5	0	5	1	0	3	19	0	0	1	0	1	0	10	0	1	1	1	0	3	0	1	1	3
Sordariomycetes	Chafi1	Mesophilic	2	0	2	5	0	0	1	5	3	20	2	0	0	0	0	1	0	1	2	2	5	3	49	6	0	5	1	0	5	33	0	0	2	0	2	0	17	0	2	1	2	0	3	2	1	1	3
Sordariomycetes	Chame1	Mesophilic	2	0	2	4	0	0	2	5	3	15	2	1	0	0	0	1	0	1	2	2	4	3	42	5	0	4	1	0	4	35	0	0	3	0	2	0	22	0	2	1	5	0	4	2	1	1	3
Sordariomycetes	Chagl_1	Mesophilic	1	0	2	5	0	0	1	4	3	15	2	0	0	0	0	1	0	1	2	0	5	2	44	6	0	4	2	0	3	34	0	0	3	0	1	0	19	0	2	1	5	0	3	1	1	1	2
Sordariomycetes	Corin1	Mesophilic	2	0	2	6	0	2	0	7	3	16	2	0	0	3	0	1	0	1	6	0	8	0	42	5	0	4	1	0	3	38	0	0	2	0	2	0	23	0	3	1	7	0	4	2	2	1	3
Sordariomycetes	Chafu1	Mesophilic	2	0	2	8	0	0	1	3	3	10	1	0	0	0	0	1	0	1	2	0	6	0	30	4	0	3	2	0	2	15	0	0	2	0	1	0	10	0	4	1	0	0	3	2	1	1	3
Sordariomycetes	Chafun1	Mesophilic	2	0	2	8	0	1	0	3	3	10	1	0	0	0	0	1	0	1	3	0	6	0	30	4	0	3	2	0	2	14	0	0	2	0	1	0	10	0	4	1	1	0	3	2	1	1	3
Sordariomycetes	Chale1	Thermophilic	1	0	2	5	0	1	0	5	3	18	2	0	0	3	0	1	0	1	4	0	8	0	39	6	0	5	1	0	2	30	0	0	2	0	1	0	11	0	3	1	7	0	3	1	2	1	3
Sordariomycetes	Stalo1	Thermophilic	2	0	3	7	0	1	0	6	3	13	0	0	0	8	0	2	0	1	4	0	9	0	32	3	0	6	1	0	1	49	0	0	1	0	1	0	16	0	5	1	3	0	2	2	2	1	3
Sordariomycetes	Thiap1	Mesophilic	2	0	2	9	1	0	1	5	3	12	1	1	0	0	0	1	0	3	2	1	6	1	35	6	0	4	1	0	3	30	0	0	0	0	1	0	17	0	2	1	7	0	3	2	1	1	3
Sordariomycetes	Thihy1	Mesophilic	1	0	0	4	1	0	1	2	2	5	2	0	0	0	0	1	0	1	0	0	5	0	28	5	0	2	1	0	2	32	0	0	0	0	0	0	10	0	2	1	10	0	3	0	0	1	3
Sordariomycetes	Chaol1	Thermotolerant	5	0	2	2	0	1	0	5	3	11	2	0	0	0	0	1	0	1	1	0	3	0	23	5	0	4	1	0	2	33	0	0	0	0	1	0	13	0	5	1	7	0	3	1	1	2	3
Sordariomycetes	Achma1	Mesophilic	2	0	2	6	0	2	0	3	3	14	2	0	0	3	0	1	0	1	2	0	7	0	26	5	0	4	1	0	2	26	0	0	2	0	2	0	13	0	3	1	3	0	3	1	2	1	3
Sordariomycetes	Achstr1	Thermotolerant	2	0	2	6	0	0	1	2	3	10	1	0	0	3	0	1	0	1	2	3	7	1	26	5	0	3	1	0	2	25	0	0	1	0	1	0	11	0	3	1	4	0	3	0	3	1	3
Sordariomycetes	Thite2	Thermophilic	2	0	2	5	0	0	1	0	3	7	2	0	0	3	0	1	0	1	2	0	6	0	19	5	0	1	0	0	1	25	0	0	0	0	1	0	13	0	3	1	0	0	1	0	1	1	3
Sordariomycetes	Humgr1	Thermophilic	0	0	1	1	0	0	1	3	2	7	0	0	0	0	0	1	0	1	2	1	4	1	27	3	0	3	1	0	1	24	0	0	0	0	1	0	10	0	3	1	1	0	2	0	1	1	3
Sordariomycetes	Mycthe1	Thermophilic	0	0	1	2	0	1	0	4	2	6	0	0	0	0	0	1	0	1	4	0	5	0	27	3	0	3	1	0	1	26	0	0	0	0	1	0	12	0	3	1	1	0	2	0	1	1	3
Sordariomycetes	Mycth1	Thermophilic	0	0	1	2	0	0	0	3	2	7	0	0	0	0	0	0	0	1	2	0	6	0	28	2	0	3	1	0	1	23	0	0	0	0	1	0	7	0	2	1	0	0	2	0	1	1	3
Sordariomycetes	Remth1	Thermophilic	0	0	1	1	0	1	0	3	2	7	0	0	0	0	0	1	0	1	3	0	6	0	23	4	0	2	1	0	1	29	0	0	0	0	0	0	7	0	3	1	0	0	2	0	1	1	2
Sordariomycetes	Chathe1	Thermophilic	1	0	1	3	0	0	1	2	2	3	0	0	0	0	0	1	0	1	1	0	5	1	16	2	0	3	0	0	0	22	0	0	0	0	0	0	5	0	2	1	0	0	2	0	0	1	3
Sordariomycetes	Humhy1	Thermophilic	1	0	1	1	0	1	0	5	3	9	1	0	0	1	0	1	0	1	3	0	6	0	25	5	0	4	1	0	0	24	0	0	0	0	0	0	8	0	2	1	0	0	1	0	1	1	2
Sordariomycetes	Thian1	Mesophilic	1	0	2	2	0	0	0	0	0	3	0	0	0	0	0	1	0	1	0	1	1	0	1	5	0	0	0	0	0	1	0	0	0	0	0	0	9	0	2	1	1	0	0	0	0	1	3
Sordariomycetes	Thiar1	Thermophilic	3	0	3	5	1	0	0	5	3	14	3	0	0	3	0	1	1	1	1	1	6	1	33	6	0	5	0	0	2	21	0	0	1	1	1	0	11	0	1	1	5	0	4	0	2	1	3
Sordariomycetes	Thiau1	Thermophilic	4	0	3	2	0	1	0	1	2	6	0	0	0	0	0	1	0	1	0	0	1	0	15	7	0	1	0	0	0	19	0	0	0	0	0	0	5	0	1	1	3	0	2	0	1	1	3
Sordariomycetes	Podan3	Mesophilic	3	0	2	8	0	0	2	6	3	19	2	1	0	4	0	1	1	1	3	1	6	2	32	5	0	4	1	1	1	29	0	0	1	0	1	0	18	0	4	1	1	0	2	0	1	1	3
Sordariomycetes	Neucr2	Mesophilic	0	0	2	8	0	0	3	2	2	2	1	0	0	0	0	1	1	1	1	1	5	0	14	4	0	3	1	0	0	21	0	0	0	0	1	0	6	0	3	2	5	1	0	1	0	1	4
Sordariomycetes	Sorhu1	Mesophilic	2	0	2	10	0	1	0	2	3	8	1	0	0	2	0	1	1	1	2	1	5	0	20	4	0	3	1	0	2	24	0	0	0	0	1	0	17	0	4	1	2	1	2	0	1	1	3
Sordariomycetes	Acrth1	Thermophilic	4	0	3	4	0	1	0	1	2	7	1	0	0	1	0	0	0	0	2	0	7	0	19	4	0	3	0	0	1	15	0	0	0	0	1	0	7	0	2	0	2	0	2	0	0	1	3
Sordariomycetes	Conlig1	Mesophilic	5	0	4	5	4	0	3	4	2	10	3	0	0	4	0	1	0	1	2	0	8	1	20	3	0	6	1	0	3	26	0	0	0	0	2	0	16	0	4	1	12	3	4	1	1	1	3
Sordariomycetes	Acrchr1	Mesophilic	2	0	0	1	0	0	1	2	1	7	3	0	0	0	0	1	0	1	0	1	3	0	16	2	0	2	1	1	1	1	0	0	1	0	0	0	5	0	1	1	0	0	3	0	0	1	3
Sordariomycetes	Acrst1	Mesophilic	3	0	3	1	0	0	1	5	2	16	4	0	0	3	0	2	2	1	1	1	2	0	30	5	0	1	1	0	2	36	0	0	4	0	0	0	10	0	1	1	0	3	2	1	1	1	3
Sordariomycetes	Trire2	Mesophilic	5	0	2	1	0	0	1	0	0	10	2	0	0	0	0	1	0	1	0	1	0	0	3	3	0	1	0	1	0	14	0	0	0	0	2	0	7	0	1	1	2	1	0	0	2	2	3
Sordariomycetes	Theste1	Thermotolerant	2	0	2	4	0	1	0	6	2	15	2	0	0	0	0	0	1	1	2	0	5	0	25	3	0	4	1	0	1	4	0	0	0	0	1	0	5	0	0	1	0	0	3	0	0	1	1
Sordariomycetes	Acral2	Mesophilic	0	0	1	2	1	0	1	0	1	6	1	0	0	0	0	1	0	1	1	0	2	0	18	5	0	2	1	0	0	21	0	0	1	0	0	0	10	0	2	1	0	0	3	0	1	1	3
Sordariomycetes	Sodal1	Mesophilic	0	0	2	2	0	0	2	1	1	8	1	0	0	0	0	1	0	1	1	1	2	0	22	5	0	3	1	0	0	17	0	0	1	0	0	0	10	0	2	1	0	0	1	0	0	1	2
Sordariomycetes	Verdah1	Mesophilic	0	0	3	2	0	0	5	4	3	13	2	0	0	0	0	1	2	1	1	1	2	0	29	2	0	5	2	0	2	31	0	0	0	0	0	0	10	0	5	2	2	0	4	1	2	1	4
Leotiomycetes	Amore1	Mesophilic	4	0	3	3	0	0	2	0	1	4	1	0	0	2	0	2	0	1	0	0	0	0	1	2	0	0	0	1	0	2	0	0	0	0	1	0	5	0	2	1	1	0	1	0	0	2	3
Leotiomycetes	Ocuya1	Mesophilic	3	0	3	7	0	5	0	7	3	21	5	0	0	1	1	5	4	1	3	0	7	0	15	4	0	4	0	0	3	34	0	0	2	0	2	0	20	0	1	1	0	2	2	0	1	2	4
Eurotiomycetes	Aspcl1	Mesophilic	2	0	3	0	0	0	2	0	2	15	0	0	0	0	0	0	1	1	0	1	2	0	7	3	0	0	2	0	1	15	0	0	0	0	1	1	6	1	6	1	0	1	1	0	1	3	3
Eurotiomycetes	Aspfu1	Thermotolerant	4	0	1	1	0	0	2	1	2	9	0	0	0	1	0	0	1	1	0	1	2	0	7	3	0	0	0	1	1	17	0	0	0	0	1	1	8	1	4	1	4	1	3	1	1	4	2
Eurotiomycetes	Aspni_NRRL3_1	Mesophilic	4	0	3	7	0	0	2	2	2	26	2	0	0	1	0	0	0	1	0	2	1	0	7	2	0	0	0	0	1	8	0	0	0	0	1	1	9	0	2	1	2	0	2	0	1	5	3
Eurotiomycetes	Aspnid1	Mesophilic	5	0	0	3	0	0	2	1	1	22	1	1	0	2	0	0	0	1	0	1	2	0	10	2	0	0	2	0	1	7	0	0	1	0	0	1	13	0	4	1	1	1	3	0	1	3	3
Eurotiomycetes	Pench1	Mesophilic	6	0	2	1	0	0	2	3	1	19	1	0	0	1	0	0	3	1	0	1	0	0	4	3	0	0	2	0	1	6	0	0	0	0	1	1	11	0	2	1	1	3	1	0	1	3	2
Eurotiomycetes	Bysni1	Thermotolerant	6	0	3	5	0	0	3	1	0	16	3	0	0	6	0	0	0	2	0	1	0	0	2	5	0	1	0	0	1	1	0	0	0	0	1	0	12	0	1	1	8	1	0	1	1	4	3
Eurotiomycetes	Byssp1	Thermophilic	6	0	3	2	0	0	2	2	0	20	2	0	0	5	0	0	1	2	0	1	0	0	2	3	0	0	0	0	0	0	0	0	0	0	1	0	5	0	1	1	1	2	0	0	0	3	3
Eurotiomycetes	Thecr1	Thermophilic	6	0	1	2	0	2	0	3	0	16	1	0	0	2	0	0	0	1	0	0	0	0	3	3	0	0	0	0	0	0	0	0	0	0	2	0	4	0	1	1	0	0	0	0	0	2	2
Eurotiomycetes	Theth1	Thermophilic	2	0	1	0	0	2	0	1	0	2	1	0	0	1	0	0	0	1	2	0	0	0	2	1	0	0	0	0	0	0	0	0	0	0	0	0	2	0	0	1	0	0	0	0	0	0	3
Eurotiomycetes	Theau2	Thermophilic	4	0	1	2	0	0	1	1	0	11	1	0	0	2	0	0	0	1	0	1	0	0	3	3	0	0	0	0	0	0	0	0	0	0	0	0	10	0	1	1	1	1	0	0	0	2	3
Eurotiomycetes	Talma1_2	Mesophilic	3	0	2	6	0	0	2	0	0	9	1	0	0	4	0	2	2	4	0	1	0	0	1	2	0	0	0	0	0	17	0	0	0	0	0	0	12	2	4	2	1	1	2	0	4	1	3
Eurotiomycetes	Talst1_2	Mesophilic	5	0	4	3	1	0	2	1	0	12	4	0	1	2	0	2	1	2	0	2	0	0	1	4	0	0	0	0	0	20	0	0	1	0	1	0	8	1	5	2	2	1	1	2	2	1	3
Eurotiomycetes	Talth1	Thermophilic	1	0	1	0	0	1	0	1	0	3	1	0	0	2	0	1	0	1	1	0	0	0	4	3	0	0	0	0	0	0	0	0	0	0	0	0	4	0	1	1	0	1	0	0	0	1	3
Eurotiomycetes	Thela1	Thermophilic	1	0	1	0	0	1	0	0	0	2	1	0	0	2	0	1	0	1	1	0	0	0	4	4	0	0	0	0	0	0	0	0	0	0	0	0	5	0	1	1	0	1	0	0	0	1	3
Eurotiomycetes	Rasby1	Thermophilic	5	0	2	2	0	2	0	2	0	16	1	0	0	4	0	1	0	1	0	0	0	0	3	3	0	0	0	1	0	4	0	0	0	0	1	0	9	1	4	1	1	0	0	0	0	3	3
Eurotiomycetes	Talem1	Thermophilic	5	0	2	2	0	2	0	2	0	14	1	0	0	4	0	1	0	1	0	0	0	0	2	3	0	0	0	1	0	3	0	0	0	0	1	0	5	0	3	1	0	0	1	0	0	3	3
Eurotiomycetes	Cocim1	Mesophilic	1	0	1	1	0	0	2	0	0	4	0	0	0	1	0	2	0	1	0	0	0	0	0	3	0	1	0	0	0	0	0	0	0	0	0	0	4	0	1	4	0	0	0	0	0	1	3
Eurotiomycetes	Triru1	Mesophilic	2	0	1	3	0	0	2	0	0	3	0	0	0	0	0	2	0	1	0	1	0	0	0	5	0	0	0	0	0	0	0	0	0	0	0	0	9	0	1	1	1	1	0	0	0	2	3
Eurotiomycetes	Malci1	Thermophilic	3	0	0	0	0	2	0	0	1	4	1	0	0	0	0	2	0	2	0	0	1	0	8	6	0	0	0	0	0	1	0	0	0	0	0	0	6	0	1	1	0	0	1	0	0	1	2
Eurotiomycetes	Hisca1	Mesophilic	0	0	0	1	1	0	1	2	0	6	1	0	0	0	0	1	0	1	0	0	0	0	0	4	0	0	0	0	1	0	0	0	0	0	0	0	6	0	1	1	0	0	0	0	0	1	3
Dothideomycetes	Aurpu1	Mesophilic	2	0	2	6	0	5	0	1	3	19	2	0	0	1	0	2	0	1	0	0	1	0	6	3	0	0	0	0	1	9	1	0	0	0	0	0	8	0	3	2	1	2	3	1	1	1	3
Basideomycota	Phchr2	Thermotolerant	4	0	1	0	0	16	1	0	1	34	3	1	0	0	0	7	0	4	0	0	2	0	16	0	0	1	0	2	0	36	0	3	0	1	8	0	1	0	2	2	0	0	1	0	0	1	3
Basideomycota	Traver1	Mesophilic	1	8	1	0	0	25	0	2	1	21	4	1	0	0	0	9	0	1	0	0	2	0	16	0	0	0	0	4	0	20	0	5	0	1	4	0	1	0	4	2	0	0	1	0	0	1	2
Basideomycota	Glotr1_1	Mesophilic	0	4	1	0	0	0	1	0	1	20	2	1	0	3	0	2	0	3	0	0	0	0	4	0	0	0	0	2	0	1	0	3	0	1	1	0	0	0	2	2	0	0	2	0	0	1	3
Basideomycota	LedB17_3	Mesophilic	1	13	1	0	0	5	1	1	1	22	4	1	0	0	0	6	0	2	1	0	1	0	12	0	0	0	0	5	0	19	0	2	0	1	3	0	1	0	5	1	0	0	3	0	0	1	2
Basideomycota	PleosPC15_2	Mesophilic	0	11	1	0	0	9	1	0	1	36	4	0	0	0	0	16	0	2	1	2	1	0	29	0	0	1	0	2	1	32	0	1	0	1	22	0	1	0	3	2	0	0	1	0	0	1	2
Mucoromycota	Mucci2	Mesophilic	2	0	3	0	2	0	0	0	0	3	0	0	0	0	0	3	0	5	0	0	0	0	0	0	0	0	0	0	0	0	0	2	0	0	11	0	0	1	0	6	0	0	0	0	0	1	4
Mucoromycota	Rhimi_ATCC11559_1	Thermotolerant	3	0	2	0	0	0	0	0	0	2	0	0	0	0	0	2	0	2	0	0	0	0	0	0	0	0	0	0	0	2	0	2	0	1	12	0	0	1	0	5	0	0	0	0	0	1	2
Mucoromycota	Hesve2finisherSC	Mesophilic	5	0	2	0	0	0	0	0	0	0	0	0	0	0	0	1	0	8	0	0	0	0	0	0	0	0	0	0	0	0	0	2	0	1	8	0	0	3	0	2	0	0	0	0	0	2	4
Mucoromycota	Liccor1	Mesophilic	4	0	3	0	0	0	0	0	0	0	0	0	0	0	0	1	0	6	0	0	0	0	0	0	0	0	0	0	0	1	0	1	0	2	18	0	0	1	0	5	0	0	0	0	0	2	3
Mucoromycota	Rhipu1	Thermophilic	6	0	3	0	0	2	0	0	0	0	0	0	0	0	0	1	0	5	0	0	0	0	0	0	0	1	0	0	0	1	0	1	0	2	8	0	0	1	0	2	0	0	0	0	0	1	2
Mucoromycota	Calth1	Thermophilic	2	0	1	0	0	1	0	4	0	9	0	0	0	0	2	6	0	4	0	0	0	0	0	12	0	2	0	0	0	0	0	0	0	3	9	0	0	0	0	4	0	0	0	0	0	1	5
Mucoromycota	Lobtra1	Mesophilic	1	0	1	0	0	0	0	0	0	3	0	0	0	0	0	4	0	0	0	2	0	0	0	19	1	0	0	0	0	0	0	4	0	2	7	1	4	0	0	2	0	1	0	0	0	0	3
[truncated: 255 more columns]
