# Supplementary material for: Comparative genomic analysis of thermophilic fungi reveals convergent evolutionary adaptations and gene losses
Source: Commun Biol. 2024 Sep 12;7:1124. doi: 10.1038/s42003-024-06681-w (PMC11393059; doi:10.1038/s42003-024-06681-w)
Supplement: Supplementary file 4 — Supplemental Data 3 [file 42003_2024_6681_MOESM4_ESM.xlsx]

## Sheet: 3A - cafe results
Supplemental file 3A - CAFE v4.2.1 analysis of gene families expansions and contractions per node in the phylogenetic tree. Optimal temperature of growth of internal nodes are based on Mesquite results.													Average of families and genes gained by thermophilic, mesophilic and thermotolerant fungi
Node	Optimal temperature of growth	Expansions	Genes Gained	Equal	Contractions	Genes Lost	Families Lost	Average Expansion	Sig Expansions	Sig Contractions	Total Sig Changes			Expansions	Genes Gained	Contractions	Genes Lost
Myche1<0>	Thermophilic	40	52	3749	55	57	40	-0.00130073	4	1	5		Mesophilic	163.054	268.203	213.5	230.162
<1>	Thermophilic	11	11	3777	56	57	36	-0.0119667	3	1	4		Thermophilic	74.3704	120.241	224.778	244.519
Mychet1<2>	Thermophilic	27	39	3770	47	48	32	-0.00234131	4	1	5		Thermotolerant	155.444	265.111	259.778	284.333
<3>	Thermophilic	18	19	3777	49	52	26	-0.00858481	5	3	8
Spoth2<4>	Thermophilic	61	106	3697	86	86	62	0.00520291	4	0	4
<5>	Thermophilic	6	6	3804	34	35	23	-0.00754422	1	0	1
Thehi1<6>	Thermophilic	61	79	3002	781	824	656	-0.193809	4	19	23
<7>	Thermophilic	8	8	3710	126	134	59	-0.0327784	0	7	7
Thefe1<8>	Thermophilic	98	112	3532	214	253	123	-0.0366805	3	25	28
<9>	Thermophilic	27	27	3708	109	118	61	-0.0236733	0	7	7
Themy1<10>	Thermophilic	80	107	3694	70	71	57	0.00936524	10	1	11
<11>	Thermophilic	7	7	3672	165	169	117	-0.0421436	2	3	5
Corse1<12>	Mesophilic	94	122	3596	154	156	113	-0.00884495	14	2	16
<13>	Mesophilic	32	32	3790	22	23	17	0.00234131	3	1	4
Corsim1<14>	Thermotolerant	38	55	3654	152	153	112	-0.0254943	5	1	6
<15>	Mesophilic	94	123	3691	59	61	43	0.016129	7	2	9
Corno1<16>	Mesophilic	61	85	3583	200	201	157	-0.0301769	2	1	3
<17>	Mesophilic	6	6	3808	30	30	24	-0.0062435	3	0	3
Chafi1<18>	Mesophilic	91	133	3630	123	124	82	0.00234131	21	1	22
<19>	Mesophilic	53	62	3746	45	45	39	0.00442248	8	0	8
Chame1<20>	Mesophilic	97	137	3662	85	88	45	0.0127471	23	2	25
<21>	Mesophilic	27	30	3763	54	54	38	-0.0062435	6	0	6
Chagl<22>	Mesophilic	91	180	3469	284	295	202	-0.0299168	14	8	22
<23>	Mesophilic	69	82	3742	33	33	29	0.0127471	18	0	18
Corin1<24>	Mesophilic	234	345	3334	276	280	225	0.0169095	30	2	32
<25>	Mesophilic	62	69	3726	56	56	41	0.00338189	4	0	4
Chafu1<26>	Mesophilic	56	77	3729	59	59	42	0.00468262	11	0	11
<27>	Mesophilic	58	74	3548	238	248	157	-0.0452653	5	5	10
Chafun1<28>	Mesophilic	24	37	3660	160	165	123	-0.0332986	1	5	6
<29>	Mesophilic	13	14	3813	18	18	9	-0.00104058	5	0	5
Chale1<30>	Thermophilic	129	180	3523	192	205	133	-0.00650364	35	10	45
<31>	Thermophilic	89	121	3490	265	266	228	-0.0377211	6	0	6
Stalo1<32>	Thermophilic	250	381	3373	221	231	149	0.0390219	74	10	84
<33>	Undefined	11	11	3812	21	21	11	-0.00260146	0	0	0
Thiap1<34>	Mesophilic	139	215	3629	76	76	46	0.0361602	44	0	44
<35>	Mesophilic	56	71	3545	243	251	187	-0.0468262	3	1	4
Thihy1<36>	Mesophilic	94	132	3505	245	275	127	-0.0372008	17	24	41
<37>	Thermotolerant	10	10	3813	21	21	21	-0.0028616	0	0	0
Chaol1<38>	Thermotolerant	257	390	3212	375	387	302	0.000780437	23	1	24
<39>	Undefined	41	44	3794	9	9	8	0.0091051	10	0	10
Achma1<40>	Thermophilic	137	236	3472	235	239	195	-0.000780437	53	4	57
<41>	Undefined	72	80	3683	89	93	58	-0.00338189	20	1	21
Achstr1<42>	Thermotolerant	96	136	3625	123	142	71	-0.00156087	26	10	36
<43>	Undefined	75	116	3575	194	194	151	-0.0202914	6	0	6
Thite2<44>	Mesophilic	105	206	3478	261	280	180	-0.0192508	9	12	21
<45>	Thermophilic	3	3	3833	8	8	6	-0.00130073	1	0	1
Humgr1<46>	Thermophilic	33	47	3663	148	148	117	-0.0262747	4	0	4
<47>	Thermophilic	23	34	3777	44	44	38	-0.00260146	5	0	5
Mycthe1<48>	Thermophilic	41	63	3782	21	21	13	0.0109261	11	0	11
<49>	Thermophilic	22	23	3728	94	95	51	-0.0187305	7	1	8
Mycth1<50>	Thermophilic	70	84	3425	349	355	286	-0.0704995	10	5	15
<51>	Thermophilic	8	8	3806	30	30	21	-0.0057232	0	0	0
Remth1<52>	Thermophilic	21	31	3738	85	94	57	-0.0163892	6	7	13
<53>	Thermophilic	11	11	3384	449	518	293	-0.131894	0	10	10
Chathe1<54>	Thermophilic	36	60	3426	382	409	303	-0.0907908	1	19	20
<55>	Thermophilic	0	0	3822	22	22	13	-0.0057232	0	0	0
Humhy1<56>	Thermophilic	94	117	3419	331	335	269	-0.0567118	19	4	23
<57>	Thermophilic	15	16	3405	424	474	293	-0.119147	0	1	1
Thian1<58>	Mesophilic	58	71	3508	278	319	193	-0.0645161	10	24	34
Chaetomiaceae <59>	Thermophilic	6	6	3789	49	49	21	-0.0111863	3	0	3
Thiar1<60>	Thermophilic	175	254	3489	180	188	130	0.0171696	64	5	69
<61>	Thermophilic	70	97	3514	260	264	209	-0.0434443	1	0	1
Thiau1<62>	Thermophilic	126	169	3416	302	329	187	-0.0416233	33	20	53
<63>	Undefined	11	11	3814	19	19	12	-0.00208117	1	0	1
Podan3<64>	Mesophilic	235	374	3288	321	333	279	0.010666	9	1	10
<65>	Mesophilic	11	11	3748	85	86	59	-0.0195109	1	1	2
Neucr2<66>	Mesophilic	411	516	3332	101	111	39	0.105359	9	6	15
<67>	Mesophilic	107	124	3323	414	438	329	-0.0816857	1	0	1
Sorhu1<68>	Mesophilic	82	183	3647	115	117	62	0.0171696	24	1	25
<69>	Mesophilic	15	15	3738	91	91	89	-0.0197711	2	0	2
Acrth1<70>	Thermophilic	166	262	2968	710	779	555	-0.134495	36	41	77
<71>	Mesophilic	179	313	3405	260	262	227	0.0132674	10	0	10
Conlig1<72>	Mesophilic	396	619	3283	165	175	117	0.115505	113	6	119
<73>	Mesophilic	7	8	3764	73	74	61	-0.0171696	1	1	2
Acrchr1<74>	Mesophilic	70	101	3319	455	559	286	-0.119147	12	60	72
<75>	Mesophilic	53	79	3735	56	57	46	0.0057232	11	1	12
Acrst1<76>	Mesophilic	469	1240	3196	179	186	153	0.274194	178	3	181
<77>	Mesophilic	79	95	3718	47	49	37	0.0119667	24	1	25
Trire2<78>	Mesophilic	169	232	3257	418	476	309	-0.0634755	22	24	46
<79>	Mesophilic	20	22	3762	62	63	49	-0.010666	1	1	2
Theste1<80>	Thermotolerant	193	302	3035	616	662	507	-0.0936524	23	23	46
<81>	Mesophilic	123	159	3501	220	227	146	-0.0176899	5	0	5
Acral2<82>	Mesophilic	46	82	3638	160	176	92	-0.0244537	14	11	25
<83>	Mesophilic	22	24	3456	366	455	203	-0.112123	5	55	60
Sodal1<84>	Mesophilic	28	47	3702	114	120	78	-0.0189906	4	4	8
<85>	Mesophilic	39	48	3572	233	237	200	-0.0491675	3	3	6
Verdah1<86>	Mesophilic	489	802	3222	133	135	107	0.173517	79	1	80
<87>	Mesophilic	6	6	3710	128	128	127	-0.0317378	0	0	0
Amore1<88>	Mesophilic	90	117	3249	505	635	311	-0.134755	15	75	90
<89>	Mesophilic	214	320	3304	326	326	288	-0.00156087	7	0	7
Ocuya1<90>	Mesophilic	516	947	3252	76	77	56	0.226327	165	1	166
<91>	Mesophilic	3	3	3264	577	579	565	-0.149844	0	0	0
Aspcl1<92>	Mesophilic	79	109	3531	234	287	92	-0.0463059	15	31	46
<93>	Mesophilic	38	41	3582	224	255	141	-0.0556712	4	20	24
Aspfu1<94>	Thermotolerant	125	155	3565	154	184	77	-0.00754422	23	13	36
<95>	Mesophilic	57	60	3755	32	32	30	0.00728408	7	0	7
AspniNRRL3<96>	Mesophilic	304	606	3384	156	164	100	0.114984	88	8	96
<97>	Mesophilic	133	198	3627	84	84	67	0.0296566	38	0	38
Aspnid1<98>	Mesophilic	148	250	3434	262	304	146	-0.0140479	48	19	67
<99>	Mesophilic	109	130	3670	65	69	53	0.0158689	23	2	25
Pench1<100>	Mesophilic	309	485	3181	354	357	291	0.0332986	37	1	38
<101>	Mesophilic	169	211	3659	16	16	15	0.0507284	41	0	41
Bysni1<102>	Thermotolerant	256	534	3377	211	213	164	0.0835068	96	2	98
<103>	Thermophilic	122	178	3442	280	282	254	-0.0270552	15	1	16
Byssp1<104>	Thermophilic	97	133	3373	374	429	244	-0.0770031	14	33	47
Thermoascaceae<105>	Thermophilic	39	40	3759	46	46	43	-0.00156087	6	0	6
Thecr1<106>	Thermophilic	170	309	3637	37	37	30	0.0707596	56	0	56
<107>	Thermophilic	12	12	3770	62	70	32	-0.0150884	2	4	6
Theth1<108>	Thermophilic	23	39	2968	853	1030	652	-0.257804	3	78	81
<109>	Thermophilic	41	48	3385	418	449	305	-0.104318	2	8	10
Theau2<110>	Thermophilic	62	99	3562	220	224	173	-0.0325182	3	1	4
<111>	Thermophilic	48	55	3757	39	39	37	0.00416233	8	0	8
Talma1<112>	Mesophilic	308	428	3377	159	168	112	0.0676379	31	9	40
<113>	Mesophilic	289	541	3492	63	63	55	0.12435	95	0	95
Talst1<114>	Mesophilic	468	1021	3280	96	97	79	0.240375	128	1	129
<115>	Thermophilic	18	33	3742	84	86	50	-0.0137877	8	1	9
Talth1<116>	Thermophilic	61	122	3668	115	121	82	0.000260146	8	5	13
<117>	Thermophilic	16	76	3232	596	800	415	-0.188345	2	98	100
Thela1<118>	Thermophilic	26	154	3768	50	53	24	0.0262747	7	2	9
Trichocoaceae<119>	Thermophilic	50	55	3590	204	206	175	-0.039282	2	1	3
Rasby1<120>	Thermophilic	137	212	3583	124	127	83	0.0221124	27	3	30
<121>	Thermophilic	117	167	3502	225	227	197	-0.0156087	14	2	16
Talem1<122>	Thermophilic	140	226	3550	154	159	109	0.0174298	35	3	38
<123>	Undefined	3	4	3767	74	74	67	-0.0182102	1	0	1
Cocim1<124>	Mesophilic	143	189	3550	151	161	106	0.00728408	20	9	29
<125>	Mesophilic	33	54	3674	137	142	108	-0.0228928	8	4	12
Triru1<126>	Mesophilic	114	179	3548	182	201	141	-0.0057232	43	14	57
<127>	Undefined	17	17	3753	74	74	49	-0.0148283	5	0	5
Malci1<128>	Thermophilic	133	217	3414	297	351	232	-0.0348595	20	20	40
<129>	Undefined	24	38	3299	521	623	339	-0.152185	2	40	42
Hisca1<130>	Mesophilic	122	215	3280	442	474	366	-0.0673777	8	20	28
<131>	Undefined	142	182	3440	262	267	146	-0.0221124	2	0	2
Aurpu1<132>	Mesophilic	361	650	2938	545	576	461	0.0192508	42	6	48
<133>	Undefined	0	0	3843	1	1	1	-0.000260146	0	0	0
Phchr2<134>	Thermotolerant	234	493	3402	208	273	100	0.057232	39	22	61
<135>	Undefined	72	118	3638	134	160	84	-0.0109261	10	12	22
Traver1<136>	Mesophilic	243	576	3372	229	268	147	0.0801249	57	16	73
<137>	Undefined	59	72	3640	145	146	138	-0.0192508	11	1	12
Glotr1<138>	Mesophilic	222	356	3316	306	346	200	0.00260146	20	19	39
<139>	Undefined	350	647	2476	1018	1088	825	-0.114724	24	0	24
LedB17<140>	Mesophilic	509	796	3061	274	309	196	0.126691	58	15	73
<141>	Mesophilic	109	126	3546	189	205	151	-0.0205515	4	7	11
PleosPC15<142>	Mesophilic	228	459	3258	358	432	251	0.00702393	42	27	69
Mucci2<144>	Mesophilic	532	758	3077	235	252	167	0.131634	43	4	47
<145>	Undefined	181	223	3486	177	183	139	0.0104058	14	2	16
Rhimi<146>	Thermotolerant	190	311	3176	478	524	252	-0.055411	13	12	25
<147>	Undefined	86	88	3560	198	201	162	-0.0293965	6	3	9
Hesve2<148>	Mesophilic	305	404	3025	514	530	300	-0.0327784	13	5	18
<149>	Undefined	323	420	3024	497	521	432	-0.0262747	15	3	18
Liccor1<150>	Mesophilic	796	1396	2620	428	448	321	0.246618	57	4	61
<151>	Undefined	195	266	3336	313	314	260	-0.012487	7	0	7
Rhipu1<152>	Thermophilic	155	237	3303	386	410	152	-0.0450052	20	6	26
<153>	Undefined	77	91	3529	238	248	228	-0.0408429	1	6	7
Calth1<154>	Thermophilic	580	1305	2283	981	1051	797	0.066077	41	12	53
<155>	Undefined	866	1127	2681	297	489	0	0.165973	1	13	14
Lobtra1<156>	Mesophilic	445	819	2014	1385	1483	1114	-0.172737	11	19	30

## Sheet: 3B - SVM sets
Supplemental file 3B - List of genomes used for SVM predictions with their respective lifestyle and prediction. Training set columns show the genomes used for each SVM training iteration.
											Training set 1
Genome	lifestyle	Training set1	Training set2	Training set3	Training set4	Training set5	SVM prediction	prob. Mesophilic	prob. Thermophilic		Test set only			Test set + training
Myche1	Thermophilic	1	1	1	0	1	Thermophilic	0.0550006	0.944999		True positives	7		True positives	27
Mychet1	Thermophilic	1	1	1	1	1	Thermophilic	0.0550006	0.944999		False positives	1		False positives	1
Spoth2	Thermophilic	1	1	1	1	0	Thermophilic	0.0540964	0.945904		True negatives	12		True negatives	42
Thehi1	Thermophilic	0	1	0	0	1	Thermophilic	0.23276	0.76724		False negatives	1		False negatives	1
Thefe1	Thermophilic	1	0	1	1	1	Thermophilic	0.0446952	0.955305
Themy1	Thermophilic	1	1	1	1	1	Thermophilic	0.174156	0.825844		precision	0.875		precision	0.964286
Corse1	Mesophilic	0	0	0	1	0	Mesophilic	0.511671	0.488329		recall	0.875		recall	0.964286
Corsim1	Thermotolerant						Mesophilic	0.792394	0.207606		accuracy	0.904762		accuracy	0.971831
Corno1	Mesophilic	1	1	1	1	0	Mesophilic	0.928587	0.071413		specificity	0.923077		specificity	0.976744
Chafi1	Mesophilic	1	1	1	1	1	Mesophilic	0.934579	0.0654207		F1	0.875		F1	0.964286
Chame1	Mesophilic	1	1	1	0	1	Mesophilic	0.928647	0.0713535		Training set 2
Chagl_1	Mesophilic	1	1	1	1	1	Mesophilic	0.928629	0.071371		Test set only			Test set + training
Corin1	Mesophilic	0	1	0	0	1	Mesophilic	0.928557	0.0714429		True positives	7		True positives	27
Chafu1	Mesophilic	1	0	1	1	1	Mesophilic	0.897121	0.102879		False positives	0		False positives	0
Chafun1	Mesophilic	0	0	0	1	0	Mesophilic	0.939477	0.0605227		True negatives	13		True negatives	43
Chale1	Thermophilic	1	1	1	1	1	Thermophilic	0.1448	0.8552		False negatives	1		False negatives	1
Stalo1	Thermophilic	0	0	0	1	0	Mesophilic	0.874879	0.125121
Thiap1	Mesophilic	1	1	1	0	1	Mesophilic	0.928587	0.071413		precision	1		precision	1
Thihy1	Mesophilic	1	1	1	1	1	Mesophilic	0.928656	0.0713435		recall	0.875		recall	0.964286
Chaol1	Thermotolerant						Mesophilic	0.786955	0.213045		accuracy	0.952381		accuracy	0.985915
Achma1	Mesophilic	1	1	1	1	1	Mesophilic	0.928648	0.0713519		specificity	1		specificity	1
Achstr1	Thermotolerant						Mesophilic	0.908182	0.091818		F1	0.933333		F1	0.981818
Thite2	Thermophilic	1	1	1	1	1	Thermophilic	0.25652	0.74348		Training set 3
Humgr1	Thermophilic	0	0	0	1	0	Thermophilic	0.0550333	0.944967		Test set only			Test set + training
Mycthe1	Thermophilic	1	0	1	1	1	Thermophilic	0.0549783	0.945022		True positives	8		True positives	27
Mycth1	Thermophilic	0	1	0	0	0	Thermophilic	0.032951	0.967049		False positives	0		False positives	0
Remth1	Thermophilic	1	1	1	1	1	Thermophilic	0.0549783	0.945022		True negatives	12		True negatives	42
Chathe1	Thermophilic	1	1	1	0	1	Thermophilic	0.0549929	0.945007		False negatives	1		False negatives	2
Humhy1	Thermophilic	0	0	0	1	0	Thermophilic	0.0619348	0.938065
Thian1	Mesophilic	1	1	1	1	1	Mesophilic	0.697406	0.302594		precision	1		precision	1
Thiar1	Thermophilic	1	1	0	1	1	Thermophilic	0.198723	0.801277		recall	0.888889		recall	0.931034
Thiau1	Thermophilic	0	0	1	0	0	Thermophilic	0.323396	0.676604		accuracy	0.952381		accuracy	0.971831
Podan3	Mesophilic	0	0	1	0	1	Mesophilic	0.928524	0.0714763		specificity	1		specificity	1
Neucr2	Mesophilic	1	1	0	1	1	Mesophilic	0.981989	0.0180109		F1	0.941176		F1	0.964286
Sorhu1	Mesophilic	1	1	1	1	1	Mesophilic	0.928584	0.0714155		Training set 4
Acrth1	Thermophilic	1	1	1	0	1	Thermophilic	0.0897573	0.910243		Test set only			Test set + training
Conlig1	Mesophilic	1	1	1	1	0	Mesophilic	0.928661	0.0713395		True positives	8		True positives	27
Acrchr1	Mesophilic	0	1	0	0	0	Mesophilic	0.75078	0.24922		False positives	0		False positives	0
Acrst1	Mesophilic	1	0	1	1	1	Mesophilic	0.928676	0.0713242		True negatives	12		True negatives	42
Trire2	Mesophilic	1	1	1	1	1	Mesophilic	0.928593	0.0714073		False negatives	1		False negatives	2
Theste1	Thermotolerant						Mesophilic	0.880738	0.119262
Acral2	Mesophilic	1	1	1	1	1	Mesophilic	0.911289	0.088711		precision	1		precision	1
Sodal1	Mesophilic	1	1	1	1	1	Mesophilic	0.9286	0.0714004		recall	0.888889		recall	0.931034
Verdah1	Mesophilic	1	1	1	1	1	Mesophilic	0.928625	0.0713752		accuracy	0.952381		accuracy	0.971831
Amore1	Mesophilic	1	1	1	1	1	Mesophilic	0.928561	0.0714393		specificity	1		specificity	1
Ocuya1	Mesophilic	1	1	1	1	1	Mesophilic	0.928625	0.0713752		F1	0.941176		F1	0.964286
Aspcl1	Mesophilic	1	1	1	1	1	Mesophilic	0.928668	0.0713322		Training set 5
Aspfu1	Thermotolerant						Mesophilic	0.910343	0.0896575		Test set only			Test set + training
Aspni_NRRL3_1	Mesophilic	0	1	0	0	0	Mesophilic	0.928641	0.0713589		True positives	7		True positives	27
Aspnid1	Mesophilic	1	0	1	1	1	Mesophilic	0.928607	0.0713925		False positives	0		False positives	0
Pench1	Mesophilic	1	1	1	0	1	Mesophilic	0.941577	0.0584232		True negatives	12		True negatives	42
Bysni1	Thermotolerant						Mesophilic	0.931796	0.0682041		False negatives	2		False negatives	2
Byssp1	Thermophilic	1	1	1	1	0	Thermophilic	0.0365517	0.963448
Thecr1	Thermophilic	1	1	1	1	1	Thermophilic	0.0365517	0.963448		precision	1		precision	1
Theth1	Thermophilic	0	1	0	0	1	Thermophilic	0.205625	0.794375		recall	0.777778		recall	0.931034
Theau2	Thermophilic	1	0	1	1	1	Thermophilic	0.030658	0.969342		accuracy	0.904762		accuracy	0.971831
Talma1_2	Mesophilic	1	1	1	1	0	Mesophilic	0.922661	0.0773386		specificity	1		specificity	1
Talst1_2	Mesophilic	0	0	0	1	1	Mesophilic	0.928629	0.0713713		F1	0.875		F1	0.964286
Talth1	Thermophilic	0	0	1	0	0	Thermophilic	0.109108	0.890892
Thela1	Thermophilic	1	1	0	1	1	Thermophilic	0.0549929	0.945007
Rasby1	Thermophilic	1	1	1	1	1	Thermophilic	0.055084	0.944916
Talem1	Thermophilic	1	1	1	1	1	Thermophilic	0.296806	0.703194
Cocim1	Mesophilic	0	0	0	0	1	Mesophilic	0.758549	0.241451
Triru1	Mesophilic	1	1	1	1	1	Mesophilic	0.928651	0.0713488
Malci1	Thermophilic	1	1	1	1	1	Thermophilic	0.0903104	0.90969
Hisca1	Mesophilic	1	1	1	1	0	Mesophilic	0.850445	0.149555
Aurpu1	Mesophilic	1	1	1	1	1	Mesophilic	0.928696	0.0713039
Phchr2	Thermotolerant						Mesophilic	0.820004	0.179996
Traver1	Mesophilic	1	1	1	0	1	Mesophilic	0.928631	0.0713694
Glotr1_1	Mesophilic	1	1	0	1	1	Mesophilic	0.928666	0.0713339
LedB17_3	Mesophilic	0	0	1	0	0	Mesophilic	0.928989	0.0710112
PleosPC15_2	Mesophilic	0	0	0	1	0	Mesophilic	0.928629	0.0713708
Mucci2	Mesophilic	1	1	1	1	1	Mesophilic	0.928663	0.0713368
Rhimi_ATCC11559_1	Thermotolerant						Mesophilic	0.907494	0.0925059
Hesve2finisherSC	Mesophilic	1	1	1	1	0	Mesophilic	0.917643	0.0823568
Liccor1	Mesophilic	0	0	0	0	1	Mesophilic	0.928614	0.0713861
Rhipu1	Thermophilic	0	0	1	0	0	Mesophilic	0.850387	0.149613
Calth1	Thermophilic	1	1	0	1	1	Thermophilic	0.0550582	0.944942
Lobtra1	Mesophilic	0	0	0	0	0	Mesophilic	0.928572	0.0714284

## Sheet: 3C - SVM_results
Supplemental file 3C - The 79 Support Vector Machines (SVM) orthogroups with average SVM score > 0.7 (5 training sets from Supplemental File 3B). The best combination of orthogroups (Figure 4) is highlighted in yellow. Top 50 best combos with combos with correlation with phenotype > 0.8. Wilcoxon test of HOGs. P-value adjusted(FDR) according to the Benjamini-Hochberg method.
														combo	single
cluster	avg. SVM score	stdev SVM score	cazy|pfam|kegg_pathway|transporter|protease|secondary_metabolism|secreted|tf	Wilcoxon Statistic	p-value	FDR		Rank	Combo	prob. Thermophile	prob. Mesophile		1	0.94	0.82			0.942795
N0.HOG0006878	0.808	0.0178885	-|PF16815:Protein HRI1|-|-|-|-|-|-	-3.867	0.00010998	0.0027495		1	['N0.HOG0006878', 'N0.HOG0001067', 'N0.HOG0000159', 'N0.HOG0000515', 'N0.HOG0000332', 'N0.HOG0000161', 'N0.HOG0007289', 'N0.HOG0007241']	0.94	0.916667		2	0.94	0.8			0.929679
N0.HOG0001067	0.788	0.0109545	-|PF00962:Adenosine deaminase|Purine metabolism|-|-|-|-|-	-1.928	0.0538596	0.0868704		2	['N0.HOG0001146', 'N0.HOG0007796', 'N0.HOG0007241']	0.94	0.898148		3	0.94	0.8			0.919262
N0.HOG0000159	0.765	0.0251661	-|PF00005:ABC transporter; PF00664:ABC transporter transmembrane region|-|3.A.1.201.11|-|-|S|-	-2.089	0.0366981	0.0632726		3	['N0.HOG0006878', 'N0.HOG0001067', 'N0.HOG0000159', 'N0.HOG0000515', 'N0.HOG0000332', 'N0.HOG0000161', 'N0.HOG0007241']	0.94	0.916667		4	0.92	0.78			0.919262
N0.HOG0000515	0.772	0.0228035	-|PF00106:short chain dehydrogenase|-|-|-|-|S|-	-3.188	0.00143095	0.00794972		4	['N0.HOG0006878', 'N0.HOG0001067', 'N0.HOG0000159', 'N0.HOG0001146', 'N0.HOG0000515', 'N0.HOG0000332', 'N0.HOG0000161', 'N0.HOG0007796', 'N0.HOG0007289', 'N0.HOG0007241']	0.92	0.9375		5	0.92	0.78			0.919262
N0.HOG0000332	0.788	0.0228035	-|PF00106:short chain dehydrogenase|Fructose and mannose metabolism; Nucleotide sugars metabolism; Butanoate metabolism; Tetrachloroethene degradation; Galactose metabolism; Lysine degradation; Benzoate degradation via CoA ligation; Bile acid biosynthesis; Glycerolipid metabolism; Ascorbate and aldarate metabolism; Glycine, serine and threonine metabolism; Vitamin B6 metabolism|-|-|-|S|-	-2.601	0.00928679	0.0244389		5	['N0.HOG0006878', 'N0.HOG0001067', 'N0.HOG0000159', 'N0.HOG0000515', 'N0.HOG0000332', 'N0.HOG0000161', 'N0.HOG0007796', 'N0.HOG0007289', 'N0.HOG0007241']	0.92	0.916667		6	0.92	0.78			0.919262
N0.HOG0000161	0.78	0.02	-|PF12848:ABC transporter; PF00005:ABC transporter; PF00083:Sugar (and other) transporter|-|2.A.1.1.57|-|-|-|-	2.901	0.00372475	0.0137954		6	['N0.HOG0001067', 'N0.HOG0000159', 'N0.HOG0000515', 'N0.HOG0000332', 'N0.HOG0000161', 'N0.HOG0007796', 'N0.HOG0007289', 'N0.HOG0007241']	0.92	0.895833		7	0.92	0.78			0.919262
N0.HOG0001146	0.764	0.0167332	-|PF05368:NmrA-like family|-|-|-|-|-|-	-1.335	0.181815	0.233096		7	['N0.HOG0006878', 'N0.HOG0001067', 'N0.HOG0000159', 'N0.HOG0000332', 'N0.HOG0000161', 'N0.HOG0007796', 'N0.HOG0007289', 'N0.HOG0007241']	0.92	0.895833		8	0.92	0.78			0.917774
N0.HOG0000070	0.76	0.0163299	-|PF06985:Heterokaryon incompatibility protein (HET)|-|-|-|-|-|-	-1.186	0.235799	0.274184		8	['N0.HOG0001067', 'N0.HOG0000159', 'N0.HOG0000332', 'N0.HOG0000161', 'N0.HOG0007796', 'N0.HOG0007289', 'N0.HOG0007241']	0.92	0.895833
N0.HOG0007241	0.76	0.0282843	-|PF02182:SAD/SRA domain|-|-|-|-|-|-	-3.482	0.00049797	0.0049797		9	['N0.HOG0006878', 'N0.HOG0001067', 'N0.HOG0000515', 'N0.HOG0000332', 'N0.HOG0007796', 'N0.HOG0007289', 'N0.HOG0007241']	0.92	0.916667
N0.HOG0007289	0.752	0.0303315	-|PF00149:Calcineurin-like phosphoesterase|-|-|-|-|S|-	-3.522	0.00042809	0.00475656		11	['N0.HOG0001067', 'N0.HOG0000159', 'N0.HOG0000515', 'N0.HOG0000332', 'N0.HOG0000161', 'N0.HOG0007289', 'N0.HOG0007241']	0.92	0.877315		9	0.92	0.76			0.917774
N0.HOG0007796	0.749	0.0167332	-|PF00487:Fatty acid desaturase|-|-|-|-|-|-	-3.522	0.00042809	0.00535112		12	['N0.HOG0006878', 'N0.HOG0001067', 'N0.HOG0000159', 'N0.HOG0000332', 'N0.HOG0000161', 'N0.HOG0007289', 'N0.HOG0007241']	0.92	0.895833
N0.HOG0006970	0.746	0.0438178	-|PF00857:Isochorismatase family|-|-|-|-|S|-	-1.824	0.0680959	0.103176		13	['N0.HOG0006878', 'N0.HOG0001067', 'N0.HOG0000159', 'N0.HOG0000515', 'N0.HOG0000161', 'N0.HOG0007289', 'N0.HOG0007241']	0.92	0.877315		10	0.92	0.76			0.91579
N0.HOG0000517	0.745	0.0191485	-|-|-|-|-|-|S|-	-2.101	0.0356746	0.062587		14	['N0.HOG0006878', 'N0.HOG0001067', 'N0.HOG0000159', 'N0.HOG0000515', 'N0.HOG0000332', 'N0.HOG0000161', 'N0.HOG0007796', 'N0.HOG0007241']	0.92	0.918981		12	0.92	0.76			0.907357
N0.HOG0000401	0.752	0.0178885	-|PF00106:short chain dehydrogenase|-|-|-|-|-|-	-2.751	0.00594236	0.0191689		15	['N0.HOG0006878', 'N0.HOG0001067', 'N0.HOG0000159', 'N0.HOG0000332', 'N0.HOG0000161', 'N0.HOG0007796', 'N0.HOG0007241']	0.92	0.895833		13	0.92	0.76			0.907357
N0.HOG0000383	0.752	0.0303315	-|PF04479:RTA1 like protein|-|9.A.26.1.2|-|-|S|-	-3.413	0.00064303	0.00584573		16	['N0.HOG0006878', 'N0.HOG0000332', 'N0.HOG0007796', 'N0.HOG0007241']	0.92	0.916667		14	0.92	0.76			0.907357
N0.HOG0000369	0.766667	0.011547	-|PF01485:IBR domain, a half RING-finger domain|-|-|-|-|-|-	-2.406	0.0161442	0.0384387		17	['N0.HOG0006878', 'N0.HOG0001067', 'N0.HOG0000159', 'N0.HOG0001146', 'N0.HOG0000515', 'N0.HOG0000332', 'N0.HOG0000161', 'N0.HOG0007241']	0.92	0.918981		15	0.92	0.76			0.907357
N0.HOG0000291	0.753333	0.0305505	-|PF00350:Dynamin family; PF01031:Dynamin central region|-|-|-|-|-|-	-1.145	0.252098	0.289768		18	['N0.HOG0006878', 'N0.HOG0000515', 'N0.HOG0000332', 'N0.HOG0000161', 'N0.HOG0007241']	0.92	0.898148		16	0.92	0.76			0.907357
N0.HOG0000259	0.755	0.01	-|-|-|-|-|-|-|-	-1.289	0.197347	0.243639		19	['N0.HOG0006878', 'N0.HOG0001067', 'N0.HOG0000159', 'N0.HOG0000332', 'N0.HOG0000161', 'N0.HOG0007241']	0.92	0.916667		17	0.92	0.76			0.907357
N0.HOG0011595	0.732	0.0109545	-|PF00083:Sugar (and other) transporter|-|2.A.1.1.40|-|-|S|-	1.491	0.136073	0.183883		20	['N0.HOG0006878', 'N0.HOG0001067', 'N0.HOG0000159', 'N0.HOG0000515', 'N0.HOG0000161', 'N0.HOG0007241']	0.92	0.916667		18	0.92	0.76			0.907357
N0.HOG0009165	0.73	0.02	-|PF00903:Glyoxalase/Bleomycin resistance protein/Dioxygenase superfamily|-|-|-|-|S|-	1.807	0.0707457	0.105591		21	['N0.HOG0006878', 'N0.HOG0001146', 'N0.HOG0000161', 'N0.HOG0007241']	0.92	0.87963		19	0.92	0.74			0.907357
N0.HOG0007883	0.72	0.0141421	-|PF00501:AMP-binding enzyme|Flavonoids, stilbene and lignin biosynthesis|4.C.1.1.7|-|-|-|-	-3.292	0.00099504	0.0066336		22	['N0.HOG0001067', 'N0.HOG0000159', 'N0.HOG0001146', 'N0.HOG0000515', 'N0.HOG0000332', 'N0.HOG0000161', 'N0.HOG0007796', 'N0.HOG0007289', 'N0.HOG0007241']	0.9	0.895833		20	0.92	0.74			0.907357
N0.HOG0007809	0.735	0.0191485	-|PF00270:DEAD/DEAH box helicase; PF00271:Helicase conserved C-terminal domain|Starch and sucrose metabolism; Folate biosynthesis|-|-|-|-|-	-3.396	0.00068499	0.00526915		23	['N0.HOG0006878', 'N0.HOG0000515', 'N0.HOG0000332', 'N0.HOG0000161', 'N0.HOG0007796', 'N0.HOG0007289', 'N0.HOG0007241']	0.9	0.875		21	0.92	0.74			0.907357
N0.HOG0006758	0.74	0.0141421	-|PF00067:Cytochrome P450|Prostaglandin and leukotriene metabolism|-|-|-|S|-	-2.21	0.0271076	0.0553217		24	['N0.HOG0006878', 'N0.HOG0001067', 'N0.HOG0000159', 'N0.HOG0001146', 'N0.HOG0000332', 'N0.HOG0007796', 'N0.HOG0007289', 'N0.HOG0007241']	0.9	0.877315		22	0.9	0.74			0.907357
N0.HOG0006636	0.764	0.0167332	-|-|-|-|-|-|-|-	-2.855	0.00430996	0.0153927		25	['N0.HOG0006878', 'N0.HOG0000332', 'N0.HOG0007796', 'N0.HOG0007289', 'N0.HOG0007241']	0.9	0.916667		23	0.9	0.74			0.907357
N0.HOG0001814	0.732	0.0109545	-|PF03403:Platelet-activating factor acetylhydrolase, isoform II|Glycerolipid metabolism|-|-|-|-|-	-2.193	0.0283291	0.0566581		26	['N0.HOG0000332', 'N0.HOG0007796', 'N0.HOG0007289', 'N0.HOG0007241']	0.9	0.877315		24	0.9	0.74			0.907357
N0.HOG0001795	0.736	0.0167332	-|PF12697:Alpha/beta hydrolase family|-|-|-|-|S|-	-2.924	0.0034601	0.0138404		27	['N0.HOG0006878', 'N0.HOG0001067', 'N0.HOG0000159', 'N0.HOG0007796', 'N0.HOG0007289', 'N0.HOG0007241']	0.9	0.898148		25	0.9	0.74			0.906146
N0.HOG0001725	0.74	0.0282843	-|PF06094:Gamma-glutamyl cyclotransferase, AIG2-like|-|-|-|-|-|-	-0.944	0.345252	0.371239		28	['N0.HOG0006878', 'N0.HOG0001067', 'N0.HOG0000159', 'N0.HOG0001146', 'N0.HOG0000332', 'N0.HOG0000161', 'N0.HOG0007289', 'N0.HOG0007241']	0.9	0.895833		26	0.9	0.74			0.903885
N0.HOG0001568	0.74	0	-|PF01158:Ribosomal protein L36e|-|-|-|-|-|-	3.073	0.00211754	0.0105877		29	['N0.HOG0001067', 'N0.HOG0000159', 'N0.HOG0000515', 'N0.HOG0000161', 'N0.HOG0007289', 'N0.HOG0007241']	0.9	0.837963		27	0.9	0.74			0.903885
N0.HOG0001540	0.736	0.0219089	-|PF01425:Amidase|-|-|-|-|S|-	-2.82	0.00480226	0.0165595		30	['N0.HOG0006878', 'N0.HOG0001067', 'N0.HOG0000332', 'N0.HOG0007289', 'N0.HOG0007241']	0.9	0.837963		28	0.9	0.74			0.903885
N0.HOG0001402	0.75	0.0141421	-|PF02518:Histidine kinase-, DNA gyrase B-, and HSP90-like ATPase; PF00072:Response regulator receiver domain; PF00512:His Kinase A (phospho-acceptor) domain| Type II secretion system|-|-|-|-|-	-3.05	0.0022868	0.00994261		31	['N0.HOG0006878', 'N0.HOG0000159', 'N0.HOG0007289', 'N0.HOG0007241']	0.9	0.796296		29	0.9	0.74			0.903885
N0.HOG0001257	0.73	0.0141421	-|PF07969:Amidohydrolase family|-|-|-|-|S|-	-1.899	0.0575397	0.0885227		32	['N0.HOG0006878', 'N0.HOG0001067', 'N0.HOG0000159', 'N0.HOG0001146', 'N0.HOG0000515', 'N0.HOG0000332', 'N0.HOG0000161', 'N0.HOG0007796', 'N0.HOG0007241']	0.9	0.918981		30	0.9	0.74			0.896941
N0.HOG0001216	0.735	0.0191485	-|PF12867:DinB superfamily; PF10017:Histidine-specific methyltransferase, SAM-dependent; PF03781:Sulfatase-modifying factor enzyme 1|-|-|-|-|-|-	-3.413	0.00064303	0.00535858		33	['N0.HOG0006878', 'N0.HOG0001146', 'N0.HOG0000515', 'N0.HOG0000332', 'N0.HOG0000161', 'N0.HOG0007796', 'N0.HOG0007241']	0.9	0.856481		31	0.9	0.74			0.89573
N0.HOG0000094	0.74	0	-|PF01636:Phosphotransferase enzyme family|-|-|-|-|-|-	-1.427	0.153502	0.20467		34	['N0.HOG0006878', 'N0.HOG0000515', 'N0.HOG0000332', 'N0.HOG0000161', 'N0.HOG0007796', 'N0.HOG0007241']	0.9	0.877315		32	0.9	0.74			0.89573
N0.HOG0012187	0.708	0.0109545	-|-|-|-|-|-|S|-	1.704	0.0884719	0.12822		35	['N0.HOG0006878', 'N0.HOG0001067', 'N0.HOG0000159', 'N0.HOG0000515', 'N0.HOG0000161', 'N0.HOG0007796', 'N0.HOG0007241']	0.9	0.916667		33	0.9	0.74			0.89573
N0.HOG0011778	0.71	0.011547	-|-|-|-|-|-|-|-	1.093	0.274187	0.311576		36	['N0.HOG0006878', 'N0.HOG0000515', 'N0.HOG0000161', 'N0.HOG0007796', 'N0.HOG0007241']	0.9	0.858796		34	0.9	0.72			0.89573
N0.HOG0010657	0.71	0.011547	-|-|-|-|-|-|S|-	1.525	0.127233	0.179201		37	['N0.HOG0000515', 'N0.HOG0000161', 'N0.HOG0007796', 'N0.HOG0007241']	0.9	0.87963		35	0.9	0.72			0.89573
N0.HOG0009404	0.715	0.01	-|-|-|-|-|-|-|-	3.211	0.00132111	0.00777124		38	['N0.HOG0000159', 'N0.HOG0001146', 'N0.HOG0000161', 'N0.HOG0007796', 'N0.HOG0007241']	0.9	0.877315		36	0.9	0.72			0.89573
N0.HOG0009153	0.712	0.0178885	-|-|-|-|-|-|-|-	2.216	0.0267107	0.0556473		39	['N0.HOG0006878', 'N0.HOG0001146', 'N0.HOG0000161', 'N0.HOG0007796', 'N0.HOG0007241']	0.9	0.898148		37	0.9	0.72			0.89573
N0.HOG0008304	0.71	0.0141421	-|PF01494:FAD binding domain|Fluorene degradation; Nitorobenzene degradation|-|-|-|S|-	1.554	0.120213	0.171733		40	['N0.HOG0001146', 'N0.HOG0000161', 'N0.HOG0007796', 'N0.HOG0007241']	0.9	0.900463		38	0.9	0.72			0.89573
N0.HOG0008273	0.728	0.0178885	-|PF03441:FAD binding domain of DNA photolyase; PF00875:DNA photolyase|-|-|-|-|-|-	-4.305	1.671e-05	0.001671		41	['N0.HOG0000159', 'N0.HOG0000161', 'N0.HOG0007796', 'N0.HOG0007241']	0.9	0.835648		39	0.9	0.72			0.895453
N0.HOG0008272	0.72	0.0141421	-|PF02574:Homocysteine S-methyltransferase|Methionine metabolism|-|-|-|-|-	-3.631	0.0002818	0.00402571		42	['N0.HOG0000161', 'N0.HOG0007796', 'N0.HOG0007241']	0.9	0.858796		40	0.9	0.72			0.895453
N0.HOG0006575	0.728	0.0109545	-|PF11696:Protein of unknown function (DUF3292)|-|-|-|-|-|-	-2.757	0.00583878	0.0194626		43	['N0.HOG0006878', 'N0.HOG0001067', 'N0.HOG0000515', 'N0.HOG0000332', 'N0.HOG0007796', 'N0.HOG0007241']	0.9	0.916667		41	0.9	0.72			0.893469
N0.HOG0004952	0.715	0.01	-|-|-|-|-|-|-|-	-2.152	0.0313648	0.0570269		44	['N0.HOG0001067', 'N0.HOG0000515', 'N0.HOG0000332', 'N0.HOG0007796', 'N0.HOG0007241']	0.9	0.856481		42	0.9	0.72			0.892257
N0.HOG0002176	0.72	0	-|PF03572:Peptidase family S41|-|-|-|-|S|-	-3.798	0.00014565	0.002913		45	['N0.HOG0006878', 'N0.HOG0000515', 'N0.HOG0000332', 'N0.HOG0007796', 'N0.HOG0007241']	0.9	0.895833		43	0.9	0.72			0.892257
N0.HOG0002125	0.72	0	-|PF00172:Fungal Zn(2)-Cys(6) binuclear cluster domain; PF04082:Fungal specific transcription factor domain|-|-|-|-|-|TF	-3.16	0.00158008	0.00831621		46	['N0.HOG0000515', 'N0.HOG0000332', 'N0.HOG0007796', 'N0.HOG0007241']	0.9	0.858796		44	0.9	0.72			0.892257
N0.HOG0002047	0.725	0.01	GH17|PF00332:Glycosyl hydrolases family 17|Starch and sucrose metabolism|-|-|-|S|-	-2.348	0.0188701	0.0428866		47	['N0.HOG0001067', 'N0.HOG0000332', 'N0.HOG0007796', 'N0.HOG0007241']	0.9	0.875		45	0.9	0.72			0.892257
N0.HOG0001246	0.726667	0.011547	-|PF03098:Animal haem peroxidase; PF00067:Cytochrome P450|-|-|-|-|-|-	-2.734	0.00626309	0.0189791		48	['N0.HOG0001067', 'N0.HOG0001146', 'N0.HOG0007796', 'N0.HOG0007241']	0.9	0.858796		46	0.9	0.72			0.883825
N0.HOG0000750	0.74	0.0282843	-|PF12796:Ankyrin repeats (3 copies); PF03561:Allantoicase repeat; PF01843:DIL domain|Purine metabolism|-|-|-|S|-	2.44	0.0146804	0.0358058		49	['N0.HOG0001067', 'N0.HOG0007796', 'N0.HOG0007241']	0.9	0.837963		47	0.9	0.72			0.883825
N0.HOG0000213	0.72	0	-|PF00083:Sugar (and other) transporter|Pentose and glucuronate interconversions|2.A.1.1.10|-|-|-|-	-1.381	0.167209	0.220012		50	['N0.HOG0001067', 'N0.HOG0000159', 'N0.HOG0001146', 'N0.HOG0000515', 'N0.HOG0000332', 'N0.HOG0000161', 'N0.HOG0007241']	0.9	0.877315		48	0.9	0.72			0.883825
N0.HOG0000164	0.726667	0.011547	-|PF00083:Sugar (and other) transporter|Pentose and glucuronate interconversions|2.A.1.1.58|-|-|S|-	-2.36	0.0182948	0.042546							49	0.9	0.72			0.883825
N0.HOG0013186	0.7	0	-|-|-|-|-|-|S|-	1.065	0.287013	0.322487							50	0.9	0.72			0.853786
N0.HOG0013176	0.7	0	-|-|-|-|-|-|-|-	1.065	0.287013	0.318904
N0.HOG0012726	0.696	0.00894427	-|-|-|-|-|-|-|-	1.278	0.201378	0.242624
N0.HOG0012505	0.7	0	-|PF00172:Fungal Zn(2)-Cys(6) binuclear cluster domain; PF04082:Fungal specific transcription factor domain|-|-|-|-|S|TF	1.278	0.201378	0.245583
N0.HOG0012183	0.7	0	-|-|-|-|-|-|-|-	1.508	0.131595	0.182771
N0.HOG0011949	0.7	0	-|-|-|-|-|-|S|-	1.916	0.0553074	0.0864178
N0.HOG0011674	0.7	0	-|-|-|-|-|-|-|-	1.278	0.201378	0.239736
N0.HOG0011646	0.7	0	-|-|-|-|-|-|S|-	1.295	0.195354	0.244193
N0.HOG0011428	0.7	0	-|-|-|-|-|-|S|-	2.129	0.0332218	0.0593246
N0.HOG0011327	0.7	0	-|-|-|-|-|-|-|-	0.869	0.384835	0.409399
N0.HOG0010690	0.7	0	-|-|-|-|-|-|-|-	1.329	0.183706	0.232539
N0.HOG0010527	0.71	0.011547	-|-|-|-|-|-|S|-	1.738	0.0822029	0.120887
N0.HOG0010526	0.7	0	-|-|-|-|-|NRPS-Like|S|-	1.951	0.0510589	0.0837032
N0.HOG0010216	0.7	0	-|-|-|-|-|-|-|-	2.158	0.0309147	0.0572495
N0.HOG0010105	0.7	0	-|-|-|-|-|-|-|-	0.691	0.489808	0.499804
N0.HOG0009957	0.706667	0.011547	-|-|-|-|-|-|-|-	2.503	0.012298	0.0307451
N0.HOG0009954	0.706667	0.011547	-|-|-|-|-|-|-|-	2.181	0.0291694	0.057195
N0.HOG0009806	0.7	0	-|-|-|-|-|-|S|-	2.181	0.0291694	0.0560951
N0.HOG0009302	0.7	0	-|PF13640:2OG-Fe(II) oxygenase superfamily|-|-|-|-|-|-	-3.913	9.098e-05	0.00303267
N0.HOG0009062	0.705	0.01	-|PF11338:Protein of unknown function (DUF3140)|-|-|-|-|-|-	-3.718	0.00020096	0.00334933
N0.HOG0009038	0.706667	0.011547	-|-|-|-|-|-|-|-	2.728	0.00637341	0.0187453
N0.HOG0009003	0.7	0	-|-|-|-|-|-|-|-	0.731	0.46484	0.484209
N0.HOG0008710	0.704	0.00894427	-|-|-|-|-|-|-|-	3.067	0.00215874	0.0102797
N0.HOG0008698	0.7	0	-|-|-|-|-|-|-|-	2.659	0.00784047	0.0217791
N0.HOG0008630	0.706667	0.011547	-|PF00501:AMP-binding enzyme; PF00550:Phosphopantetheine attachment site|-|-|-|NRPS-Like|-|-	-3.223	0.00126915	0.00793219
N0.HOG0008282	0.7	0	-|-|-|-|-|-|S|-	2.653	0.00797543	0.0215552
N0.HOG0008117	0.708	0.0109545	-|-|-|-|-|-|-|-	-3.05	0.0022868	0.0103946
N0.HOG0008060	0.7	0	-|-|-|-|-|-|-|-	0.616	0.538028	0.543463
N0.HOG0007965	0.7	0	-|PF10290:Cell wall protein YJL171C/Tos1, N-terminal; PF10287:Cell wall protein YJL171C/Tos1, C-terminal|-|-|-|-|S|-	-1.916	0.0553074	0.0877895
N0.HOG0007942	0.7	0	-|-|-|-|-|-|-|-	-1.03	0.302932	0.332893
N0.HOG0007848	0.7	0	-|-|-|-|-|-|-|-	-2.745	0.00604758	0.0188987
N0.HOG0007416	0.7	0	-|-|-|-|-|-|S|-	0.696	0.486198	0.501235
N0.HOG0007294	0.72	0.0282843	-|-|-|-|-|-|-|-	-2.711	0.00671495	0.0191856
N0.HOG0007264	0.72	0.02	-|PF02668:Taurine catabolism dioxygenase TauD, TfdA family|-|-|-|-|-|-	-3.925	8.673e-05	0.0043365
N0.HOG0006996	0.708	0.0109545	-|PF00202:Aminotransferase class-III|Porphyrin and chlorophyll metabolism|-|-|-|-|-	-2.256	0.0240703	0.0523267
N0.HOG0006978	0.7	0	-|PF13561:Enoyl-(Acyl carrier protein) reductase; PF00106:short chain dehydrogenase|Fatty acid biosynthesis (path 1)|-|-|-|S|-	-2.998	0.00271388	0.0113078
N0.HOG0006953	0.71	0.0141421	-|-|-|-|-|-|S|-	0.99	0.322233	0.350253
N0.HOG0006884	0.7	0	-|-|-|-|-|-|S|-	1.508	0.131595	0.180268
N0.HOG0006851	0.72	0.0282843	GH32|PF00251:Glycosyl hydrolases family 32 N-terminal domain; PF08244:Glycosyl hydrolases family 32 C terminal|Galactose metabolism; Starch and sucrose metabolism|-|-|-|S|-	-2.912	0.00359021	0.0138085
N0.HOG0006811	0.71	0.011547	-|PF13419:Haloacid dehalogenase-like hydrolase|-|-|-|-|-|-	-3.361	0.00077664	0.00554743
N0.HOG0006800	0.71	0.0141421	-|PF00832:Ribosomal L39 protein|-|-|-|-|-|-	-1.191	0.233532	0.274744
N0.HOG0006766	0.7	0	-|PF12146:Serine aminopeptidase, S33|-|-|MER032598|PKS|-|-	-2.026	0.0427852	0.0725173
N0.HOG0006746	0.72	0.0282843	-|PF12417:Zinc finger protein|-|-|-|-|-|-	-2.227	0.0259319	0.0551743
N0.HOG0006647	0.74	0.0565685	-|PF13233:Complex1_LYR-like|-|-|-|-|-|-	-2.164	0.0304702	0.057491
N0.HOG0006526	0.7	0	-|-| Aminoacyl-tRNA biosynthesis; Alanine and aspartate metabolism|-|-|-|-|-	-1.951	0.0510589	0.0850982
N0.HOG0006197	0.71	0.0141421	-|PF01018:GTP1/OBG; PF01926:50S ribosome-binding GTPase|-|-|-|-|S|-	-2.279	0.0226655	0.0503678
N0.HOG0005658	0.706667	0.011547	-|-|-|-|-|-|-|-	-1.341	0.179939	0.233687
N0.HOG0005395	0.706667	0.011547	-|PF00320:GATA zinc finger; PF08447:PAS fold|-|-|-|-|-|TF	-0.84	0.40077	0.421863
N0.HOG0003760	0.72	0.02	-|-|-|-|-|-|-|-	-2.532	0.0113333	0.0290597
N0.HOG0003718	0.71	0.0141421	-|-|-|-|-|-|-|-	-0.483	0.628791	0.628791

## Sheet: 3D - all clusters
Supplemental file 3D - Orthologous clusters and annotation based on OrthoFinder v2.5.4 resolved by gene and species tree reconciliation. The annotation is shown if at least 30% of the gene cluster contains the respective functional domain or other functional similarity. Otherwise, it's called with a "-". All annotations were retrieved from Mycocosm portals (Supplemental file 1)
cazy|pfam|kegg_pathway|transporter|protease|secondary_metabolism|secreted|tf	cluster id	Achma1	Achstr1	Acral2	Acrchr1	Acrst1	Acrth1	Amore1	Aspcl1	Aspfu1	Aspni_NRRL3_1	Aspnid1	Aurpu1	Bysni1	Byssp1	Calth1	Chafi1	Chafu1	Chafun1	Chagl_1	Chale1	Chame1	Chaol1	Chathe1	Cocim1	Conlig1	Corin1	Corno1	Corse1	Corsim1	Glotr1_1	Hesve2finisherSC	Hisca1	Humgr1	Humhy1	LedB17_3	Liccor1	Lobtra1	Malci1	Mucci2	Myche1	Mychet1	Mycth1	Mycthe1	Neucr2	Ocuya1	Pench1	Phchr2	PleosPC15_2
-|PF13489:Methyltransferase domain|-|-|-|-|-|-	N0.HOG0000000	0	0	0	0	0	1	1	0	0	0	0	0	1	0	0	0	0	0	0	0	0	0	0	1	0	0	0	0	0	0	0	0	0	0	0	0	0	1	0	0	0	0	0	0	1	0	0	0
-|PF13489:Methyltransferase domain|-|-|-|-|-|-	N0.HOG0000002	1	1	0	0	2	1	1	4	3	2	2	0	26	7	0	1	0	0	1	1	1	1	1	4	1	1	1	1	1	0	0	5	1	0	0	0	0	2	0	1	1	1	1	0	2	3	0	0
-|PF13489:Methyltransferase domain|-|-|-|-|-|-	N0.HOG0000003	21	19	12	7	27	22	13	6	3	9	10	6	52	16	0	20	14	14	18	21	20	29	24	12	23	20	14	15	15	0	0	12	14	10	1	0	0	5	0	13	13	12	13	30	22	10	1	0
-|PF13489:Methyltransferase domain|-|-|-|-|-|-	N0.HOG0000004	0	0	0	0	0	0	0	0	0	0	0	0	0	0	0	0	0	0	0	0	0	0	0	0	0	0	0	0	0	4	0	0	0	0	2	0	0	0	0	0	0	0	0	0	0	0	7	4
-|PF13649:Methyltransferase domain|-|-|-|-|-|-	N0.HOG0000005	0	0	0	0	0	0	0	0	0	0	0	0	0	0	19	0	0	0	0	0	0	0	0	0	0	0	0	0	0	0	11	0	0	0	0	18	6	0	16	0	0	0	0	0	0	0	0	0
-|PF12796:Ankyrin repeats (3 copies); PF05729:NACHT domain|-|-|-|-|S|-	N0.HOG0000009	2	1	0	0	3	0	0	1	1	3	4	1	2	4	0	4	5	4	3	4	5	3	0	0	6	6	2	2	2	0	0	1	2	1	7	0	0	0	0	1	1	1	0	1	6	1	0	0
-|PF12796:Ankyrin repeats (3 copies); PF05729:NACHT domain|-|-|-|-|-|-	N0.HOG0000012	0	0	0	0	0	0	0	0	0	0	0	0	1	0	0	0	0	0	0	1	1	0	0	0	0	0	0	0	0	0	0	0	0	0	0	0	0	0	0	0	0	0	0	0	0	0	0	0
-|-|-|-|-|-|S|-	N0.HOG0000018	2	1	0	0	3	1	0	0	0	0	2	1	4	1	2	2	2	0	2	1	1	0	1	0	3	2	1	0	0	0	0	1	0	1	1	0	0	0	0	0	0	1	1	0	3	0	0	0
-|PF00931:NB-ARC domain; PF13374:Tetratricopeptide repeat; PF13424:Tetratricopeptide repeat|-|-|-|-|-|-	N0.HOG0000019	1	1	0	0	0	1	0	0	0	0	0	0	0	0	1	1	1	0	2	2	2	0	0	0	2	2	4	3	5	0	0	0	0	0	1	0	0	0	0	0	0	0	1	0	2	1	0	0
-|PF00931:NB-ARC domain; PF13374:Tetratricopeptide repeat; PF13424:Tetratricopeptide repeat|-|-|-|-|-|-	N0.HOG0000020	5	2	0	0	1	2	0	0	0	0	0	0	2	1	1	1	1	2	7	4	3	1	0	0	3	3	5	3	2	0	0	0	2	0	2	0	0	0	0	0	0	1	5	0	1	0	0	0
-|PF01048:Phosphorylase superfamily|-|-|-|-|S|-	N0.HOG0000023	0	0	0	0	1	0	0	2	1	2	2	1	0	0	0	1	0	0	0	0	0	1	0	0	0	1	0	1	0	0	0	0	0	0	0	0	0	0	0	0	0	0	0	0	0	0	0	0
-|PF00931:NB-ARC domain; PF13374:Tetratricopeptide repeat; PF13424:Tetratricopeptide repeat|-|-|-|-|-|-	N0.HOG0000024	3	0	0	0	0	0	0	1	1	1	3	0	0	0	0	1	1	1	1	0	0	0	0	0	1	2	0	4	7	0	0	0	0	0	0	0	0	0	0	0	0	0	0	2	0	0	0	0
-|PF00931:NB-ARC domain; PF13374:Tetratricopeptide repeat; PF01048:Phosphorylase superfamily; PF13424:Tetratricopeptide repeat|-|-|-|-|S|-	N0.HOG0000025	7	4	0	1	1	0	0	0	1	2	5	0	0	0	1	1	2	3	2	4	2	3	0	0	3	6	16	13	15	0	0	2	0	0	0	0	0	0	0	0	0	1	0	0	0	1	0	0
-|PF13374:Tetratricopeptide repeat; PF13424:Tetratricopeptide repeat; PF05057:Putative serine esterase (DUF676)|-|-|-|-|-|-	N0.HOG0000026	0	0	0	0	0	0	1	0	0	1	1	0	0	0	0	0	0	0	0	0	0	0	0	0	0	0	0	0	0	0	0	0	0	0	0	0	0	0	0	0	0	0	0	0	0	0	0	0
-|PF00931:NB-ARC domain|-|-|-|-|-|-	N0.HOG0000027	1	1	0	1	1	0	0	0	1	1	0	0	0	2	1	1	2	3	2	1	0	2	0	1	2	1	1	2	1	0	0	1	0	0	0	0	0	1	0	1	1	0	0	0	2	1	0	0
-|PF00931:NB-ARC domain; PF13374:Tetratricopeptide repeat; PF13424:Tetratricopeptide repeat|-|-|-|-|-|-	N0.HOG0000028	0	1	1	1	0	1	0	0	0	0	0	0	2	0	11	0	1	0	1	0	2	0	0	0	0	0	0	0	0	0	0	0	1	0	0	0	0	0	0	0	0	1	1	3	1	0	0	0
-|PF13424:Tetratricopeptide repeat|-|-|-|-|-|-	N0.HOG0000029	0	0	0	1	0	0	2	1	0	0	0	0	1	1	0	0	0	0	0	0	0	0	0	0	0	0	0	0	0	0	0	0	0	0	0	0	0	0	0	0	0	0	0	0	0	0	0	0
-|PF00931:NB-ARC domain; PF01048:Phosphorylase superfamily|-|-|-|-|S|-	N0.HOG0000030	0	0	0	0	0	0	0	0	0	0	0	0	0	0	0	1	0	0	1	1	1	0	0	0	0	1	1	0	1	0	0	0	0	1	0	0	0	0	0	1	1	1	1	0	1	0	0	0
-|-|-|-|-|-|-|-	N0.HOG0000032	1	3	0	2	2	1	0	0	0	0	1	1	0	0	2	2	1	1	3	0	1	0	0	0	0	1	0	0	0	0	0	0	0	1	0	0	0	0	0	0	0	0	0	0	0	0	0	0
-|-|-|-|-|-|S|-	N0.HOG0000033	0	0	0	0	0	0	0	0	0	0	0	0	1	0	0	0	0	0	0	0	0	1	0	1	0	1	0	0	0	0	0	0	0	1	0	0	0	0	0	0	0	0	0	0	1	0	0	0
-|PF12796:Ankyrin repeats (3 copies); PF01048:Phosphorylase superfamily|-|-|-|-|S|-	N0.HOG0000034	6	5	1	3	36	1	1	7	7	26	17	19	14	7	0	13	4	4	14	9	12	11	1	1	6	16	10	10	5	0	0	4	0	1	0	0	0	0	0	2	2	0	1	1	0	3	0	0
-|PF05729:NACHT domain|-|-|-|-|-|-	N0.HOG0000035	0	0	0	0	0	0	1	0	0	0	0	1	0	0	0	0	1	0	0	1	0	0	0	0	0	0	0	0	0	0	0	0	0	1	0	0	0	0	0	0	0	0	0	0	1	0	0	0
-|PF12796:Ankyrin repeats (3 copies); PF05729:NACHT domain|-|-|-|-|S|-	N0.HOG0000036	2	3	1	2	1	1	0	1	3	1	5	1	4	1	0	2	2	1	2	1	3	1	11	0	4	2	6	5	5	0	0	1	3	1	1	0	0	1	0	0	1	2	5	0	7	0	0	0
-|PF12796:Ankyrin repeats (3 copies); PF05729:NACHT domain|-|-|-|-|-|-	N0.HOG0000037	4	2	0	0	1	1	1	0	0	3	0	3	3	2	0	3	4	2	1	0	2	2	1	0	0	3	0	0	0	0	0	0	0	0	0	0	0	1	0	0	0	1	0	0	3	1	0	0
-|PF12796:Ankyrin repeats (3 copies)|-|-|-|-|S|-	N0.HOG0000039	0	0	0	0	0	0	0	0	0	0	0	0	0	0	3	0	0	0	0	0	0	0	0	0	0	0	0	0	0	0	0	0	0	0	0	0	0	0	0	0	0	0	0	0	1	0	0	0
-|-|-|-|-|-|S|-	N0.HOG0000040	23	18	10	32	29	17	6	21	24	57	36	18	27	25	0	26	15	15	19	32	31	28	10	11	24	36	28	26	25	0	0	7	17	18	0	0	0	17	0	18	18	15	15	16	35	29	0	0
-|PF07690:Major Facilitator Superfamily|-|2.A.1.3.35|-|-|S|-	N0.HOG0000041	0	0	0	0	0	0	0	0	0	0	1	0	0	0	16	0	0	0	0	0	0	0	0	0	0	0	0	0	0	1	2	0	0	0	1	4	9	0	3	0	0	0	0	0	0	0	1	0
-|PF07690:Major Facilitator Superfamily|-|2.A.1.3.35|-|-|S|-	N0.HOG0000042	5	3	0	3	5	5	1	2	3	7	4	4	4	3	1	5	2	2	4	4	5	1	1	0	7	2	2	2	2	3	0	1	3	2	5	0	0	1	0	2	2	2	3	3	2	3	3	0
-|PF07690:Major Facilitator Superfamily|-|2.A.1.3.35|-|-|S|-	N0.HOG0000043	9	6	1	2	8	6	4	10	5	13	6	6	11	5	3	7	4	4	5	7	5	6	2	9	6	9	8	8	8	5	1	5	1	4	6	1	0	4	1	6	6	2	1	3	8	11	11	3
-|PF07690:Major Facilitator Superfamily|-|2.a.1.3.27|-|-|S|-	N0.HOG0000045	14	11	3	5	10	8	3	9	11	19	11	7	14	9	0	16	9	9	11	12	14	19	6	8	18	15	16	12	14	4	0	5	6	8	3	1	0	2	0	7	9	5	6	6	22	11	1	0
-|PF07690:Major Facilitator Superfamily|-|2.A.1.3.35|-|-|-|-	N0.HOG0000046	0	0	0	0	0	1	0	0	0	0	0	0	0	0	1	0	0	0	0	0	0	0	0	0	0	0	0	0	0	0	1	0	0	0	0	8	0	0	0	0	0	0	0	0	0	0	0	1
-|PF07690:Major Facilitator Superfamily|-|2.A.1.2.16|-|-|-|-	N0.HOG0000047	0	0	0	0	0	0	0	0	0	0	0	0	0	0	0	0	0	0	0	0	0	0	0	0	0	0	0	0	0	1	0	0	0	0	0	0	0	0	0	0	0	0	0	0	0	0	3	1
-|PF07690:Major Facilitator Superfamily|-|2.A.1.2.2; 2.A.1.2.35|-|-|S|-	N0.HOG0000048	0	0	0	0	0	0	0	1	1	2	0	0	0	0	0	0	0	0	0	0	0	0	0	0	0	0	0	0	0	0	1	0	0	0	0	1	0	0	1	0	0	0	0	0	1	1	0	0
-|PF07690:Major Facilitator Superfamily|-|2.A.1.2.16|-|-|-|-	N0.HOG0000049	22	11	14	22	38	22	20	35	27	61	31	30	42	36	0	16	14	14	14	14	16	19	8	10	22	19	14	16	15	12	2	11	6	8	15	0	0	12	1	12	12	6	6	11	34	37	22	12
-|PF00067:Cytochrome P450|Benzoate degradation via CoA ligation|-|-|-|S|-	N0.HOG0000050	31	23	13	16	17	11	14	21	12	42	29	15	34	23	3	18	15	16	18	17	23	16	6	8	22	19	17	19	19	11	2	9	10	11	7	3	7	12	3	12	13	9	11	7	34	29	22	5
-|PF06985:Heterokaryon incompatibility protein (HET)|-|-|-|-|-|-	N0.HOG0000051	30	27	8	5	15	10	11	3	1	14	1	0	1	0	0	25	9	10	9	7	34	27	6	0	38	44	13	13	17	1	0	3	4	2	0	0	0	0	0	2	3	4	6	40	105	0	0	12
-|PF07690:Major Facilitator Superfamily|-|2.A.1.14.11|-|-|-|-	N0.HOG0000052	3	2	1	2	4	3	2	2	3	4	3	2	2	4	1	1	2	2	1	1	1	2	1	3	4	1	2	2	2	1	1	3	1	1	1	2	0	1	2	2	2	1	1	1	4	3	1	2
-|PF07690:Major Facilitator Superfamily|-|2.A.1.14.11|-|-|S|-	N0.HOG0000053	0	1	0	1	0	1	1	0	0	0	1	2	1	1	0	2	1	1	1	2	1	0	0	1	2	1	2	2	1	0	1	1	0	0	0	2	0	2	2	0	0	0	0	1	0	0	0	0
-|PF07690:Major Facilitator Superfamily|-|2.A.1.14.11; 2.A.1.14.3|-|-|-|-	N0.HOG0000054	1	1	1	1	2	2	1	1	1	1	1	1	1	1	0	1	1	1	1	1	1	1	1	0	0	1	1	1	2	0	0	0	0	1	1	0	0	0	0	1	1	0	0	1	1	1	2	0
-|PF07690:Major Facilitator Superfamily|-|2.A.1.14.11|-|-|-|-	N0.HOG0000055	0	0	0	0	0	0	0	0	0	0	0	0	0	0	7	0	0	0	0	0	0	0	0	0	0	0	0	0	0	1	1	0	0	0	2	4	0	0	2	0	0	0	0	0	0	0	0	1
-|PF07690:Major Facilitator Superfamily|-|2.A.1.14.11|-|-|-|-	N0.HOG0000056	0	0	0	0	0	0	0	0	0	0	0	0	0	0	7	0	0	0	0	0	0	0	0	0	0	0	0	0	0	0	2	0	0	0	0	6	2	0	2	0	0	0	0	0	0	0	1	0
-|PF07690:Major Facilitator Superfamily|-|2.A.1.14.11|-|-|-|-	N0.HOG0000057	9	8	5	9	24	18	6	9	12	10	14	15	9	11	0	7	9	9	7	11	12	10	6	9	16	10	8	8	8	9	0	6	4	6	14	1	0	11	1	7	7	5	5	7	14	13	9	13
-|PF01494:FAD binding domain|Nitorobenzene degradation; Fluorene degradation|-|-|-|S|-	N0.HOG0000058	13	10	3	4	21	19	15	9	15	30	29	17	30	18	0	11	10	10	12	9	12	8	7	6	28	16	11	12	12	33	1	6	4	6	22	1	1	4	1	8	10	4	4	9	22	18	33	11
AA3_2|PF05199:GMC oxidoreductase; PF00732:GMC oxidoreductase|Glycine, serine and threonine metabolism|-|-|-|S|-	N0.HOG0000059	0	0	0	0	0	0	0	0	0	0	0	0	0	1	3	0	0	0	0	0	0	0	0	0	0	0	0	0	0	3	0	0	0	0	1	0	3	0	2	0	0	0	0	0	0	1	1	1
AA3_2|PF05199:GMC oxidoreductase; PF00732:GMC oxidoreductase|Glycine, serine and threonine metabolism|-|-|-|-|-	N0.HOG0000060	0	0	1	1	1	1	0	0	0	0	0	0	0	0	0	0	0	0	0	0	0	0	0	0	1	0	1	0	0	2	0	0	0	0	2	0	0	0	0	0	0	0	0	1	0	1	5	0
AA3_2|PF05199:GMC oxidoreductase; PF00732:GMC oxidoreductase|Glycine, serine and threonine metabolism|-|-|-|-|-	N0.HOG0000061	0	0	1	1	1	0	1	1	2	1	1	1	1	1	1	0	0	0	0	0	0	0	0	1	1	0	0	0	0	0	0	1	0	0	0	0	0	1	0	0	0	0	0	0	1	2	0	0
AA3_2|PF05199:GMC oxidoreductase; PF00732:GMC oxidoreductase|Glycine, serine and threonine metabolism|-|-|-|S|-	N0.HOG0000062	0	0	0	2	0	1	0	1	0	3	2	0	0	1	0	0	0	0	0	0	0	0	0	0	0	0	1	0	0	0	0	0	0	0	0	0	0	0	0	0	0	0	0	0	1	0	0	0
AA3_2|PF05199:GMC oxidoreductase; PF00732:GMC oxidoreductase|Glycine, serine and threonine metabolism|-|-|-|S|-	N0.HOG0000063	3	1	2	1	1	0	0	6	3	6	8	4	4	4	0	2	0	0	1	1	0	1	0	0	2	1	3	1	1	1	0	1	0	0	0	0	0	1	0	2	2	0	0	0	4	2	0	0
AA3_2|PF00732:GMC oxidoreductase; PF05199:GMC oxidoreductase|Glycine, serine and threonine metabolism|-|-|-|S|-	N0.HOG0000065	5	5	4	1	5	3	0	0	0	0	3	5	1	0	0	9	5	5	9	9	9	4	4	0	2	9	5	5	5	0	0	1	4	7	0	0	0	0	0	4	4	5	4	0	5	0	0	0
AA3_2|PF05199:GMC oxidoreductase; PF00732:GMC oxidoreductase|Glycine, serine and threonine metabolism|-|-|-|S|-	N0.HOG0000066	0	0	0	0	0	0	0	1	0	1	0	0	1	0	0	0	0	0	0	0	0	0	0	0	0	0	0	0	0	0	0	0	0	0	0	0	0	0	0	0	0	0	0	0	0	0	0	3
AA3_2|PF05199:GMC oxidoreductase; PF00732:GMC oxidoreductase|Glycine, serine and threonine metabolism|-|-|-|S|-	N0.HOG0000067	0	0	0	0	1	0	1	1	2	4	3	6	3	3	0	1	1	1	1	1	1	0	0	1	0	0	2	1	1	2	0	0	0	1	4	0	0	1	1	0	0	0	0	0	1	5	2	1
AA3_2|PF05199:GMC oxidoreductase; PF00732:GMC oxidoreductase|Glycine, serine and threonine metabolism|-|-|-|S|-	N0.HOG0000068	5	3	0	0	3	1	2	2	1	6	2	3	6	3	1	6	3	2	2	5	5	5	0	1	3	6	2	3	3	5	0	1	3	1	6	0	0	1	0	1	1	1	3	1	6	2	23	6
AA3_2|PF05199:GMC oxidoreductase; PF00732:GMC oxidoreductase|Glycine, serine and threonine metabolism|-|-|-|S|-	N0.HOG0000069	2	2	1	1	2	1	1	4	1	5	3	0	2	6	0	1	1	1	1	2	1	4	0	1	1	0	0	0	0	6	0	2	0	1	8	0	0	0	0	1	1	0	0	0	4	6	3	28
-|PF06985:Heterokaryon incompatibility protein (HET)|-|-|-|-|-|-	N0.HOG0000070	23	13	4	9	19	6	7	2	3	13	3	2	1	1	0	21	9	11	15	19	25	28	3	1	31	32	17	17	18	0	0	2	11	2	0	0	0	0	0	5	6	4	12	15	111	2	0	4
-|PF00069:Protein kinase domain|-|-|-|-|-|-	N0.HOG0000071	1	1	1	1	1	1	1	1	1	1	1	1	1	1	0	1	1	1	1	1	1	1	1	1	1	1	1	1	1	2	1	1	1	1	2	1	0	1	1	1	1	1	1	3	1	1	2	2
-|PF00069:Protein kinase domain|-|-|-|-|-|-	N0.HOG0000073	11	10	23	15	7	21	9	24	14	30	6	3	26	10	0	18	9	7	10	15	16	11	0	22	13	20	6	7	7	6	1	38	4	10	7	0	0	2	0	2	1	1	3	5	19	27	10	7
-|PF00069:Protein kinase domain|-|-|-|-|-|-	N0.HOG0000074	0	0	0	0	0	0	0	1	0	0	0	0	0	0	2	0	0	0	0	0	0	0	0	0	0	0	0	0	0	0	1	0	0	0	0	0	2	0	0	0	0	0	0	0	0	0	0	0
-|PF00135:Carboxylesterase family|Glycerolipid metabolism|-|MER174763; MER136100|-|S|-	N0.HOG0000075	0	0	0	0	0	0	0	0	0	0	0	0	0	0	9	0	0	0	0	0	0	0	0	0	0	0	0	0	0	0	0	0	0	0	0	0	0	0	0	0	0	0	0	0	0	0	0	0
-|PF00135:Carboxylesterase family|Glycerolipid metabolism|-|MER090016|-|-|-	N0.HOG0000076	0	0	0	0	5	1	1	2	3	3	1	1	3	1	0	0	0	0	0	1	0	0	0	0	2	0	0	1	0	1	0	0	0	0	0	0	15	0	0	0	0	0	0	0	3	1	1	1
-|PF00135:Carboxylesterase family|Glycerolipid metabolism|-|-|-|S|-	N0.HOG0000077	4	4	0	1	7	1	2	1	1	18	4	9	3	6	0	5	5	5	7	7	5	6	2	2	6	7	7	6	7	1	1	1	1	1	1	0	0	2	1	2	2	1	1	1	10	5	1	0
-|PF00135:Carboxylesterase family|-|-|-|-|S|-	N0.HOG0000078	1	1	0	2	5	3	2	4	4	5	3	9	5	1	0	4	2	3	3	3	4	6	3	1	4	4	5	4	4	8	0	1	1	1	6	0	1	1	0	2	2	0	1	5	7	4	1	11
-|PF00135:Carboxylesterase family|Glycerolipid metabolism|-|-|-|S|-	N0.HOG0000079	6	4	1	2	9	4	3	4	3	8	7	5	4	2	0	5	4	4	5	5	6	3	1	1	2	7	4	4	4	3	0	0	1	1	8	0	1	1	0	5	4	1	1	3	7	3	5	10
-|PF00135:Carboxylesterase family|Glycerolipid metabolism|-|MER033390|-|S|-	N0.HOG0000080	1	1	1	1	4	1	1	0	1	1	1	1	0	0	0	1	1	1	1	1	1	1	1	1	1	1	1	1	1	0	0	1	1	1	0	0	0	2	0	1	1	1	1	1	3	1	0	0
-|PF00324:Amino acid permease|-|2.A.3.1.2|-|-|-|-	N0.HOG0000081	0	0	0	0	0	0	0	0	0	0	0	0	0	0	6	0	0	0	0	0	0	0	0	0	0	0	0	0	0	0	9	0	0	0	0	5	6	0	8	0	0	0	0	0	0	0	1	0
-|PF00324:Amino acid permease|-|-|-|-|-|-	N0.HOG0000082	8	10	8	11	30	9	10	11	13	17	19	22	20	13	0	8	10	10	10	7	10	13	8	11	13	8	8	9	9	7	2	7	6	7	7	0	0	11	0	9	9	6	6	10	23	24	6	7
-|PF07690:Major Facilitator Superfamily|-|2.A.1.13.4|-|-|-|-	N0.HOG0000084	13	11	5	11	23	8	9	15	14	26	19	16	16	13	1	12	9	8	11	11	10	10	5	9	19	10	9	8	8	6	0	7	5	6	18	0	0	6	0	10	10	5	7	5	12	17	10	11
-|PF07690:Major Facilitator Superfamily|-|2.A.1.13.4|-|-|-|-	N0.HOG0000085	0	0	0	0	0	0	0	0	0	0	0	0	0	0	1	0	0	0	0	0	0	0	0	0	0	0	0	0	0	0	3	0	0	0	0	2	0	0	3	0	0	0	0	0	0	0	0	0
-|PF00067:Cytochrome P450|Flavonoids, stilbene and lignin biosynthesis; Tryptophan metabolism; gamma-Hexachlorocyclohexane degradation|-|-|-|S|-	N0.HOG0000087	0	0	0	0	0	0	0	1	0	0	0	0	0	0	2	0	0	0	0	0	0	0	0	0	0	0	0	0	0	0	2	0	0	0	1	18	0	0	7	0	0	0	0	0	0	0	2	3
-|PF00067:Cytochrome P450|-|-|-|-|S|-	N0.HOG0000088	0	0	0	0	0	0	1	0	0	0	0	0	0	0	0	0	0	0	0	0	0	0	0	0	0	0	0	0	0	3	0	0	0	0	17	0	0	0	0	0	0	0	0	0	0	0	0	2
-|PF00067:Cytochrome P450|-|-|-|-|S|-	N0.HOG0000089	0	0	0	0	0	0	0	0	0	0	0	0	0	0	0	0	0	0	0	0	0	0	0	0	0	0	0	0	0	0	0	0	0	0	0	1	0	0	0	0	0	0	0	0	0	0	0	0
-|PF00067:Cytochrome P450|Fatty acid metabolism; Tryptophan metabolism; gamma-Hexachlorocyclohexane degradation|-|-|-|S|-	N0.HOG0000090	0	0	0	0	0	0	0	0	0	0	0	0	0	0	0	0	0	0	0	0	0	0	0	0	0	0	0	0	0	0	0	0	0	0	2	1	0	0	1	0	0	0	0	0	0	0	2	2
-|PF00067:Cytochrome P450|Fatty acid metabolism; Tryptophan metabolism; gamma-Hexachlorocyclohexane degradation|-|-|-|S|-	N0.HOG0000091	1	0	2	1	3	1	0	2	1	2	1	0	3	2	0	2	2	2	2	1	1	1	1	0	1	1	2	2	2	37	0	1	1	1	35	0	0	1	0	2	2	1	1	1	0	3	57	53
-|PF00067:Cytochrome P450|Tryptophan metabolism; gamma-Hexachlorocyclohexane degradation|-|-|-|S|-	N0.HOG0000092	6	7	6	4	13	5	9	8	7	6	6	3	11	9	0	5	4	4	5	7	7	3	2	2	16	5	5	7	6	6	0	0	3	2	2	1	0	1	0	8	7	3	3	2	5	5	2	16
AA9|PF03443:Auxiliary Activity family 9 (formerly GH61)|Starch and sucrose metabolism|-|-|-|S|-	N0.HOG0000093	17	17	13	8	17	16	1	4	4	3	4	3	1	1	0	28	20	20	25	23	24	15	12	0	13	24	20	19	19	1	0	0	18	14	6	0	0	4	0	16	17	18	19	9	11	1	9	15
-|PF01636:Phosphotransferase enzyme family|-|-|-|-|-|-	N0.HOG0000094	16	15	15	8	8	12	11	5	6	14	4	4	25	7	0	23	11	11	15	24	15	11	1	35	13	22	20	11	10	18	0	33	2	8	17	0	0	8	0	12	10	3	1	0	6	33	7	4
-|PF07690:Major Facilitator Superfamily|-|2.A.1.14.4|-|-|-|-	N0.HOG0000095	0	0	0	0	2	1	0	0	0	0	0	0	2	1	0	0	0	0	0	0	0	0	0	0	0	0	0	0	0	5	8	0	0	0	4	16	0	0	14	0	0	0	0	0	1	1	4	2
-|PF07690:Major Facilitator Superfamily|-|2.A.1.14.4|-|-|-|-	N0.HOG0000096	8	10	5	6	35	22	7	9	16	27	21	15	21	14	0	5	6	6	6	9	7	9	1	5	15	6	5	5	5	8	0	2	2	3	6	2	0	8	0	4	4	2	2	2	12	25	4	3
-|PF00698:Acyl transferase domain; PF00109:Beta-ketoacyl synthase, N-terminal domain; PF14765:Polyketide synthase dehydratase; PF00550:Phosphopantetheine attachment site; PF13602:Zinc-binding dehydrogenase; PF08659:KR domain; PF02801:Beta-ketoacyl synthase, C-terminal domain; PF08242:Methyltransferase domain; PF16197:Ketoacyl-synthetase C-terminal extension|Fatty acid biosynthesis (path 1)|-|-|PK…	N0.HOG0000097	12	11	12	26	9	1	4	11	11	26	18	6	20	3	0	21	12	12	15	13	16	11	3	5	14	13	14	18	18	13	0	1	2	3	3	0	0	3	0	5	5	3	2	5	20	21	0	0
-|PF00106:short chain dehydrogenase|Fructose and mannose metabolism; Nucleotide sugars metabolism; Butanoate metabolism; Tetrachloroethene degradation; Galactose metabolism; Lysine degradation; Benzoate degradation via CoA ligation; Bile acid biosynthesis; Glycerolipid metabolism; Ascorbate and aldarate metabolism; Glycine, serine and threonine metabolism; Vitamin B6 metabolism|-|-|-|-|-	N0.HOG0000098	4	3	1	0	9	3	3	5	5	7	2	4	11	9	6	3	2	2	3	3	3	4	1	1	7	3	4	4	5	4	1	2	1	2	0	0	2	1	5	3	3	1	1	2	5	6	0	0
-|PF00106:short chain dehydrogenase|Porphyrin and chlorophyll metabolism; Benzoate degradation via CoA ligation|-|-|-|-|-	N0.HOG0000099	10	9	2	6	12	2	5	5	4	10	10	8	7	5	3	5	3	4	4	6	5	4	1	2	9	7	5	5	4	9	3	3	0	1	18	1	3	2	1	3	3	0	0	4	16	7	7	9
-|PF08031:Berberine and berberine like; PF01565:FAD binding domain|-|-|-|-|S|-	N0.HOG0000101	2	3	1	1	0	1	2	2	4	4	7	0	2	1	1	3	1	1	2	3	1	5	2	3	1	3	1	2	4	0	0	0	0	0	0	0	0	0	0	0	0	1	1	4	2	3	0	0
-|PF01565:FAD binding domain|-|-|-|-|S|-	N0.HOG0000102	10	11	5	6	20	0	4	5	7	13	15	4	13	6	3	9	5	3	8	7	9	4	1	3	3	6	4	5	5	5	0	5	1	3	5	0	1	5	0	4	3	1	1	3	12	9	1	11
-|PF08031:Berberine and berberine like; PF01565:FAD binding domain|-|-|-|-|-|-	N0.HOG0000103	0	0	0	2	1	0	0	1	2	3	3	0	0	1	1	0	0	0	0	0	1	0	0	1	0	0	0	0	0	0	1	0	0	0	0	1	0	1	0	0	0	0	0	0	1	2	5	1
-|PF00083:Sugar (and other) transporter|Pentose and glucuronate interconversions|2.A.1.1.9|-|-|S|-	N0.HOG0000104	8	9	3	12	44	22	3	7	12	7	11	10	6	4	0	8	7	7	7	7	7	10	4	2	17	9	9	8	8	8	1	1	5	7	12	0	0	8	0	7	7	7	5	6	16	9	5	10
-|PF11807:Mycotoxin biosynthesis protein UstYa|-|-|-|-|S|-	N0.HOG0000105	12	6	0	0	14	9	9	6	3	18	4	2	16	8	0	13	8	7	7	10	10	10	0	3	21	17	7	9	6	13	0	5	2	3	8	0	0	4	0	6	5	2	2	7	36	1	7	13
-|PF11951:Fungal specific transcription factor domain; PF00172:Fungal Zn(2)-Cys(6) binuclear cluster domain|-|-|-|-|-|TF	N0.HOG0000106	9	9	4	7	21	3	4	7	16	21	17	13	17	7	0	9	7	6	8	7	9	10	6	5	6	10	8	7	6	0	0	4	5	8	0	0	0	6	0	8	9	5	5	6	20	16	0	0
-|PF01565:FAD binding domain; PF08031:Berberine and berberine like|-|-|-|-|S|-	N0.HOG0000107	0	0	0	0	0	1	0	0	3	1	2	0	0	1	0	0	0	0	0	0	1	0	0	1	0	0	0	0	0	0	0	1	0	0	1	0	0	0	0	0	0	0	0	0	0	0	0	0
-|PF08031:Berberine and berberine like; PF01565:FAD binding domain|-|-|-|-|S|-	N0.HOG0000108	0	0	0	0	1	0	1	0	1	1	2	0	1	0	0	1	0	0	2	0	0	0	0	0	1	0	0	0	0	2	1	1	0	0	4	0	0	0	0	0	0	0	0	0	0	1	1	1
-|PF08031:Berberine and berberine like; PF01565:FAD binding domain|-|-|-|-|S|-	N0.HOG0000109	11	11	5	6	10	9	2	5	5	9	8	1	9	3	1	16	10	10	11	13	14	9	3	0	11	13	13	12	11	0	0	1	7	7	1	0	0	3	0	9	9	6	7	4	3	6	0	4
-|PF01565:FAD binding domain; PF08031:Berberine and berberine like|-|-|-|-|S|-	N0.HOG0000110	0	0	0	0	0	0	0	0	1	0	0	0	0	0	11	0	0	0	0	0	0	0	0	1	0	0	0	0	0	3	0	0	0	0	0	0	2	2	0	0	0	0	0	0	0	0	1	1
-|-|-|-|-|-|S|-	N0.HOG0000111	14	7	5	4	13	7	2	5	4	9	8	3	6	3	0	14	8	6	12	18	16	9	3	2	12	19	12	13	12	0	0	3	9	6	0	0	0	5	0	4	4	10	9	14	1	8	0	0
-|-|-|-|-|-|-|-	N0.HOG0000112	0	0	0	0	0	0	0	0	0	0	0	0	0	0	1	0	0	0	0	0	0	1	0	0	0	0	0	0	0	0	0	0	0	0	0	0	0	0	0	0	0	0	0	0	0	0	0	0
-|PF00385:Chromo (CHRromatin Organisation MOdifier) domain|-|-|-|-|-|-	N0.HOG0000113	1	0	0	0	0	0	0	0	0	0	0	0	0	0	1	0	0	0	0	1	0	0	1	0	0	1	0	0	0	0	0	0	0	0	0	0	0	1	1	0	0	0	1	0	0	1	0	0
-|PF17921:Integrase zinc binding domain; PF00078:Reverse transcriptase (RNA-dependent DNA polymerase)|-|-|-|-|-|-	N0.HOG0000117	0	0	0	0	0	0	0	0	1	0	0	0	0	0	1	0	0	0	0	0	0	0	0	0	0	0	0	0	0	0	0	0	0	0	0	0	0	4	0	0	0	0	0	0	2	0	0	0
-|PF17917:RNase H-like domain found in reverse transcriptase; PF00078:Reverse transcriptase (RNA-dependent DNA polymerase)|-|-|-|-|-|-	N0.HOG0000119	0	0	4	0	0	0	2	0	4	0	24	0	0	0	0	0	0	0	10	0	0	2	0	0	0	0	0	0	0	0	0	0	0	0	0	0	0	20	0	0	0	0	1	0	0	0	0	0
-|PF17921:Integrase zinc binding domain|-|-|-|-|-|-	N0.HOG0000120	0	0	3	0	0	0	0	0	0	0	2	0	0	0	1	0	0	0	8	0	0	1	1	2	0	0	0	1	0	2	1	1	0	0	0	0	0	2	1	0	0	0	0	1	0	0	1	1
-|PF17917:RNase H-like domain found in reverse transcriptase; PF17921:Integrase zinc binding domain; PF00078:Reverse transcriptase (RNA-dependent DNA polymerase)|-|-|-|-|-|-	N0.HOG0000122	0	0	0	0	0	0	0	0	0	0	0	0	0	0	1	0	0	0	0	0	0	0	0	0	0	0	0	0	0	0	0	4	0	0	0	0	0	0	0	0	0	0	0	0	0	0	0	0
-|-|-|-|-|-|-|-	N0.HOG0000123	0	0	2	0	0	0	0	0	0	0	0	0	0	0	1	0	0	0	0	0	0	2	0	0	0	0	0	0	0	0	0	0	0	0	0	0	0	7	0	0	0	0	0	0	0	0	0	0
-|PF00385:Chromo (CHRromatin Organisation MOdifier) domain; PF17917:RNase H-like domain found in reverse transcriptase; PF17921:Integrase zinc binding domain; PF13650:Aspartyl protease; PF00078:Reverse transcriptase (RNA-dependent DNA polymerase)|-|-|-|-|-|-	N0.HOG0000124	0	0	0	0	0	0	0	0	0	0	0	0	0	0	0	0	0	0	0	0	0	0	0	0	0	0	0	0	0	0	0	0	0	0	0	0	0	0	0	0	0	0	0	0	0	0	0	0
-|-|-|-|-|-|-|-	N0.HOG0000128	0	0	0	0	0	0	0	0	0	0	0	1	0	0	1	1	0	1	0	0	0	0	1	0	0	0	0	0	0	0	0	0	0	0	0	0	0	0	0	0	0	0	0	0	0	1	0	0
-|-|-|-|-|-|-|-	N0.HOG0000130	0	0	0	0	0	0	0	0	0	0	2	0	0	0	1	0	0	0	0	0	0	0	0	0	0	0	0	0	0	0	0	0	0	0	0	0	0	5	0	0	0	0	0	0	1	2	0	0
-|PF17917:RNase H-like domain found in reverse transcriptase; PF17921:Integrase zinc binding domain; PF00078:Reverse transcriptase (RNA-dependent DNA polymerase)|-|-|-|-|-|-	N0.HOG0000131	0	0	0	0	0	0	0	0	0	0	0	0	0	0	0	0	0	0	0	0	0	0	0	0	0	0	0	0	0	0	0	0	0	0	0	0	0	0	0	0	0	0	0	0	1	0	0	0
-|-|-|-|-|-|-|-	N0.HOG0000132	0	0	0	0	0	0	0	0	0	0	0	0	0	0	2	0	0	0	0	0	0	0	0	0	0	0	0	0	0	0	0	0	0	0	0	0	0	0	0	0	0	0	0	0	0	0	0	0
-|-|-|-|-|-|-|-	N0.HOG0000133	0	0	0	0	0	0	0	0	0	0	0	0	0	0	10	0	0	0	0	0	0	0	0	0	0	0	0	0	0	0	0	0	0	0	0	0	0	0	0	0	0	0	0	0	0	0	0	0
-|PF00385:Chromo (CHRromatin Organisation MOdifier) domain; PF17917:RNase H-like domain found in reverse transcriptase; PF17921:Integrase zinc binding domain; PF00078:Reverse transcriptase (RNA-dependent DNA polymerase)|-|-|-|-|-|-	N0.HOG0000139	0	0	0	0	0	0	0	0	1	0	1	0	0	0	0	0	0	0	0	0	0	0	0	0	0	0	0	0	0	0	0	0	0	0	0	0	0	0	0	0	0	0	0	0	0	0	0	0
-|PF17921:Integrase zinc binding domain; PF17919:RNase H-like domain found in reverse transcriptase; PF00078:Reverse transcriptase (RNA-dependent DNA polymerase); PF00665:Integrase core domain|-|-|-|-|-|-	N0.HOG0000141	0	0	0	0	0	0	0	0	0	0	0	1	0	0	1	0	0	0	0	0	0	0	0	0	0	0	0	0	0	0	0	0	0	0	0	11	0	1	0	0	0	0	0	0	0	0	0	0
-|PF17921:Integrase zinc binding domain; PF17919:RNase H-like domain found in reverse transcriptase; PF00078:Reverse transcriptase (RNA-dependent DNA polymerase); PF00665:Integrase core domain|-|-|-|-|-|-	N0.HOG0000142	0	0	1	0	0	0	0	0	0	0	0	0	0	0	17	0	0	0	0	0	0	0	0	0	0	0	0	0	0	0	0	0	0	0	0	38	0	0	1	0	0	0	0	0	0	0	0	0
-|PF00078:Reverse transcriptase (RNA-dependent DNA polymerase)|-|-|-|-|-|-	N0.HOG0000143	0	0	0	0	0	0	0	0	0	0	0	0	0	0	8	0	0	0	0	0	0	0	0	0	0	0	0	0	0	0	0	0	0	0	0	0	0	0	0	0	0	0	0	0	0	0	0	0
-|PF00083:Sugar (and other) transporter|Pentose and glucuronate interconversions|2.A.1.1.38|-|-|S|-	N0.HOG0000144	1	2	1	2	3	2	6	1	3	2	2	3	1	2	0	2	2	2	2	1	0	1	0	1	5	0	2	2	2	1	0	0	0	0	1	3	0	1	1	0	0	0	0	1	3	3	1	0
-|PF00083:Sugar (and other) transporter|Pentose and glucuronate interconversions|2.A.1.1.73; 2.A.1.1.38|-|-|S|-	N0.HOG0000146	3	3	1	2	11	12	7	6	11	18	13	12	8	12	0	4	2	2	3	3	4	4	0	2	8	4	4	5	4	8	0	2	0	3	4	2	0	3	0	4	3	0	0	3	5	19	1	1
-|PF00083:Sugar (and other) transporter|Pentose and glucuronate interconversions|2.A.1.1.73|-|-|S|-	N0.HOG0000147	0	0	0	0	0	3	3	1	2	2	2	4	3	0	0	0	0	0	0	0	0	0	0	0	2	0	0	0	0	0	0	0	0	0	0	0	0	0	0	0	0	0	0	0	1	1	0	0
-|PF00083:Sugar (and other) transporter|-|2.A.1.1.73|-|-|S|-	N0.HOG0000148	0	0	0	0	0	0	0	0	0	0	0	0	1	1	0	0	0	0	0	0	0	0	0	0	0	0	0	0	0	0	2	0	0	0	0	3	0	0	2	0	0	0	0	0	0	1	0	0
-|PF01061:ABC-2 type transporter; PF06422:CDR ABC transporter; PF19055:ABC-2 type transporter; PF14510:ABC-transporter N-terminal; PF00005:ABC transporter|-|3.A.1.205.6; 3.A.1.205.7|-|-|-|-	N0.HOG0000149	2	2	2	4	6	1	2	7	6	6	8	5	5	5	1	3	4	4	5	6	4	6	3	2	3	5	3	3	3	1	4	2	3	2	2	9	3	6	8	2	2	4	3	3	4	9	1	2
-|PF01061:ABC-2 type transporter; PF06422:CDR ABC transporter; PF19055:ABC-2 type transporter; PF14510:ABC-transporter N-terminal; PF00005:ABC transporter|-|3.A.1.205.4|-|-|-|-	N0.HOG0000150	4	2	2	3	9	5	4	7	6	12	7	2	10	7	0	3	2	2	2	3	5	2	2	3	4	2	2	2	2	2	0	4	2	2	3	0	0	4	0	2	2	1	2	1	7	8	3	4
-|PF09362:Domain of unknown function (DUF1996)|-|-|-|-|S|-	N0.HOG0000151	15	13	1	1	3	18	0	0	2	1	1	4	0	0	0	17	10	10	17	19	17	9	9	0	18	21	18	18	18	2	0	0	10	11	2	0	0	1	0	12	12	14	10	7	9	0	2	2
-|PF13561:Enoyl-(Acyl carrier protein) reductase|Fatty acid biosynthesis (path 1)|-|-|-|S|-	N0.HOG0000152	2	1	0	0	1	1	0	2	1	2	1	1	2	2	1	1	0	0	1	0	1	1	0	0	0	1	1	1	1	0	0	0	1	0	0	0	0	0	0	1	1	1	1	0	1	0	0	0
-|PF13561:Enoyl-(Acyl carrier protein) reductase|Fatty acid biosynthesis (path 1)|-|-|-|-|-	N0.HOG0000153	10	7	2	4	9	10	8	4	8	9	13	7	21	11	1	7	5	6	5	6	5	6	4	4	15	7	6	5	7	10	0	2	3	3	8	0	0	2	0	5	5	3	3	5	9	6	1	15
-|PF13561:Enoyl-(Acyl carrier protein) reductase|Fatty acid biosynthesis (path 1)|-|-|-|-|-	N0.HOG0000154	0	0	0	0	0	0	0	0	0	0	0	0	0	1	0	0	0	0	0	0	0	0	0	0	0	0	0	0	0	1	0	0	0	0	3	0	1	0	0	0	0	0	0	0	0	0	5	2
-|PF03184:DDE superfamily endonuclease; PF03221:Tc5 transposase DNA-binding domain; PF05225:helix-turn-helix, Psq domain|-|-|-|-|-|-	N0.HOG0000155	1	1	0	1	1	3	0	0	27	7	19	0	1	1	0	1	0	2	49	1	0	17	0	1	1	0	1	5	0	1	0	1	0	2	2	0	0	52	0	0	0	0	3	2	0	11	4	5
-|PF00067:Cytochrome P450|-|-|-|-|S|-	N0.HOG0000156	0	0	0	0	0	0	0	0	0	0	0	0	0	0	4	0	0	0	0	0	0	0	0	0	0	0	0	0	0	1	7	0	0	0	0	8	7	0	1	0	0	0	0	0	0	0	0	0
-|PF00067:Cytochrome P450|Flavonoids, stilbene and lignin biosynthesis; Bile acid biosynthesis; Styrene degradation; 1,4-Dichlorobenzene degradation; Tyrosine metabolism; Androgen and estrogen metabolism; Histidine metabolism; Alkaloid biosynthesis I; gamma-Hexachlorocyclohexane degradation; Phenylalanine metabolism; Methane metabolism; Ubiquinone biosynthesis; Sterol biosynthesis; Tryptophan met…	N0.HOG0000157	7	4	6	16	7	6	4	16	10	13	13	1	7	4	0	15	4	4	14	6	8	6	3	2	7	9	6	4	5	10	0	5	3	4	5	3	0	1	3	3	3	3	3	4	9	15	15	5
-|PF00664:ABC transporter transmembrane region; PF00005:ABC transporter|-|3.A.1.201.1|-|-|S|-	N0.HOG0000158	0	0	0	0	0	1	0	0	0	0	0	0	0	0	17	0	0	0	0	0	0	0	0	0	0	0	0	0	0	0	8	0	0	0	0	11	2	0	9	0	0	0	0	0	0	0	0	0
-|PF00005:ABC transporter; PF00664:ABC transporter transmembrane region|-|3.A.1.201.11|-|-|S|-	N0.HOG0000159	7	7	6	6	7	6	3	7	11	7	8	12	9	4	3	8	7	7	7	6	7	7	5	6	10	6	6	6	6	3	0	5	6	5	5	0	0	5	0	5	5	5	6	7	10	9	3	3
-|PF00107:Zinc-binding dehydrogenase; PF08240:Alcohol dehydrogenase GroES-like domain|-|-|-|-|-|-	N0.HOG0000160	9	11	2	3	11	3	3	11	9	23	9	10	16	10	0	11	5	4	11	4	11	6	0	2	6	11	6	8	7	13	0	3	2	1	13	0	0	1	0	6	6	2	2	1	15	8	15	0
-|PF12848:ABC transporter; PF00005:ABC transporter; PF00083:Sugar (and other) transporter|-|2.A.1.1.57|-|-|-|-	N0.HOG0000161	1	1	0	0	0	0	0	0	0	0	0	0	0	0	0	1	1	1	1	2	1	2	0	0	0	2	1	2	1	0	0	0	1	2	0	0	0	0	0	2	2	2	2	0	0	0	0	0
-|PF00083:Sugar (and other) transporter|Pentose and glucuronate interconversions|2.A.1.1.57|-|-|-|-	N0.HOG0000163	1	1	1	1	1	1	1	1	1	1	2	1	1	1	0	2	1	1	1	2	2	2	2	1	1	2	2	2	2	0	1	1	2	2	1	0	0	1	0	1	1	1	2	2	2	1	0	0
-|PF00083:Sugar (and other) transporter|Pentose and glucuronate interconversions|2.A.1.1.58|-|-|S|-	N0.HOG0000164	5	5	3	3	11	10	4	4	5	7	6	6	6	5	0	5	4	4	4	6	5	5	2	1	4	5	4	4	4	6	1	2	3	2	2	0	0	1	0	3	3	3	3	5	8	9	3	3
-|PF00005:ABC transporter; PF12848:ABC transporter; PF00083:Sugar (and other) transporter|-|3.A.1.120.6|-|-|S|-	N0.HOG0000165	1	0	1	1	2	2	0	0	0	1	0	0	0	1	0	0	0	0	0	0	0	0	0	0	2	0	0	0	0	0	0	0	0	0	0	0	0	0	0	0	0	0	0	0	0	0	0	0
-|PF00005:ABC transporter; PF12848:ABC transporter|-|3.A.1.120.6|-|-|-|-	N0.HOG0000166	0	0	0	0	0	0	1	1	1	0	1	0	0	1	0	0	0	0	0	0	0	0	0	0	0	0	0	0	0	0	0	1	0	0	0	0	0	1	0	0	0	0	0	0	1	1	0	0
-|PF00005:ABC transporter; PF12848:ABC transporter|-|3.A.1.121.4|-|-|-|-	N0.HOG0000167	0	0	0	0	0	0	0	0	0	0	0	1	0	0	1	0	1	1	0	0	0	0	0	0	0	0	0	0	0	0	1	0	0	0	0	1	1	0	1	0	0	0	0	0	0	1	0	1
AA1_3|PF07732:Multicopper oxidase; PF07731:Multicopper oxidase; PF00394:Multicopper oxidase|Ascorbate and aldarate metabolism|9.A.10.1.7; 9.A.10.1.5|-|-|S|-	N0.HOG0000168	7	7	3	1	3	8	7	0	1	8	3	7	7	3	0	5	9	9	5	5	4	4	3	2	9	7	6	5	5	4	0	1	1	1	14	0	1	1	1	3	3	2	2	8	8	2	4	11
AA1_2|PF07732:Multicopper oxidase; PF07731:Multicopper oxidase; PF00394:Multicopper oxidase|Ascorbate and aldarate metabolism|9.A.10.1.1|-|-|S|-	N0.HOG0000169	2	2	1	0	3	3	2	3	2	3	0	2	3	3	1	2	2	2	2	2	2	2	1	1	4	2	1	1	1	1	2	0	1	1	1	3	1	0	3	1	1	1	1	2	3	2	1	1
-|PF01370:NAD dependent epimerase/dehydratase family|-|-|-|-|S|-	N0.HOG0000170	7	5	1	5	12	5	3	8	5	14	5	9	9	11	0	9	5	6	8	7	10	6	4	2	9	10	8	9	8	9	1	2	3	5	14	0	0	1	0	6	6	2	3	5	14	8	8	7
-|PF07859:alpha/beta hydrolase fold|Butanoate metabolism; Pentose and glucuronate interconversions; 2,4-Dichlorobenzoate degradation|-|-|-|-|-	N0.HOG0000171	5	3	2	5	14	5	5	9	6	6	8	3	13	5	0	4	3	3	4	5	6	6	2	2	10	6	4	4	3	6	9	2	1	1	2	11	0	3	5	3	3	0	1	4	12	8	2	1
-|PF07859:alpha/beta hydrolase fold|Glycerolipid metabolism|-|MER033309|-|S|-	N0.HOG0000172	1	1	1	2	2	1	4	3	3	5	4	2	3	3	0	1	1	1	1	1	1	1	0	3	1	1	1	1	1	0	1	2	0	0	2	1	1	0	0	1	1	1	0	1	4	5	0	0
GH3|PF00933:Glycosyl hydrolase family 3 N terminal domain; PF01915:Glycosyl hydrolase family 3 C-terminal domain; PF14310:Fibronectin type III-like domain|Cyanoamino acid metabolism; Flavonoids, stilbene and lignin biosynthesis; Starch and sucrose metabolism|-|-|-|S|-	N0.HOG0000173	7	8	4	4	7	7	4	4	7	8	8	12	6	5	0	7	7	7	7	7	7	7	6	3	8	8	6	6	6	5	3	3	5	6	8	5	0	3	3	5	5	4	5	7	13	7	2	5
-|PF07690:Major Facilitator Superfamily|-|2.A.1.2.33|-|-|-|-	N0.HOG0000174	9	5	0	2	19	13	9	3	9	13	10	15	25	13	0	7	3	3	7	6	7	4	3	4	19	7	4	5	5	5	0	5	2	3	0	0	0	5	0	5	5	2	2	3	12	12	0	0
-|PF00264:Common central domain of tyrosinase|Alkaloid biosynthesis I; Flavonoids, stilbene and lignin biosynthesis; Riboflavin metabolism; Tyrosine metabolism|-|-|-|S|-	N0.HOG0000175	12	10	3	1	15	6	2	4	2	6	7	4	5	1	7	13	7	7	13	15	17	4	4	2	10	14	10	11	12	2	0	3	9	8	2	0	0	2	0	9	9	8	8	6	14	2	0	4
-|PF07717:Oligonucleotide/oligosaccharide-binding (OB)-fold; PF00271:Helicase conserved C-terminal domain; PF00270:DEAD/DEAH box helicase; PF04408:Helicase associated domain (HA2)|Purine metabolism|-|-|-|-|-	N0.HOG0000179	1	1	1	1	1	1	1	1	1	1	1	1	1	1	2	1	1	1	1	1	1	1	1	1	1	1	1	1	1	2	2	1	1	1	2	2	1	1	1	1	1	1	1	1	1	1	2	4
-|PF07717:Oligonucleotide/oligosaccharide-binding (OB)-fold; PF00271:Helicase conserved C-terminal domain; PF00270:DEAD/DEAH box helicase; PF04408:Helicase associated domain (HA2)|Purine metabolism|-|-|-|S|-	N0.HOG0000180	1	1	1	1	0	0	0	1	1	1	1	1	1	1	1	1	1	1	1	1	1	1	1	1	0	1	1	1	1	0	1	1	1	1	2	1	0	1	1	1	1	0	1	1	1	0	1	0
-|PF07717:Oligonucleotide/oligosaccharide-binding (OB)-fold; PF00271:Helicase conserved C-terminal domain; PF00270:DEAD/DEAH box helicase; PF04408:Helicase associated domain (HA2)|-|-|-|-|-|-	N0.HOG0000181	1	1	1	1	0	1	0	1	1	1	1	1	0	1	1	0	0	1	1	1	0	1	1	1	0	1	1	2	0	2	2	1	1	1	1	1	1	1	1	0	1	1	1	1	1	0	1	0
-|PF00271:Helicase conserved C-terminal domain; PF07717:Oligonucleotide/oligosaccharide-binding (OB)-fold; PF00270:DEAD/DEAH box helicase; PF00575:S1 RNA binding domain; PF04408:Helicase associated domain (HA2)|-|-|-|-|S|-	N0.HOG0000182	2	1	1	1	0	2	1	1	1	1	1	1	1	1	1	2	1	1	1	1	2	1	1	1	1	2	1	1	1	1	0	1	1	1	1	1	1	1	1	1	1	1	1	1	1	0	1	1
-|PF06985:Heterokaryon incompatibility protein (HET)|-|-|-|-|-|-	N0.HOG0000183	15	10	2	1	13	3	0	1	1	4	0	0	0	0	0	8	6	7	5	9	9	13	4	0	20	18	9	4	4	1	0	0	5	3	0	0	0	1	0	3	3	4	7	7	26	0	1	10
-|PF00171:Aldehyde dehydrogenase family|Propanoate metabolism; Glycolysis / Gluconeogenesis; Pyruvate metabolism; Fatty acid metabolism; Butanoate metabolism; 1,2-Dichloroethane degradation; Tryptophan metabolism; Arginine and proline metabolism; Glycerolipid metabolism; Lysine degradation; Bile acid biosynthesis; Ascorbate and aldarate metabolism; beta-Alanine metabolism; Valine, leucine and iso…	N0.HOG0000184	1	1	1	1	2	1	1	2	2	1	1	1	2	2	1	1	1	1	1	1	1	1	1	1	1	1	1	1	1	1	2	1	1	1	5	5	0	0	1	1	1	1	1	1	1	2	8	5
-|PF00171:Aldehyde dehydrogenase family|Propanoate metabolism; Glycolysis / Gluconeogenesis; Pyruvate metabolism; Fatty acid metabolism; Butanoate metabolism; 1,2-Dichloroethane degradation; Tryptophan metabolism; Arginine and proline metabolism; Glycerolipid metabolism; Lysine degradation; Bile acid biosynthesis; Ascorbate and aldarate metabolism; beta-Alanine metabolism; Valine, leucine and iso…	N0.HOG0000186	1	1	1	2	2	1	1	0	0	3	2	1	2	2	1	1	1	1	1	1	1	0	0	0	2	1	1	1	1	0	1	0	0	0	0	1	1	0	1	1	1	1	0	1	2	0	0	0
-|PF00171:Aldehyde dehydrogenase family|Propanoate metabolism; Glycolysis / Gluconeogenesis; Pyruvate metabolism; Fatty acid metabolism; Butanoate metabolism; 1,2-Dichloroethane degradation; Tryptophan metabolism; Arginine and proline metabolism; Glycerolipid metabolism; Lysine degradation; Bile acid biosynthesis; Ascorbate and aldarate metabolism; beta-Alanine metabolism; Histidine metabolism; V…	N0.HOG0000187	2	3	0	1	4	0	1	2	3	3	4	1	3	2	2	2	2	2	2	3	2	3	1	1	2	3	3	3	3	0	0	1	1	2	0	0	1	1	0	3	3	1	2	2	4	4	0	0
-|PF00171:Aldehyde dehydrogenase family|Propanoate metabolism; Tyrosine metabolism; Glycolysis / Gluconeogenesis; Pyruvate metabolism; Fatty acid metabolism; Butanoate metabolism; 1,2-Dichloroethane degradation; Tryptophan metabolism; Arginine and proline metabolism; Glycerolipid metabolism; Lysine degradation; Bile acid biosynthesis; Ascorbate and aldarate metabolism; Phenylalanine metabolism; b…	N0.HOG0000188	1	1	1	1	8	2	1	2	2	3	3	2	4	2	0	1	1	1	1	1	1	1	1	1	2	1	1	1	1	1	2	1	1	1	1	2	0	1	3	1	1	1	1	1	1	7	1	1
-|PF01636:Phosphotransferase enzyme family|-|-|-|-|-|-	N0.HOG0000189	2	2	1	0	1	1	0	0	0	0	0	0	0	0	0	4	2	2	3	3	3	2	1	0	1	4	3	3	3	0	0	0	1	2	0	0	0	0	0	1	1	1	1	1	0	2	0	0
-|PF01636:Phosphotransferase enzyme family|-|-|-|-|-|-	N0.HOG0000190	1	1	1	0	0	0	0	0	0	0	0	0	0	0	0	2	1	1	2	1	2	1	1	0	1	2	1	1	1	0	0	0	1	1	0	0	0	0	0	1	1	1	1	0	0	0	0	0
-|PF01636:Phosphotransferase enzyme family|-|-|-|-|-|-	N0.HOG0000191	0	0	0	0	1	0	1	0	0	1	0	1	0	1	1	0	0	0	0	0	0	0	0	0	0	0	0	0	0	0	0	0	0	0	1	0	0	0	0	0	0	0	0	0	0	0	0	0
-|PF01636:Phosphotransferase enzyme family|-|-|-|-|-|-	N0.HOG0000192	0	0	0	1	0	0	8	20	8	15	5	1	27	9	1	2	1	1	0	1	3	1	0	27	0	3	1	0	1	22	0	20	0	0	8	0	0	2	0	1	0	0	0	0	13	14	3	5
AA9|PF03443:Auxiliary Activity family 9 (formerly GH61)|Starch and sucrose metabolism|-|-|-|S|-	N0.HOG0000194	7	7	7	7	11	4	0	3	3	4	6	3	1	1	0	15	8	8	12	12	14	8	4	0	7	13	12	10	11	3	0	0	6	9	5	0	0	4	0	8	8	6	6	5	4	3	8	14
GH55|PF12708:Pectate lyase superfamily protein|Starch and sucrose metabolism|-|-|-|S|-	N0.HOG0000195	8	10	4	3	5	4	3	5	7	3	6	3	6	5	0	9	9	10	10	9	10	11	4	1	12	14	9	9	10	2	2	4	7	5	3	0	0	2	0	8	7	6	7	6	12	3	2	2
-|PF01494:FAD binding domain|Toluene and xylene degradation; Nitorobenzene degradation; gamma-Hexachlorocyclohexane degradation|-|-|-|S|-	N0.HOG0000196	0	1	1	1	1	0	1	1	1	0	1	1	2	2	3	1	1	0	1	1	1	1	1	1	1	1	0	1	1	9	1	2	1	0	10	4	4	1	3	1	1	1	1	1	1	1	2	3
-|PF01494:FAD binding domain; PF07976:Phenol hydroxylase, C-terminal dimerisation domain|Toluene and xylene degradation; gamma-Hexachlorocyclohexane degradation; Nitorobenzene degradation|-|-|-|-|-	N0.HOG0000197	5	2	2	2	8	5	7	7	9	11	11	5	8	5	0	3	3	3	4	3	4	2	3	2	6	5	5	4	4	6	1	3	4	5	3	1	0	5	2	4	4	2	2	5	8	8	3	4
-|PF00743:Flavin-binding monooxygenase-like|Caprolactam degradation|-|-|-|-|-	N0.HOG0000198	2	3	3	6	26	7	10	5	5	13	12	7	14	14	3	4	4	3	7	4	4	6	2	6	10	6	4	5	5	8	2	3	2	2	4	3	2	5	5	4	4	2	3	5	10	13	2	5
AA5_1|PF09118:Galactose oxidase-like, Early set domain; PF07250:Glyoxal oxidase N-terminus|Galactose metabolism|-|-|-|S|-	N0.HOG0000199	0	0	0	0	0	0	0	0	0	0	0	2	0	0	6	0	0	0	0	0	0	0	0	1	0	0	0	0	0	2	1	1	0	0	5	1	2	1	2	0	0	0	0	0	1	0	4	13
-|PF01822:WSC domain|-|-|-|-|S|-	N0.HOG0000200	3	3	5	0	2	2	4	1	0	0	0	4	0	1	0	3	3	3	3	4	3	6	5	0	9	8	4	4	3	0	0	1	5	3	5	0	1	0	0	2	2	5	5	6	14	0	4	3
-|PF01822:WSC domain; PF00141:Peroxidase|-|-|-|-|S|-	N0.HOG0000202	1	1	1	1	2	2	0	0	0	0	0	0	0	0	0	2	1	1	2	2	1	2	1	0	2	2	1	1	1	0	0	0	1	1	5	0	0	0	1	1	1	1	1	2	2	0	0	0
AA5_1|PF01822:WSC domain; PF09118:Galactose oxidase-like, Early set domain; PF07250:Glyoxal oxidase N-terminus|-|-|-|-|S|-	N0.HOG0000204	1	1	2	1	2	1	4	0	0	0	0	0	0	0	0	1	1	1	1	1	1	1	1	2	1	1	1	1	1	0	0	0	1	1	1	0	0	2	0	1	1	0	1	1	5	0	3	3
-|PF00004:ATPase family associated with various cellular activities (AAA)|-|-|-|-|-|-	N0.HOG0000206	7	9	1	3	11	5	3	2	2	7	6	6	5	1	0	11	9	7	10	11	10	7	4	2	10	10	6	5	6	7	0	7	7	7	3	0	0	1	0	3	4	5	7	5	14	4	4	1
-|PF00433:Protein kinase C terminal domain; PF00069:Protein kinase domain|-|-|-|-|-|-	N0.HOG0000207	0	0	0	1	0	0	0	0	0	0	0	0	0	0	2	0	0	0	0	0	0	0	0	0	0	0	0	0	0	2	4	0	0	0	2	4	1	0	4	0	0	0	0	0	0	0	8	3
-|PF00069:Protein kinase domain|-|1.A.26.1.1|-|-|-|-	N0.HOG0000208	1	1	1	0	1	1	1	1	1	1	1	1	1	1	3	1	2	1	1	1	1	1	1	1	1	1	2	1	1	1	3	1	1	1	1	6	2	1	2	1	1	1	1	1	1	1	1	1
-|PF00069:Protein kinase domain|-|-|-|-|-|-	N0.HOG0000209	0	1	1	0	1	1	1	1	1	1	1	1	1	1	3	1	1	1	1	0	1	1	1	1	1	1	1	1	1	1	5	1	1	1	1	10	2	1	8	1	1	0	1	1	1	1	1	1
-|PF00168:C2 domain; PF00069:Protein kinase domain; PF00433:Protein kinase C terminal domain|-|-|-|-|-|-	N0.HOG0000211	1	1	1	0	1	1	1	1	1	1	1	1	1	1	0	1	1	1	1	1	1	1	1	3	1	1	1	1	1	1	1	1	1	1	1	1	1	1	1	1	1	1	1	2	1	1	1	1
-|PF00433:Protein kinase C terminal domain; PF00069:Protein kinase domain|-|-|-|-|-|-	N0.HOG0000212	1	1	1	1	1	0	2	1	1	1	1	1	1	1	2	2	1	1	1	2	2	1	1	1	1	2	1	1	1	2	2	0	1	1	2	2	2	1	2	1	1	1	1	1	1	1	2	2
-|PF00083:Sugar (and other) transporter|Pentose and glucuronate interconversions|2.A.1.1.10|-|-|-|-	N0.HOG0000213	6	6	6	9	34	13	1	5	10	7	14	10	1	3	0	3	6	7	3	5	6	8	1	2	12	7	5	5	5	0	0	2	1	3	1	0	0	5	0	5	5	1	1	3	16	11	0	0
-|PF00248:Aldo/keto reductase family|Fructose and mannose metabolism; Nucleotide sugars metabolism; Butanoate metabolism; Tetrachloroethene degradation; Galactose metabolism; Lysine degradation; Benzoate degradation via CoA ligation; Bile acid biosynthesis; Glycerolipid metabolism; Ascorbate and aldarate metabolism; Glycine, serine and threonine metabolism; Vitamin B6 metabolism|-|-|-|-|-	N0.HOG0000215	0	0	0	1	2	3	0	1	3	4	3	2	2	2	2	0	0	0	0	1	1	1	0	0	1	1	0	0	0	1	0	1	0	0	1	0	0	1	0	0	0	0	0	0	3	2	1	1
-|PF00248:Aldo/keto reductase family|Glycolysis / Gluconeogenesis; Caprolactam degradation; Pentose and glucuronate interconversions; Glycerolipid metabolism|8.A.5.1.3; 8.A.5.1.1|-|-|-|-	N0.HOG0000216	0	0	0	1	0	1	1	1	1	2	2	2	1	1	2	0	0	0	0	0	0	0	0	1	0	0	0	0	0	0	0	0	0	0	0	0	0	1	0	0	0	0	0	0	1	2	0	0
-|PF00248:Aldo/keto reductase family|Glycerolipid metabolism|-|-|-|-|-	N0.HOG0000217	2	2	0	0	0	1	2	1	1	2	1	1	1	1	0	1	2	1	1	1	1	1	2	2	0	2	1	0	1	1	1	1	1	1	1	2	2	2	3	1	1	1	1	1	4	1	1	1
-|PF00248:Aldo/keto reductase family|Fructose and mannose metabolism; Butanoate metabolism; Tetrachloroethene degradation; Vitamin B6 metabolism; Glycerolipid metabolism; Galactose metabolism; Lysine degradation; Bile acid biosynthesis; Benzoate degradation via CoA ligation; Ascorbate and aldarate metabolism; Glycine, serine and threonine metabolism; Nucleotide sugars metabolism|-|-|-|-|-	N0.HOG0000218	1	2	3	5	2	3	1	2	3	2	6	3	3	2	0	2	2	2	2	1	2	3	2	1	4	1	2	2	2	8	3	1	2	2	5	3	1	1	3	2	2	2	2	2	2	3	7	11
-|PF13520:Amino acid permease|-|2.A.3.4.3|-|-|S|-	N0.HOG0000219	1	1	0	0	0	1	1	0	0	0	0	0	0	0	1	1	1	1	1	1	1	1	0	0	1	1	1	1	1	1	4	0	0	1	1	3	3	0	5	1	1	0	0	2	0	0	1	0
-|PF13520:Amino acid permease|-|2.A.3.4.1|-|-|S|-	N0.HOG0000220	0	0	0	0	0	0	0	0	0	0	0	0	1	1	0	0	0	0	0	0	0	0	0	0	1	0	0	0	0	1	5	0	0	0	1	6	0	0	3	0	0	0	0	0	0	0	1	0
-|PF13520:Amino acid permease|-|2.A.3.4.3; 2.A.3.4.2|-|-|S|-	N0.HOG0000221	2	2	2	2	7	3	6	8	10	10	9	7	9	6	0	2	2	2	2	3	2	2	2	6	5	2	2	2	2	10	0	4	1	3	5	0	0	2	0	2	2	2	1	3	9	12	7	6
-|PF04082:Fungal specific transcription factor domain; PF00172:Fungal Zn(2)-Cys(6) binuclear cluster domain|-|-|-|-|-|TF	N0.HOG0000222	6	7	2	6	13	8	2	10	13	14	6	9	10	9	0	6	5	5	5	6	5	7	3	3	9	5	6	4	5	0	0	2	3	3	0	0	0	0	0	6	6	3	3	5	5	9	0	0
-|PF14226:non-haem dioxygenase in morphine synthesis N-terminal; PF03171:2OG-Fe(II) oxygenase superfamily|-|-|-|-|-|-	N0.HOG0000223	1	1	1	1	1	1	1	1	1	1	1	1	1	1	1	1	1	1	1	1	1	1	1	3	1	1	1	1	1	0	1	1	1	1	0	3	7	1	2	1	1	1	1	1	1	1	0	0
-|PF14226:non-haem dioxygenase in morphine synthesis N-terminal; PF03171:2OG-Fe(II) oxygenase superfamily|-|-|-|-|S|-	N0.HOG0000226	2	1	0	1	1	2	2	2	2	3	4	2	4	3	0	2	2	2	3	2	2	1	1	1	4	1	2	3	3	3	0	2	0	0	4	0	0	1	0	2	2	1	0	1	2	3	4	1
-|PF14226:non-haem dioxygenase in morphine synthesis N-terminal; PF03171:2OG-Fe(II) oxygenase superfamily|-|-|-|-|S|-	N0.HOG0000227	0	0	0	0	0	0	0	0	0	0	0	1	1	0	1	0	0	0	0	0	0	0	0	0	0	0	0	0	0	1	0	0	0	0	1	0	0	0	0	0	0	0	0	0	0	0	1	2
-|PF14226:non-haem dioxygenase in morphine synthesis N-terminal; PF03171:2OG-Fe(II) oxygenase superfamily|-|-|-|-|-|-	N0.HOG0000228	0	0	0	1	0	0	0	0	0	0	0	0	0	0	1	0	0	0	0	0	0	0	0	0	0	0	0	0	0	0	0	1	0	0	0	0	1	0	0	0	0	0	0	0	1	0	0	2
-|PF14226:non-haem dioxygenase in morphine synthesis N-terminal; PF03171:2OG-Fe(II) oxygenase superfamily|Glyoxylate and dicarboxylate metabolism|-|-|-|-|-	N0.HOG0000229	0	0	0	0	3	1	3	3	2	7	3	1	5	2	0	0	1	1	0	0	0	2	0	1	3	0	0	0	0	0	0	0	0	0	0	0	0	0	0	0	0	0	0	0	0	1	0	0
-|PF14226:non-haem dioxygenase in morphine synthesis N-terminal; PF03171:2OG-Fe(II) oxygenase superfamily|-|-|-|-|-|-	N0.HOG0000230	0	0	0	0	2	1	5	1	0	2	1	3	4	1	0	0	0	0	0	0	0	0	0	0	4	0	0	0	0	5	0	0	0	0	4	0	0	1	0	0	0	0	0	1	4	1	2	2
-|PF01425:Amidase|Cyanoamino acid metabolism; Arginine and proline metabolism; Tryptophan metabolism; Benzoate degradation via CoA ligation; Phenylalanine metabolism; Styrene degradation|-|-|-|-|-	N0.HOG0000231	2	2	1	3	14	7	8	9	11	12	11	11	18	12	0	1	3	3	2	1	1	1	1	10	7	2	2	2	2	10	0	8	2	1	7	0	0	5	0	1	1	1	2	2	15	11	7	5
GH76|PF03663:Glycosyl hydrolase family 76|-|-|-|-|S|-	N0.HOG0000232	5	6	5	5	8	4	7	6	6	9	5	6	5	4	0	8	7	7	7	7	8	7	6	2	8	6	8	8	8	0	0	2	5	5	0	0	0	2	0	5	5	6	5	7	10	6	0	0
-|PF07690:Major Facilitator Superfamily|-|2.A.1.16.2; 2.A.1.16.1|-|-|-|-	N0.HOG0000233	0	0	0	0	3	1	0	0	1	1	1	0	1	0	1	1	0	0	1	0	1	0	0	0	0	0	0	0	0	1	0	0	0	0	3	3	2	0	6	0	0	0	0	0	5	0	1	1
-|PF07690:Major Facilitator Superfamily|-|2.A.1.16.3; 2.A.1.16.2|-|-|-|-	N0.HOG0000234	2	2	1	2	7	2	1	1	2	3	2	5	6	4	0	2	1	1	1	1	2	2	1	3	1	1	1	1	1	0	0	2	0	0	0	0	0	3	2	1	1	0	0	1	2	3	0	0
-|PF07690:Major Facilitator Superfamily|-|2.A.1.16.2|-|NRPS|S|-	N0.HOG0000235	0	1	0	0	2	1	0	3	2	2	3	2	1	1	0	1	1	1	1	1	1	1	1	0	1	1	1	1	1	0	0	0	1	1	0	1	0	0	1	1	1	1	1	0	3	4	0	0
-|PF07690:Major Facilitator Superfamily|-|2.A.1.16.4; 2.A.1.16.1|-|-|-|-	N0.HOG0000236	2	2	2	2	6	2	0	2	2	2	3	2	1	2	0	2	2	2	2	2	2	2	1	2	1	2	2	2	2	0	0	2	2	2	0	0	0	2	0	2	2	2	2	1	2	4	0	0
-|PF00856:SET domain|-|-|-|-|S|-	N0.HOG0000237	6	8	2	1	1	5	3	1	1	0	1	2	1	2	0	12	8	7	9	5	10	3	5	3	10	9	6	8	8	2	0	2	9	9	5	0	1	2	1	8	8	7	8	4	11	1	5	5
-|PF00856:SET domain|-|-|-|-|S|-	N0.HOG0000238	0	0	0	0	0	0	0	0	0	0	0	1	0	0	1	0	0	0	0	0	0	0	0	0	0	0	0	0	0	0	1	0	0	0	1	0	1	0	0	0	0	0	0	0	0	0	0	1
-|PF00083:Sugar (and other) transporter|-|2.A.1.1.40|-|-|S|-	N0.HOG0000239	2	1	1	0	4	3	1	3	2	2	3	2	1	1	1	3	2	2	3	2	5	2	1	1	3	4	2	3	3	1	0	1	3	3	0	3	0	6	2	3	3	3	2	2	4	3	1	1
-|PF00083:Sugar (and other) transporter|Pentose and glucuronate interconversions|2.A.1.1.40|-|-|S|-	N0.HOG0000240	0	0	0	0	1	1	0	1	2	3	2	3	4	1	3	0	0	0	0	0	0	0	0	0	1	0	0	0	0	3	3	0	0	0	1	2	0	0	5	0	0	0	0	0	0	3	1	1
-|PF00083:Sugar (and other) transporter|Pentose and glucuronate interconversions|2.A.1.1.40|-|-|S|-	N0.HOG0000241	2	1	1	2	4	1	2	4	4	3	4	4	2	3	0	1	1	1	1	2	1	2	1	0	3	1	1	1	1	1	2	1	1	1	1	2	0	2	1	1	1	1	1	1	3	4	1	1
-|PF00106:short chain dehydrogenase|-|-|-|-|-|-	N0.HOG0000243	5	5	3	5	7	1	5	4	6	11	10	5	8	5	0	4	3	3	2	4	2	5	1	0	12	5	5	5	6	4	1	0	2	3	0	1	0	0	7	2	2	2	2	5	11	6	5	0
-|PF00501:AMP-binding enzyme; PF00668:Condensation domain; PF00550:Phosphopantetheine attachment site; PF13193:AMP-binding enzyme C-terminal domain|-|-|-|NRPS|-|-	N0.HOG0000244	0	1	1	0	0	0	1	2	2	1	0	0	0	0	0	1	1	1	2	0	1	0	0	0	0	0	1	2	1	0	0	1	0	0	0	0	0	0	0	0	0	0	0	0	0	1	0	0
-|PF00550:Phosphopantetheine attachment site; PF00501:AMP-binding enzyme; PF00668:Condensation domain|Lysine degradation; Lysine biosynthesis|-|-|NRPS|-|-	N0.HOG0000246	2	2	1	9	2	0	1	10	9	15	12	4	7	3	13	8	7	6	6	6	8	9	1	6	3	3	4	6	4	0	0	6	2	2	1	0	0	4	0	3	3	4	2	2	2	9	0	0
-|PF00082:Subtilase family; PF09286:Pro-kumamolisin, activation domain|-|-|-|-|S|-	N0.HOG0000247	6	5	1	2	3	6	12	4	5	7	3	6	6	3	0	5	4	4	7	5	6	9	3	3	10	5	4	4	4	10	0	3	4	3	13	0	0	1	0	3	3	3	3	2	15	4	11	7
-|PF00106:short chain dehydrogenase|Fructose and mannose metabolism; Butanoate metabolism; Tetrachloroethene degradation; Benzoate degradation via CoA ligation; Vitamin B6 metabolism; Galactose metabolism; Lysine degradation; Bile acid biosynthesis; Ascorbate and aldarate metabolism; Glycerolipid metabolism; Glycine, serine and threonine metabolism; Nucleotide sugars metabolism|-|-|-|-|-	N0.HOG0000248	7	10	4	2	12	4	2	5	9	4	6	2	9	6	0	10	8	9	8	8	9	7	1	2	8	9	1	5	3	3	0	2	2	1	5	0	1	0	0	4	4	1	2	2	8	5	4	8
CBM50|PF01476:LysM domain|-|-|-|-|S|-	N0.HOG0000249	8	5	6	1	7	7	3	5	5	4	11	1	6	2	0	6	5	6	6	7	8	6	0	2	7	16	4	4	5	2	0	1	4	3	4	2	2	4	0	2	1	4	4	4	6	5	6	5
-|PF00082:Subtilase family; PF05922:Peptidase inhibitor I9|-|-|MER123101|-|S|-	N0.HOG0000250	1	1	1	1	1	1	1	1	1	1	1	1	1	1	2	1	1	1	1	1	1	1	1	1	1	1	1	1	1	1	2	1	1	1	1	3	2	1	2	1	1	0	1	1	1	1	1	1
-|PF00082:Subtilase family; PF05922:Peptidase inhibitor I9|-|-|-|-|S|-	N0.HOG0000251	4	4	3	8	8	2	0	1	1	1	1	1	1	1	25	4	4	4	4	4	4	3	4	13	6	4	4	4	4	0	4	1	3	3	0	5	2	2	5	4	4	2	3	3	5	1	0	3
-|PF00067:Cytochrome P450|Fatty acid metabolism; Tryptophan metabolism; gamma-Hexachlorocyclohexane degradation|-|-|-|S|-	N0.HOG0000252	1	1	0	0	0	0	1	0	0	0	0	0	1	1	4	1	1	1	1	1	1	1	1	0	0	1	1	1	1	30	2	0	1	1	33	2	0	0	3	1	1	1	1	0	1	0	17	28
-|PF00067:Cytochrome P450|Flavonoids, stilbene and lignin biosynthesis; gamma-Hexachlorocyclohexane degradation; Ascorbate and aldarate metabolism; Fluorene degradation|-|-|-|S|-	N0.HOG0000253	2	2	1	3	5	2	2	6	4	5	2	3	1	1	1	2	1	1	2	1	2	3	1	0	4	3	3	3	4	1	2	0	1	2	0	4	0	1	1	2	2	1	1	1	7	3	0	0
-|PF00891:O-methyltransferase domain|-|-|-|-|-|-	N0.HOG0000254	9	6	4	4	4	3	3	4	4	18	12	3	12	5	0	7	5	5	5	5	6	4	5	3	7	5	6	5	5	0	0	1	1	5	0	0	0	1	0	4	4	3	2	3	7	8	0	0
-|PF05368:NmrA-like family|-|-|-|-|S|-	N0.HOG0000255	0	0	0	0	0	0	0	0	0	0	0	0	1	1	8	0	0	0	0	0	0	0	0	0	0	0	0	0	0	0	0	0	0	0	0	1	0	0	0	0	0	0	0	0	0	0	1	0
-|PF05368:NmrA-like family|-|-|-|-|S|-	N0.HOG0000256	9	6	3	4	12	4	0	4	3	13	6	1	7	5	0	6	5	5	7	5	7	3	2	2	10	8	4	6	5	0	2	3	3	1	1	1	14	1	0	4	5	3	3	3	9	5	0	0
-|PF07690:Major Facilitator Superfamily|-|2.A.1.2.31|-|-|S|-	N0.HOG0000257	9	8	0	4	10	7	5	3	5	7	5	5	6	5	0	6	10	9	6	5	7	5	1	3	11	11	3	4	5	1	2	2	1	2	4	10	0	1	4	5	4	1	2	5	4	6	2	1
-|-|-|-|-|-|-|-	N0.HOG0000259	10	8	0	3	4	1	3	2	2	6	5	1	2	2	0	14	9	14	13	5	18	11	1	2	9	11	4	3	6	0	0	1	7	0	1	0	0	1	0	1	1	6	8	5	11	10	0	2
-|PF00248:Aldo/keto reductase family|Vitamin B6 metabolism|8.A.5.1.3|-|-|-|-	N0.HOG0000260	3	2	1	0	3	1	3	2	1	5	2	1	2	2	0	2	1	1	1	2	2	3	1	1	2	2	3	3	3	3	1	1	1	2	2	1	1	1	1	2	1	1	1	3	1	1	2	0
-|PF00248:Aldo/keto reductase family|Vitamin B6 metabolism|8.A.5.1.1|-|-|-|-	N0.HOG0000261	3	4	0	0	5	3	1	3	4	4	4	4	6	8	6	4	1	1	4	3	4	2	1	0	4	3	3	3	2	7	0	0	0	1	2	0	0	0	0	3	3	1	0	0	4	3	8	5
-|PF17100:N-terminal domain of NWD NACHT-NTPase; PF05729:NACHT domain; PF00400:WD domain, G-beta repeat|-|-|-|-|-|-	N0.HOG0000262	14	10	1	2	0	0	0	1	3	1	3	2	0	0	0	4	2	8	11	5	5	8	0	0	1	10	25	29	44	0	0	0	2	2	1	0	0	1	0	0	0	2	4	0	1	3	0	1
-|PF07690:Major Facilitator Superfamily|-|-|-|-|-|-	N0.HOG0000263	2	2	1	0	7	10	2	3	4	5	8	6	4	1	0	2	3	3	3	2	2	3	4	0	6	3	2	2	2	2	2	0	3	3	4	3	2	2	4	2	2	3	3	3	6	2	4	4
-|PF07690:Major Facilitator Superfamily|-|2.A.1.14.3|-|-|-|-	N0.HOG0000264	1	1	0	1	11	2	1	1	0	2	1	3	2	2	1	2	4	4	2	2	2	1	2	0	3	2	1	1	1	0	0	1	1	1	0	0	1	1	0	0	0	1	1	0	3	2	0	0
-|PF00071:Ras family|-|9.A.50.1.1|-|-|-|-	N0.HOG0000265	1	1	1	1	1	1	1	1	1	1	1	1	1	1	1	1	1	1	1	1	1	1	1	2	1	1	1	1	1	1	0	1	1	1	1	0	1	1	0	1	1	1	1	1	1	1	1	1
-|PF00071:Ras family|-|9.A.50.1.1|-|-|-|-	N0.HOG0000267	1	1	1	1	1	1	1	1	1	1	1	1	1	1	1	1	1	1	1	1	1	1	1	1	1	1	1	1	1	1	1	1	1	1	0	2	1	1	3	1	1	1	1	2	1	1	1	1
-|PF00071:Ras family|-|9.A.50.1.1|-|-|-|-	N0.HOG0000269	1	1	1	1	1	1	1	1	1	1	1	1	1	1	2	1	1	1	1	1	1	1	1	1	1	1	1	1	1	1	2	1	1	1	1	3	2	1	2	1	1	0	1	1	1	1	1	1
-|-|-|-|-|-|-|-	N0.HOG0000270	7	6	4	3	5	4	3	3	4	3	3	4	2	4	0	7	7	6	7	9	6	5	2	1	11	7	6	9	6	5	0	0	5	3	3	0	0	0	0	6	6	4	7	4	10	3	3	2
-|PF07690:Major Facilitator Superfamily|-|2.A.1.48.3; 2.A.1.48.4|-|-|-|-	N0.HOG0000271	5	3	2	4	10	2	4	5	4	7	6	3	5	5	0	6	5	4	4	4	5	4	4	4	4	5	5	4	5	4	5	4	2	3	4	9	0	3	3	3	4	3	3	5	8	5	5	3
-|PF00026:Eukaryotic aspartyl protease|-|8.A.32.1.1|-|-|S|-	N0.HOG0000272	5	5	1	1	3	5	4	3	3	3	3	5	3	4	0	4	5	5	4	5	5	5	5	1	7	5	5	5	4	3	8	2	4	3	5	1	1	2	0	5	5	5	5	7	6	3	6	1
-|PF00012:Hsp70 protein|-|-|-|-|-|-	N0.HOG0000273	6	2	2	3	7	2	3	2	5	8	5	5	2	3	4	6	6	6	5	6	6	5	2	2	4	6	4	4	4	1	12	3	9	3	1	8	9	1	9	4	4	5	8	3	11	2	1	1
-|PF13520:Amino acid permease|-|2.A.3.8.4|-|-|-|-	N0.HOG0000274	4	6	2	3	7	4	3	3	3	4	6	2	5	4	0	5	3	3	6	4	6	4	3	1	8	6	7	8	7	3	3	3	3	6	4	4	0	3	2	5	5	4	5	4	5	3	3	5
-|PF05368:NmrA-like family|-|-|-|-|S|-	N0.HOG0000275	0	0	0	0	0	0	0	0	0	0	0	0	0	0	1	0	0	0	0	0	0	0	0	0	0	0	0	0	0	8	0	0	0	0	3	0	0	0	0	0	0	0	0	0	0	0	0	0
-|PF05368:NmrA-like family|-|-|-|-|-|-	N0.HOG0000276	6	10	0	4	12	4	3	6	7	9	8	6	7	3	3	3	3	3	4	6	4	5	2	1	9	7	8	8	7	2	0	2	1	2	0	0	0	1	0	3	4	2	2	3	9	6	1	0
-|PF00067:Cytochrome P450|Fatty acid metabolism; Tryptophan metabolism; Benzoate degradation via CoA ligation; gamma-Hexachlorocyclohexane degradation|-|-|-|S|-	N0.HOG0000277	3	2	1	10	11	1	3	7	3	12	15	1	13	10	0	5	1	1	3	2	6	3	0	9	4	1	4	4	4	3	0	1	0	0	3	0	0	2	0	3	4	0	0	3	22	10	7	1
-|PF00320:GATA zinc finger|-|-|-|-|-|TF	N0.HOG0000278	1	1	1	1	1	1	1	1	1	1	1	1	1	1	3	1	1	1	0	1	1	1	1	1	1	1	1	1	1	1	2	1	1	1	1	3	1	1	3	1	1	0	1	1	1	1	1	0
-|PF00320:GATA zinc finger|-|-|-|-|-|TF	N0.HOG0000280	0	0	0	0	0	0	0	0	0	0	0	0	0	0	0	0	0	0	0	0	0	0	0	0	0	0	0	0	0	0	4	0	0	0	0	3	1	0	4	0	0	0	0	0	0	0	0	1
-|PF00320:GATA zinc finger|-|-|-|-|-|TF	N0.HOG0000282	0	0	0	0	0	0	0	0	0	0	0	0	0	0	2	0	0	0	0	0	0	0	0	0	0	0	0	0	0	0	1	0	0	0	1	1	4	0	2	0	0	0	0	0	0	0	0	1
-|PF00320:GATA zinc finger|-|-|-|-|-|TF	N0.HOG0000285	1	1	1	1	1	1	1	1	1	1	1	1	1	1	0	1	1	1	1	1	1	1	1	1	1	1	1	1	1	0	0	1	1	1	0	0	0	1	0	1	1	1	1	1	1	1	0	0
-|PF00320:GATA zinc finger; PF08550:Fungal protein of unknown function (DUF1752)|-|-|-|-|-|TF	N0.HOG0000286	0	0	0	0	0	0	0	0	0	0	0	0	0	0	1	0	0	0	0	0	0	0	0	0	0	0	0	0	0	1	2	0	0	0	1	5	2	0	3	0	0	0	0	0	0	0	1	1
-|PF00320:GATA zinc finger; PF08550:Fungal protein of unknown function (DUF1752)|-|-|-|-|-|TF	N0.HOG0000287	1	1	1	1	1	1	1	1	1	1	1	1	1	1	0	1	1	1	1	1	1	1	1	1	1	1	1	1	1	0	5	1	1	1	0	3	1	1	4	1	1	1	1	1	1	1	0	0
-|PF00320:GATA zinc finger|-|-|-|-|-|TF	N0.HOG0000288	0	1	0	0	0	0	0	0	0	0	0	0	0	0	3	0	0	0	0	0	0	0	0	0	1	0	0	0	0	0	0	0	0	0	0	0	1	0	2	0	0	0	0	0	1	0	0	0
-|PF00067:Cytochrome P450|Fatty acid metabolism; Tryptophan metabolism; gamma-Hexachlorocyclohexane degradation|-|-|-|S|-	N0.HOG0000289	4	5	1	2	7	2	7	8	8	12	7	5	6	3	0	6	4	3	4	2	3	6	2	3	6	3	1	4	2	3	0	2	2	2	5	0	2	4	0	3	2	3	2	2	14	7	7	7
GH7|PF00840:Glycosyl hydrolase family 7|Starch and sucrose metabolism|-|-|-|S|-	N0.HOG0000290	7	7	4	2	8	9	0	4	4	2	3	1	0	0	0	9	7	7	8	8	8	5	4	0	8	7	6	6	6	0	0	0	5	4	4	0	0	3	0	5	5	4	5	5	8	2	8	16
-|PF00350:Dynamin family; PF01031:Dynamin central region|-|-|-|-|-|-	N0.HOG0000291	10	6	4	4	10	1	0	3	4	5	5	3	2	2	0	7	5	4	6	10	5	8	2	6	7	8	4	4	5	0	0	2	4	6	1	0	2	1	0	4	4	5	4	4	9	8	1	0
-|PF11754:Velvet factor|-|-|-|-|-|-	N0.HOG0000292	2	2	2	0	2	2	2	2	2	2	2	2	3	2	12	2	2	2	1	2	2	2	2	2	2	2	2	2	2	4	8	2	2	2	5	12	1	2	8	2	2	2	2	2	2	2	3	2
-|PF11754:Velvet factor|-|-|-|-|-|-	N0.HOG0000293	0	0	0	0	0	0	0	0	0	0	0	0	0	0	1	0	0	0	0	0	0	0	0	0	0	0	0	0	0	1	0	0	0	0	1	2	0	0	1	0	0	0	0	0	0	0	1	1
-|PF11754:Velvet factor|-|-|-|-|-|-	N0.HOG0000294	1	1	1	1	1	1	1	1	1	1	1	1	1	1	5	1	1	1	1	1	1	1	1	1	1	1	1	1	1	1	4	1	1	1	1	6	5	1	6	1	1	1	1	1	1	1	1	1
-|PF08030:Ferric reductase NAD binding domain; PF01794:Ferric reductase like transmembrane component; PF08022:FAD-binding domain|-|5.B.1.4.1|-|-|S|-	N0.HOG0000295	0	0	0	0	0	0	0	0	0	0	0	0	0	0	0	0	0	0	0	0	0	0	0	0	0	0	0	0	0	0	1	0	0	0	0	1	0	0	2	0	0	0	0	0	1	0	0	0
-|PF08030:Ferric reductase NAD binding domain; PF01794:Ferric reductase like transmembrane component; PF08022:FAD-binding domain|-|5.B.1.5.1|-|-|S|-	N0.HOG0000296	4	4	5	4	12	5	3	4	6	8	5	4	7	5	0	6	3	3	7	6	5	3	2	4	4	6	4	4	4	5	1	3	3	2	2	0	0	3	0	3	3	3	3	2	7	4	4	4
-|PF07993:Male sterility protein; PF00550:Phosphopantetheine attachment site; PF00501:AMP-binding enzyme|Lysine degradation; Lysine biosynthesis|-|-|NRPS-Like|-|-	N0.HOG0000297	6	2	0	0	6	2	3	2	3	12	7	7	12	9	4	4	4	3	2	3	4	3	0	3	2	5	3	1	3	16	2	2	1	0	21	5	0	1	5	2	2	1	1	1	6	7	16	8
-|PF07690:Major Facilitator Superfamily|-|2.A.1.3.1|-|-|S|-	N0.HOG0000298	3	3	2	4	12	9	5	5	7	13	7	9	8	9	1	1	2	2	1	4	1	3	3	5	7	3	2	2	2	7	0	2	3	2	4	0	10	2	0	2	2	3	3	4	8	6	6	9
-|PF00149:Calcineurin-like phosphoesterase|-|-|-|-|-|-	N0.HOG0000299	6	4	5	4	5	5	6	3	4	4	4	4	3	4	0	6	4	4	5	6	5	6	1	5	8	5	6	4	6	2	1	3	3	2	2	1	0	4	1	4	4	3	3	5	5	7	2	3
-|PF00149:Calcineurin-like phosphoesterase|-|-|-|-|-|-	N0.HOG0000303	0	1	1	1	0	1	1	1	1	2	1	1	2	1	1	1	1	0	1	0	1	1	1	1	1	0	0	1	0	1	2	1	1	1	1	0	2	1	2	0	1	1	1	1	1	1	1	1
GH47|PF01532:Glycosyl hydrolase family 47|N-Glycans biosynthesis|-|-|-|S|-	N0.HOG0000304	5	7	3	4	5	4	6	2	2	2	3	3	2	3	5	6	5	5	6	5	6	4	4	3	7	6	6	6	6	1	2	4	4	3	2	1	1	2	3	5	5	4	4	6	5	2	2	3
GH10|PF00734:Fungal cellulose binding domain; PF00331:Glycosyl hydrolase family 10|-|-|-|-|S|-	N0.HOG0000305	5	4	3	4	6	5	1	2	3	1	2	3	1	0	0	8	7	6	7	8	7	6	4	0	7	8	8	8	8	3	0	0	7	7	3	0	0	3	0	4	4	6	7	4	7	2	6	3
-|PF02798:Glutathione S-transferase, N-terminal domain; PF13417:Glutathione S-transferase, N-terminal domain; PF00043:Glutathione S-transferase, C-terminal domain|Glutathione metabolism|-|-|-|-|-	N0.HOG0000306	7	5	3	3	5	5	2	5	6	11	3	5	6	3	5	6	6	6	5	4	6	7	1	2	4	4	4	6	5	9	0	2	2	3	2	0	0	3	0	4	3	1	2	2	10	7	9	1
-|PF00107:Zinc-binding dehydrogenase; PF08240:Alcohol dehydrogenase GroES-like domain|Tyrosine metabolism; Glycolysis / Gluconeogenesis; Fatty acid metabolism; Glycerolipid metabolism; Bile acid biosynthesis|-|-|-|-|-	N0.HOG0000307	5	3	2	4	9	3	6	5	5	12	7	7	12	11	1	3	2	2	3	2	3	2	1	4	8	3	3	2	3	5	0	2	1	3	6	0	0	5	0	1	1	1	1	3	7	7	3	4
-|-|-|-|-|-|S|-	N0.HOG0000308	5	4	5	4	5	4	7	1	3	1	1	2	5	2	8	4	3	3	4	5	4	3	4	4	4	4	3	4	3	6	0	6	4	3	10	0	0	1	0	3	3	2	4	4	7	1	11	13
-|PF00005:ABC transporter; PF00664:ABC transporter transmembrane region|Purine metabolism|3.A.1.208.12|-|-|S|-	N0.HOG0000309	1	1	2	2	3	2	1	3	3	2	1	1	3	1	3	1	2	2	2	1	1	1	1	1	3	1	2	2	2	1	2	1	1	1	2	4	4	1	2	1	1	1	1	2	1	1	8	1
-|PF00005:ABC transporter; PF00664:ABC transporter transmembrane region|Purine metabolism|3.A.1.208.12|-|-|S|-	N0.HOG0000310	2	2	1	1	1	4	3	3	2	3	2	0	2	2	0	3	3	3	2	3	2	1	2	1	2	2	2	2	2	2	3	1	2	2	1	1	0	1	5	2	2	2	2	2	3	1	1	1
-|PF00005:ABC transporter; PF00664:ABC transporter transmembrane region|Purine metabolism|3.A.1.208.12|-|-|S|-	N0.HOG0000311	0	0	0	0	0	0	0	0	0	0	0	0	0	0	3	0	0	0	0	0	0	0	0	0	0	0	0	0	0	1	2	0	0	0	0	2	2	0	2	0	0	0	0	0	0	0	1	1
-|-|-|-|-|-|-|-	N0.HOG0000312	18	10	0	0	1	0	3	2	1	1	2	0	2	1	0	17	14	18	13	18	19	4	0	2	1	13	16	9	9	0	0	0	2	5	0	0	0	0	0	4	4	2	2	0	0	0	0	0
-|PF07690:Major Facilitator Superfamily|-|2.A.1.14.11; 2.A.1.14.3|-|-|-|-	N0.HOG0000313	2	2	3	5	43	17	1	4	5	9	10	8	3	4	0	3	2	2	2	2	3	3	0	2	3	3	2	2	2	6	1	2	1	2	6	0	0	6	0	2	2	1	1	3	8	6	7	6
-|PF04479:RTA1 like protein|-|9.A.26.1.1|-|-|S|-	N0.HOG0000314	3	3	1	3	10	3	0	4	13	19	9	12	14	4	0	5	1	1	4	2	6	6	0	2	3	5	3	2	2	2	0	0	2	1	5	0	1	3	4	2	3	2	2	3	12	14	2	2
-|PF03169:OPT oligopeptide transporter protein|-|2.A.67.1.2|-|-|-|-	N0.HOG0000315	5	4	1	3	11	9	2	5	5	7	3	7	6	3	3	3	2	2	4	3	3	5	3	2	4	4	3	3	3	6	2	0	3	4	6	2	9	0	3	2	2	3	3	5	4	4	9	7
-|PF13673:Acetyltransferase (GNAT) domain|-|-|-|-|-|-	N0.HOG0000316	1	1	0	0	0	0	0	0	1	0	0	0	0	0	0	1	2	1	0	1	1	0	0	1	0	1	0	0	1	0	0	1	0	1	0	0	0	0	0	1	1	0	0	0	1	0	0	0
-|PF00583:Acetyltransferase (GNAT) family; PF13673:Acetyltransferase (GNAT) domain|-|-|-|-|-|-	N0.HOG0000317	1	1	0	0	2	2	0	1	0	0	0	1	0	0	0	1	1	1	1	1	1	1	1	0	2	1	1	1	1	0	1	1	1	1	0	0	0	1	0	0	0	1	1	1	0	0	0	0
-|PF00583:Acetyltransferase (GNAT) family|-|-|-|-|-|-	N0.HOG0000318	2	4	2	2	5	6	8	3	3	8	8	7	3	4	0	2	1	2	1	0	5	4	1	7	7	2	1	1	1	0	1	2	1	1	0	0	0	4	0	1	1	2	1	3	12	5	0	0
-|PF01070:FMN-dependent dehydrogenase; PF00173:Cytochrome b5-like Heme/Steroid binding domain|Pyruvate metabolism|-|-|-|-|-	N0.HOG0000321	2	2	2	5	6	6	4	2	3	9	6	6	8	5	1	2	2	2	1	2	2	2	1	3	3	2	2	2	2	2	0	4	1	1	3	1	1	3	0	2	2	1	1	2	5	8	2	1
EXPN|PF03330:Lytic transglycolase|-|-|-|-|S|-	N0.HOG0000323	3	2	2	3	2	1	2	2	3	1	2	2	2	2	0	2	2	2	2	2	2	2	2	3	2	2	2	2	2	13	0	1	3	1	12	1	0	3	1	2	2	1	3	2	4	2	12	7
EXPN|PF03330:Lytic transglycolase|-|-|-|-|S|-	N0.HOG0000324	0	0	0	1	0	0	0	0	0	0	0	0	0	0	10	0	0	0	0	0	0	0	0	0	0	0	0	0	0	0	12	0	0	0	1	13	8	0	19	0	0	0	0	0	0	0	0	0
-|PF07690:Major Facilitator Superfamily|-|2.A.1.13.4|-|-|S|-	N0.HOG0000326	3	1	0	0	0	0	1	1	1	3	1	0	2	1	0	1	1	1	1	1	1	0	0	1	2	1	1	1	1	1	0	1	0	1	2	2	3	1	0	1	1	0	0	0	1	1	1	2
-|PF07690:Major Facilitator Superfamily|-|2.A.1.13.3; 2.A.1.13.4|-|-|-|-	N0.HOG0000327	2	0	0	1	3	1	0	1	0	1	1	0	1	1	0	0	0	0	0	0	0	1	0	0	1	0	1	1	1	0	0	0	0	1	2	0	1	0	0	0	0	0	0	0	1	1	0	0
-|PF07690:Major Facilitator Superfamily|-|2.A.1.13.5; 2.A.1.13.4|-|-|S|-	N0.HOG0000328	0	0	0	0	0	0	0	0	0	0	0	0	0	0	17	0	0	0	0	0	0	0	0	0	0	0	0	0	0	0	2	0	0	0	0	18	2	0	1	0	0	0	0	0	0	0	0	0
-|PF07690:Major Facilitator Superfamily|-|2.A.1.13.2|-|-|-|-	N0.HOG0000329	2	2	2	1	2	2	2	1	2	6	1	2	2	3	3	1	1	1	2	1	1	2	2	2	2	2	1	1	1	2	8	1	1	2	0	9	5	1	12	1	1	1	1	2	1	2	0	0
-|PF07690:Major Facilitator Superfamily|-|2.A.1.14.17|-|-|S|-	N0.HOG0000330	3	3	0	0	15	11	4	5	3	6	10	7	18	13	0	1	2	2	1	3	2	7	0	1	7	2	2	2	3	2	2	1	0	2	3	8	0	5	5	4	4	0	0	4	11	6	2	1
-|-|-|-|-|-|-|-	N0.HOG0000331	11	8	0	2	6	10	1	0	1	1	1	3	0	0	0	6	9	9	7	9	11	12	3	6	13	7	7	5	5	0	0	3	5	5	0	0	0	1	0	2	4	7	7	2	10	1	0	0
-|PF00106:short chain dehydrogenase|Fructose and mannose metabolism; Nucleotide sugars metabolism; Butanoate metabolism; Tetrachloroethene degradation; Galactose metabolism; Lysine degradation; Benzoate degradation via CoA ligation; Bile acid biosynthesis; Glycerolipid metabolism; Ascorbate and aldarate metabolism; Glycine, serine and threonine metabolism; Vitamin B6 metabolism|-|-|-|S|-	N0.HOG0000332	10	5	1	2	8	3	2	5	3	5	7	1	5	3	0	8	4	5	4	3	8	4	0	1	4	8	3	3	4	7	0	2	0	1	7	0	1	3	1	2	2	0	0	2	7	3	19	5
GH16|PF00722:Glycosyl hydrolases family 16|-|-|-|-|S|-	N0.HOG0000333	2	3	4	2	4	3	5	5	4	4	3	7	4	3	0	3	3	3	3	3	3	2	2	2	5	3	3	3	3	13	2	2	3	1	15	0	0	1	2	3	3	3	3	2	6	6	12	13
GH11|PF00457:Glycosyl hydrolases family 11|-|-|-|-|S|-	N0.HOG0000334	7	5	6	3	10	3	0	3	3	3	2	3	2	1	0	9	6	6	9	6	9	7	3	0	6	12	6	6	6	0	0	0	4	5	2	0	0	1	0	7	7	5	4	2	7	1	1	2
-|PF00005:ABC transporter; PF00664:ABC transporter transmembrane region|Purine metabolism|-|-|-|S|-	N0.HOG0000335	6	3	0	0	8	5	2	8	4	15	6	6	7	3	0	4	3	3	3	4	3	5	1	2	10	4	5	4	6	1	0	0	0	2	2	0	1	1	0	6	6	0	0	2	12	4	0	0
-|PF00012:Hsp70 protein|Porphyrin and chlorophyll metabolism|1.A.33.1.3|-|-|S|-	N0.HOG0000336	2	2	1	1	1	1	1	1	1	1	1	1	1	1	1	2	2	2	2	2	2	2	1	1	1	2	2	2	2	1	1	1	2	1	1	1	3	1	1	1	1	1	2	1	1	1	1	3
-|PF00012:Hsp70 protein|Porphyrin and chlorophyll metabolism|1.A.33.1.3|-|-|-|-	N0.HOG0000337	1	1	1	1	1	1	1	1	1	1	2	1	1	1	1	1	1	1	1	1	1	2	1	1	1	1	1	1	1	1	1	1	1	1	1	1	2	1	2	1	1	1	1	1	1	1	1	1
-|PF00012:Hsp70 protein|Porphyrin and chlorophyll metabolism|1.A.33.1.3|-|-|-|-	N0.HOG0000339	1	1	1	1	1	1	1	1	1	1	1	1	1	1	4	1	1	1	1	1	1	1	1	1	1	1	1	1	1	1	3	0	1	1	3	2	2	1	3	1	1	0	1	1	1	1	1	1
-|PF00891:O-methyltransferase domain|-|-|-|-|-|-	N0.HOG0000340	7	4	2	1	4	5	1	2	4	5	3	0	6	5	0	5	3	3	5	3	5	4	1	3	3	3	4	4	4	16	0	1	1	1	17	0	0	4	0	3	3	1	1	4	3	0	12	15
-|PF00069:Protein kinase domain|-|-|-|-|-|-	N0.HOG0000341	9	9	17	3	0	7	12	0	0	5	0	4	5	1	0	3	5	5	1	4	0	6	0	6	5	10	0	0	0	0	0	1	1	6	1	0	0	1	0	13	14	0	1	0	6	10	0	3
-|PF00160:Cyclophilin type peptidyl-prolyl cis-trans isomerase/CLD|-|-|-|-|-|-	N0.HOG0000343	0	0	0	0	0	0	0	0	0	0	0	1	0	0	1	0	0	0	0	0	0	0	0	0	0	0	0	0	0	1	1	0	0	0	1	1	1	0	1	0	0	0	0	0	0	0	1	0
-|PF00160:Cyclophilin type peptidyl-prolyl cis-trans isomerase/CLD|-|-|-|-|-|-	N0.HOG0000344	1	1	1	1	1	1	1	2	2	1	2	1	1	1	1	1	1	1	0	1	1	1	1	1	1	1	1	1	1	2	1	1	2	1	2	1	2	1	2	1	1	1	2	1	1	1	2	2
-|PF00160:Cyclophilin type peptidyl-prolyl cis-trans isomerase/CLD|-|-|-|-|-|-	N0.HOG0000345	0	0	0	0	0	0	0	0	0	0	0	0	0	0	0	0	0	0	0	0	0	0	0	0	0	0	0	0	0	1	1	0	0	0	0	3	0	0	2	0	0	0	0	0	0	1	1	0
-|PF00160:Cyclophilin type peptidyl-prolyl cis-trans isomerase/CLD|-|-|-|-|S|-	N0.HOG0000346	1	1	1	1	1	1	1	1	1	1	1	1	1	1	3	1	1	1	1	1	1	1	1	1	1	1	1	1	1	1	1	1	1	1	1	0	2	1	1	1	1	1	1	2	1	1	1	0
-|PF01738:Dienelactone hydrolase family|1,4-Dichlorobenzene degradation|-|-|-|-|-	N0.HOG0000347	5	4	0	2	8	3	4	3	4	9	5	4	6	6	4	5	5	4	5	5	5	4	2	1	6	6	5	4	5	3	0	2	3	2	7	0	0	2	0	3	3	3	3	4	8	3	4	6
GT2|PF08407:Chitin synthase N-terminal; PF01644:Chitin synthase|Aminosugars metabolism|-|-|-|-|-	N0.HOG0000348	1	1	1	1	1	2	1	1	1	1	1	1	1	1	5	1	1	1	1	1	1	1	3	1	1	1	1	1	1	1	2	1	1	1	1	2	6	1	2	1	1	1	1	1	1	1	1	1
GT2|PF01644:Chitin synthase; PF08407:Chitin synthase N-terminal|Aminosugars metabolism|-|-|-|-|-	N0.HOG0000349	2	2	2	3	2	2	2	3	3	4	3	2	3	2	4	2	2	2	2	2	2	2	2	2	2	2	2	3	2	3	3	2	1	2	3	4	2	2	4	2	2	1	2	2	2	4	3	4
-|PF02535:ZIP Zinc transporter|-|2.A.5.1.1|-|-|S|-	N0.HOG0000350	4	4	3	4	4	4	3	3	4	5	4	4	3	3	4	4	5	4	4	4	4	3	3	4	3	4	4	4	4	1	3	3	2	4	3	2	2	2	3	4	4	3	3	4	5	6	4	2
CE4|PF01522:Polysaccharide deacetylase|Aminosugars metabolism|-|-|-|S|-	N0.HOG0000351	0	0	0	0	0	0	0	0	0	0	0	0	0	0	15	0	0	0	0	0	0	0	0	0	0	0	0	0	0	2	2	0	0	0	2	3	12	0	3	0	0	0	0	0	0	0	3	3
CE4|PF01522:Polysaccharide deacetylase|Aminosugars metabolism|-|-|-|S|-	N0.HOG0000352	0	0	0	0	0	0	0	0	0	0	0	0	0	0	0	0	0	0	0	0	0	0	0	0	0	0	0	0	0	0	2	0	0	0	1	0	0	0	2	0	0	0	0	0	0	0	0	0
CE4|PF01522:Polysaccharide deacetylase|Aminosugars metabolism|-|-|-|S|-	N0.HOG0000353	0	0	0	0	0	0	0	0	0	0	0	0	0	0	0	0	0	0	0	0	0	0	0	0	0	0	0	0	0	0	2	0	0	0	0	1	2	0	6	0	0	0	0	0	0	0	0	0
-|PF01522:Polysaccharide deacetylase|Aminosugars metabolism|-|-|-|S|-	N0.HOG0000354	0	0	0	0	0	0	0	0	0	0	0	0	0	0	6	0	0	0	0	0	0	0	0	0	0	0	0	0	0	0	0	0	0	0	0	0	0	0	0	0	0	0	0	0	0	0	0	0
CE4|PF01522:Polysaccharide deacetylase|Aminosugars metabolism|-|-|-|S|-	N0.HOG0000355	2	2	4	1	2	2	0	2	2	3	3	1	3	2	0	2	2	2	2	2	2	2	2	1	3	2	2	2	2	0	0	1	2	2	0	0	1	1	0	2	2	2	2	2	1	2	0	0
CE4|PF01522:Polysaccharide deacetylase|Aminosugars metabolism|-|-|-|S|-	N0.HOG0000356	1	1	1	1	1	1	0	0	0	0	0	1	0	0	0	1	1	1	1	1	1	1	1	0	1	1	1	1	1	0	0	0	1	1	0	0	5	2	0	1	1	1	1	1	1	0	0	4
-|PF06628:Catalase-related immune-responsive; PF00199:Catalase|Tryptophan metabolism; Methane metabolism|-|-|-|-|-	N0.HOG0000357	3	2	0	0	2	1	2	2	2	5	2	3	2	7	1	0	1	1	1	2	1	4	1	1	3	1	1	1	1	2	2	1	0	1	1	1	2	2	2	0	0	0	0	1	3	5	3	1
-|PF00199:Catalase; PF18011:C-terminal domain found in long catalases; PF06628:Catalase-related immune-responsive|Tryptophan metabolism; Methane metabolism|-|-|-|S|-	N0.HOG0000358	1	2	2	2	2	1	1	3	2	4	2	3	2	2	1	2	2	2	2	2	2	2	2	1	3	2	2	2	2	2	0	2	2	2	0	2	0	2	2	2	2	2	2	2	1	3	2	1
-|PF00106:short chain dehydrogenase|-|-|-|-|-|-	N0.HOG0000359	4	4	2	4	12	2	2	3	5	4	9	5	7	4	0	1	1	1	1	4	1	3	1	4	7	6	4	4	4	2	5	2	3	1	4	10	3	2	3	4	4	2	3	1	3	9	0	1
-|PF01699:Sodium/calcium exchanger protein|-|2.A.19.2.2|-|-|S|-	N0.HOG0000360	1	1	2	1	1	1	1	1	1	3	1	1	1	1	2	1	1	1	1	1	1	2	1	1	1	1	1	1	1	3	4	1	1	1	5	5	2	1	4	1	1	1	1	2	1	4	3	3
-|PF01699:Sodium/calcium exchanger protein|-|2.A.19.2.2|-|-|-|-	N0.HOG0000361	2	2	1	0	3	4	2	2	3	2	2	1	3	2	1	2	3	3	2	3	1	3	2	2	3	3	2	2	2	0	0	3	1	3	0	0	0	2	0	2	2	1	1	5	3	3	0	0
GH71|PF03659:Glycosyl hydrolase family 71|-|-|-|-|S|-	N0.HOG0000362	0	2	0	2	2	1	4	3	9	7	5	2	11	4	0	4	2	2	3	8	4	13	2	1	11	6	3	3	3	6	0	1	1	2	8	0	0	2	0	3	3	1	1	7	1	5	3	5
-|PF00004:ATPase family associated with various cellular activities (AAA); PF08740:BCS1 N terminal|-|-|-|-|S|-	N0.HOG0000363	5	4	3	3	3	3	3	1	2	2	2	1	2	2	2	3	3	3	4	8	4	4	3	1	4	4	5	4	3	7	1	26	3	4	4	2	2	0	2	3	4	3	3	2	2	2	2	10
-|PF00172:Fungal Zn(2)-Cys(6) binuclear cluster domain; PF04082:Fungal specific transcription factor domain|-|-|-|-|-|TF	N0.HOG0000364	5	5	2	1	6	5	3	5	5	7	7	2	6	1	0	5	5	5	4	5	4	5	3	2	9	5	5	3	5	0	0	3	3	4	0	0	0	2	0	4	5	3	3	3	3	2	0	0
-|PF00501:AMP-binding enzyme; PF13193:AMP-binding enzyme C-terminal domain|Flavonoids, stilbene and lignin biosynthesis|4.C.1.1.7|-|-|-|-	N0.HOG0000365	1	1	0	0	1	1	2	1	1	2	2	2	1	2	2	1	1	1	1	1	1	1	1	1	1	1	1	1	1	1	3	1	1	1	1	7	4	1	8	1	1	1	1	1	4	2	5	1
-|PF00501:AMP-binding enzyme; PF13193:AMP-binding enzyme C-terminal domain|Flavonoids, stilbene and lignin biosynthesis|4.C.1.1.7|-|-|S|-	N0.HOG0000366	1	1	3	5	8	0	2	2	2	4	8	4	3	3	0	1	1	1	1	1	1	1	1	5	4	1	1	1	1	1	2	1	1	1	1	2	0	6	1	1	1	1	1	2	4	3	0	2
-|PF01490:Transmembrane amino acid transporter protein|-|2.A.18.4.1|-|-|-|-	N0.HOG0000367	4	3	2	4	14	3	3	7	11	18	9	10	4	7	0	3	3	3	3	2	3	3	2	2	4	3	3	3	3	4	0	3	1	0	1	0	0	1	0	3	3	1	1	2	3	19	3	2
-|PF13602:Zinc-binding dehydrogenase|-|-|-|-|-|-	N0.HOG0000368	6	5	2	4	6	1	1	4	5	4	4	4	2	3	4	4	4	4	3	4	5	6	2	3	4	4	3	3	3	1	1	4	3	3	0	4	1	4	1	3	2	1	4	2	8	5	2	7
-|PF01485:IBR domain, a half RING-finger domain|-|-|-|-|-|-	N0.HOG0000369	4	4	4	3	5	2	6	3	4	2	0	9	3	2	0	4	4	4	4	3	4	5	3	5	7	4	4	3	3	2	0	3	2	4	1	3	2	3	1	3	4	2	2	6	9	6	3	2
-|PF00172:Fungal Zn(2)-Cys(6) binuclear cluster domain; PF11951:Fungal specific transcription factor domain|Sterol biosynthesis|-|-|-|-|TF	N0.HOG0000370	2	3	1	5	13	3	5	5	6	18	11	3	9	4	0	2	3	3	2	2	2	3	1	0	6	1	2	3	2	0	0	0	1	2	0	0	0	0	0	2	2	2	1	3	39	9	0	0
-|PF02803:Thiolase, C-terminal domain; PF00108:Thiolase, N-terminal domain|Benzoate degradation via hydroxylation; Fatty acid metabolism; Bile acid biosynthesis; Fatty acid biosynthesis (path 2); Valine, leucine and isoleucine degradation|-|-|-|S|-	N0.HOG0000371	1	1	1	1	2	1	1	1	1	1	2	1	2	2	0	1	1	1	1	1	1	1	1	1	1	1	1	1	1	0	0	1	1	1	0	0	1	1	0	1	1	1	1	1	2	1	0	0
-|PF02803:Thiolase, C-terminal domain; PF00108:Thiolase, N-terminal domain|Benzoate degradation via hydroxylation; Fatty acid metabolism; Bile acid biosynthesis; Fatty acid biosynthesis (path 2); Valine, leucine and isoleucine degradation|-|-|-|-|-	N0.HOG0000372	1	2	2	2	3	1	3	3	3	3	3	2	3	3	1	2	2	1	2	1	2	2	2	2	2	1	1	2	2	2	2	4	2	2	4	2	2	3	6	2	2	2	2	2	3	3	4	2
-|PF02133:Permease for cytosine/purines, uracil, thiamine, allantoin|-|2.A.39.3.1|-|-|S|-	N0.HOG0000373	1	1	2	1	16	15	7	4	2	7	6	10	13	8	0	1	1	1	1	1	1	1	1	2	13	1	1	1	1	10	1	1	1	1	4	0	0	3	0	1	1	1	1	1	5	4	3	3
-|PF07727:Reverse transcriptase (RNA-dependent DNA polymerase)|-|-|-|-|-|-	N0.HOG0000374	1	0	0	0	0	0	3	0	0	0	2	1	0	0	2	0	2	0	15	0	0	2	0	0	1	1	0	6	0	1	0	0	0	0	0	0	0	18	0	2	1	0	3	1	0	4	0	1
-|PF07690:Major Facilitator Superfamily|-|-|-|-|S|-	N0.HOG0000376	3	4	3	3	3	4	3	3	3	3	3	4	3	3	1	4	4	4	4	4	3	4	3	5	3	4	3	4	4	1	1	3	3	4	1	4	0	3	1	4	3	3	3	4	3	2	1	3
-|PF05729:NACHT domain|-|-|-|-|S|-	N0.HOG0000377	5	6	0	0	13	0	2	0	0	1	0	0	3	2	0	15	4	4	10	11	15	5	1	0	15	9	1	1	0	0	0	0	3	3	0	0	0	0	0	0	0	3	4	5	19	1	0	0
-|PF00854:POT family|-|2.A.17.2.1|-|-|-|-	N0.HOG0000378	3	4	1	3	3	4	1	10	8	4	4	3	7	4	3	3	3	3	3	3	3	4	1	5	3	2	4	3	3	3	4	3	4	3	1	6	3	4	6	2	2	2	3	2	7	6	1	2
-|PF01266:FAD dependent oxidoreductase|Glycine, serine and threonine metabolism|-|-|-|S|-	N0.HOG0000379	4	3	2	3	13	6	4	5	6	11	9	10	15	11	2	1	2	2	1	1	2	2	1	1	7	4	2	3	2	4	1	2	1	1	2	3	0	3	3	1	1	2	1	2	4	11	1	1
-|PF01636:Phosphotransferase enzyme family|-|-|-|-|-|-	N0.HOG0000380	7	2	11	4	2	11	16	5	5	5	0	3	4	5	0	5	3	3	4	4	2	7	0	9	4	10	2	1	3	0	0	9	0	4	0	0	0	2	0	2	2	0	0	0	7	10	0	0
-|PF01494:FAD binding domain|Flavonoids, stilbene and lignin biosynthesis; 1,4-Dichlorobenzene degradation; Tyrosine metabolism; Ubiquinone biosynthesis; Androgen and estrogen metabolism; Sterol biosynthesis; Alkaloid biosynthesis I; Tryptophan metabolism; gamma-Hexachlorocyclohexane degradation; Bile acid biosynthesis; Phenylalanine metabolism; Histidine metabolism; Methane metabolism; Styrene d…	N0.HOG0000382	4	2	1	4	4	4	0	3	3	10	6	1	11	8	0	3	2	2	3	4	3	2	1	1	0	3	2	2	2	0	0	3	1	1	0	0	81	0	0	2	1	1	1	2	5	5	0	0
-|PF04479:RTA1 like protein|-|9.A.26.1.2|-|-|S|-	N0.HOG0000383	4	2	4	2	8	3	3	2	5	6	5	4	4	2	0	4	3	3	4	5	4	4	2	3	4	4	3	3	3	3	0	4	3	2	4	0	0	2	0	2	2	3	3	1	10	4	6	2
-|PF07690:Major Facilitator Superfamily|-|-|-|-|-|-	N0.HOG0000384	4	5	2	5	8	4	3	3	6	7	6	5	5	5	4	3	3	2	3	3	3	4	2	2	3	2	2	2	2	6	1	1	1	1	5	5	0	4	1	2	3	1	2	2	4	4	2	4
-|PF00083:Sugar (and other) transporter|Pentose and glucuronate interconversions|2.A.1.1.7|-|-|S|-	N0.HOG0000385	2	3	2	3	11	12	2	4	4	8	11	6	5	4	1	2	2	2	3	3	2	2	2	0	5	2	3	3	3	2	1	0	1	2	6	2	0	4	2	2	2	1	1	2	6	11	2	2
GH18|PF00704:Glycosyl hydrolases family 18|Aminosugars metabolism|-|-|-|S|-	N0.HOG0000386	0	0	0	0	0	0	0	0	0	0	0	0	0	0	0	0	0	0	0	0	0	0	0	0	0	0	0	0	0	4	2	0	0	0	6	2	3	0	4	0	0	0	0	0	0	0	5	5
GH18|PF00704:Glycosyl hydrolases family 18|Aminosugars metabolism|-|-|-|S|-	N0.HOG0000387	0	0	0	0	0	0	0	0	0	0	0	0	0	0	1	0	0	0	0	0	0	0	0	0	0	0	0	0	0	1	3	0	0	0	1	2	1	0	3	0	0	0	0	0	0	0	1	1
GH18|PF00704:Glycosyl hydrolases family 18|Aminosugars metabolism|-|-|-|S|-	N0.HOG0000388	0	0	0	0	0	0	0	0	0	0	0	0	0	0	1	0	0	0	0	0	0	0	0	0	0	0	0	0	0	1	0	0	0	0	1	0	0	0	0	0	0	0	0	0	0	0	1	0
GH18|PF00704:Glycosyl hydrolases family 18|Aminosugars metabolism|-|-|-|S|-	N0.HOG0000389	3	3	2	3	4	2	3	2	3	4	3	1	3	2	0	3	3	3	3	3	3	2	1	3	3	3	3	3	3	0	0	3	3	3	0	0	0	3	0	2	2	2	3	3	3	3	0	0
-|PF00078:Reverse transcriptase (RNA-dependent DNA polymerase)|-|-|-|-|-|-	N0.HOG0000390	0	0	0	0	0	0	2	1	7	7	1	0	1	0	0	1	0	0	75	0	0	2	0	0	1	0	0	2	1	1	0	0	0	2	0	0	0	2	0	0	0	0	0	0	0	9	1	6
-|PF00011:Hsp20/alpha crystallin family|-|-|-|-|-|-	N0.HOG0000391	0	0	0	0	0	0	0	0	0	0	0	0	0	0	6	0	0	0	0	0	0	0	0	0	0	0	0	0	0	13	0	0	0	0	6	3	0	0	1	0	0	0	0	0	0	0	6	4
-|PF00011:Hsp20/alpha crystallin family|-|-|-|-|-|-	N0.HOG0000392	3	3	1	2	2	2	1	2	3	3	5	2	2	3	1	2	3	3	2	2	2	4	2	2	2	3	3	3	3	1	0	1	3	1	1	0	0	2	6	3	3	3	3	3	3	4	1	1
-|PF00107:Zinc-binding dehydrogenase; PF08240:Alcohol dehydrogenase GroES-like domain|Glycolysis / Gluconeogenesis; Pentose and glucuronate interconversions; Glycerolipid metabolism; Caprolactam degradation|-|-|-|S|-	N0.HOG0000393	0	0	0	0	0	0	0	0	0	0	0	0	0	0	1	0	0	0	0	0	0	0	0	0	0	0	0	0	0	0	1	0	0	1	3	4	2	0	1	0	0	0	0	0	0	0	0	0
-|PF00107:Zinc-binding dehydrogenase; PF08240:Alcohol dehydrogenase GroES-like domain|Glycolysis / Gluconeogenesis; Pentose and glucuronate interconversions; Glycerolipid metabolism; Caprolactam degradation|-|-|-|-|-	N0.HOG0000394	3	3	3	4	6	2	2	3	3	4	4	4	6	4	0	3	2	2	3	3	3	3	2	1	4	2	2	2	2	5	2	0	2	2	0	2	0	3	7	2	2	2	2	4	3	4	2	0
-|PF00664:ABC transporter transmembrane region; PF00005:ABC transporter|Purine metabolism|3.A.1.208.12|-|-|S|-	N0.HOG0000395	0	0	0	0	0	0	0	0	0	1	0	0	0	0	1	0	0	0	0	0	0	0	0	0	0	0	0	0	0	0	0	0	0	0	6	0	2	0	0	0	0	0	0	0	0	0	4	1
-|PF00664:ABC transporter transmembrane region; PF00005:ABC transporter|Purine metabolism|3.A.1.208.3|-|-|-|-	N0.HOG0000396	2	1	1	1	2	1	1	1	1	0	1	1	2	2	1	2	2	2	2	1	3	2	1	1	2	2	1	1	1	4	0	1	1	1	6	0	3	1	0	1	1	1	1	1	2	1	3	4
-|PF00664:ABC transporter transmembrane region; PF00005:ABC transporter|Purine metabolism|3.A.1.208.11|-|-|S|-	N0.HOG0000397	1	1	2	1	1	1	1	1	1	1	1	1	1	1	0	1	1	1	1	1	1	1	1	1	1	1	1	2	1	1	3	1	1	1	2	4	2	1	2	1	1	1	1	1	1	1	1	1
-|PF00664:ABC transporter transmembrane region; PF00005:ABC transporter|Purine metabolism|3.A.1.208.8|-|-|S|-	N0.HOG0000398	0	0	0	0	1	0	0	0	0	0	0	0	0	0	0	0	0	0	0	0	0	0	0	0	0	0	0	0	0	0	0	0	0	0	0	0	14	0	0	0	0	0	0	0	0	0	0	0
-|PF00172:Fungal Zn(2)-Cys(6) binuclear cluster domain; PF11951:Fungal specific transcription factor domain|-|-|-|-|-|TF	N0.HOG0000399	2	2	2	3	10	2	5	4	4	13	5	2	7	5	0	4	4	4	3	4	3	4	3	2	7	5	3	2	3	0	0	2	3	3	0	0	0	0	0	3	3	3	3	3	11	5	0	0
-|PF05729:NACHT domain; PF00400:WD domain, G-beta repeat|-|-|-|-|-|-	N0.HOG0000400	2	5	0	1	0	2	1	1	3	12	5	4	3	2	0	1	0	5	5	6	2	1	0	0	0	9	5	4	6	10	0	4	0	0	8	0	0	0	0	0	0	0	1	0	1	2	11	18
-|PF00106:short chain dehydrogenase|-|-|-|-|-|-	N0.HOG0000401	10	5	0	1	11	3	5	3	1	2	2	3	6	3	0	5	3	3	4	2	6	4	0	3	8	5	6	6	7	8	0	1	0	2	13	0	0	0	0	0	0	1	0	2	12	2	3	0
-|PF01425:Amidase|Alanine and aspartate metabolism; Cyanoamino acid metabolism; Tryptophan metabolism; Benzoate degradation via CoA ligation; Glutamate metabolism; Arginine and proline metabolism; Phenylalanine metabolism; Styrene degradation|-|-|-|S|-	N0.HOG0000402	0	0	0	0	1	1	0	1	1	1	0	2	1	1	1	0	0	0	0	0	0	0	0	1	1	0	0	0	0	0	0	1	0	0	0	0	0	1	0	0	0	0	0	1	2	1	0	0
-|PF01425:Amidase|Cyanoamino acid metabolism; Arginine and proline metabolism; Tryptophan metabolism; Benzoate degradation via CoA ligation; Phenylalanine metabolism; Styrene degradation|-|-|-|S|-	N0.HOG0000403	7	3	1	0	5	3	1	2	2	3	1	2	4	2	9	8	14	12	5	4	5	3	1	2	8	3	2	3	2	4	0	1	1	1	3	0	0	2	0	1	1	2	1	2	13	2	2	4
-|PF00172:Fungal Zn(2)-Cys(6) binuclear cluster domain; PF04082:Fungal specific transcription factor domain|-|-|-|-|-|TF	N0.HOG0000404	2	2	2	2	7	6	6	8	8	13	11	5	8	4	0	2	2	2	2	2	2	2	2	2	7	1	2	2	2	1	1	1	2	1	2	0	1	1	1	2	2	1	2	2	3	7	2	2
-|PF01968:Hydantoinase/oxoprolinase; PF05378:Hydantoinase/oxoprolinase N-terminal region; PF02538:Hydantoinase B/oxoprolinase; PF01237:Oxysterol-binding protein; PF19278:Hydantoinase/oxoprolinase C-terminal domain; PF15409:Pleckstrin homology domain|Glutathione metabolism|-|-|-|-|-	N0.HOG0000405	1	1	1	3	7	5	3	2	2	7	4	3	6	5	3	0	1	1	0	1	1	2	0	2	6	0	0	1	1	1	2	2	0	1	2	2	1	3	3	1	1	0	0	1	2	5	1	1
-|PF01968:Hydantoinase/oxoprolinase; PF05378:Hydantoinase/oxoprolinase N-terminal region; PF02538:Hydantoinase B/oxoprolinase; PF19278:Hydantoinase/oxoprolinase C-terminal domain|Glutathione metabolism|-|-|-|-|-	N0.HOG0000406	1	1	1	1	1	1	1	0	0	0	0	2	1	1	1	1	1	1	1	1	1	1	1	1	1	1	1	1	1	2	1	1	1	1	2	2	1	1	1	1	1	1	2	2	1	1	2	2
-|PF00701:Dihydrodipicolinate synthetase family|-|-|-|-|-|-	N0.HOG0000407	4	5	3	3	7	6	2	4	3	3	2	3	4	4	2	4	3	3	3	3	4	4	3	1	3	4	3	3	3	2	1	1	3	1	2	2	0	1	1	3	3	3	3	2	4	3	4	2
-|PF00085:Thioredoxin|-|-|-|-|-|-	N0.HOG0000408	0	1	0	0	0	0	0	0	0	0	0	0	0	0	0	0	0	0	0	0	0	0	0	0	0	0	0	0	0	1	0	0	0	0	1	0	2	0	0	0	0	0	0	0	0	0	1	1
-|PF00085:Thioredoxin|-|-|-|-|-|-	N0.HOG0000409	3	3	1	3	1	1	1	0	0	0	0	0	0	0	1	2	4	4	3	3	2	2	2	0	2	4	2	1	2	1	1	0	1	1	1	1	1	0	1	3	2	1	2	3	1	0	1	0
-|PF00085:Thioredoxin|-|-|-|-|-|-	N0.HOG0000410	0	0	0	0	2	0	0	0	1	1	0	0	0	0	0	0	0	0	0	0	0	0	0	0	0	0	0	0	0	1	0	0	0	0	2	1	2	0	0	0	0	0	0	0	0	0	2	2
-|PF00085:Thioredoxin|-|-|-|-|S|-	N0.HOG0000411	1	1	1	2	2	1	1	2	3	2	2	1	2	1	1	1	1	1	1	1	1	1	1	1	1	1	1	1	1	0	1	1	1	1	0	2	0	1	1	1	1	1	1	1	2	3	0	1
-|PF13561:Enoyl-(Acyl carrier protein) reductase; PF00106:short chain dehydrogenase|Fatty acid biosynthesis (path 1)|-|-|-|-|-	N0.HOG0000412	3	3	3	3	5	3	2	4	4	4	2	6	7	6	4	3	3	3	3	2	3	3	2	1	4	3	3	3	3	7	0	0	1	2	5	0	0	2	0	3	3	1	1	8	8	3	7	5
-|PF00096:Zinc finger, C2H2 type|-|-|-|-|-|TF	N0.HOG0000419	0	0	0	0	0	0	0	0	0	0	0	0	0	0	0	0	0	0	0	0	0	0	0	0	0	0	0	0	0	2	1	0	0	0	2	2	0	0	0	0	0	0	0	0	0	0	6	0
-|PF00096:Zinc finger, C2H2 type|-|-|-|-|-|TF	N0.HOG0000420	0	0	0	0	0	0	0	0	0	0	0	0	0	0	3	0	0	0	0	0	0	0	0	0	0	0	0	0	0	0	3	0	0	0	1	8	1	0	7	0	0	0	0	0	0	0	0	1
-|PF12874:Zinc-finger of C2H2 type; PF00096:Zinc finger, C2H2 type|-|-|-|-|-|TF	N0.HOG0000421	1	1	1	1	1	1	1	1	1	1	1	1	1	1	3	1	1	1	1	1	1	1	1	1	1	1	1	1	1	0	4	1	1	1	0	5	0	1	3	1	1	1	1	1	1	1	0	1
-|PF00698:Acyl transferase domain; PF02801:Beta-ketoacyl synthase, C-terminal domain; PF16073:Starter unit:ACP transacylase in aflatoxin biosynthesis; PF14765:Polyketide synthase dehydratase; PF00550:Phosphopantetheine attachment site; PF00975:Thioesterase domain; PF00109:Beta-ketoacyl synthase, N-terminal domain|-|-|-|PKS|-|-	N0.HOG0000422	6	5	1	0	2	1	1	2	5	4	6	1	4	3	0	4	7	6	3	1	6	3	1	1	3	3	8	9	7	2	0	0	1	1	1	0	0	3	0	5	5	1	1	1	4	2	1	2
-|-|-|-|-|-|-|-	N0.HOG0000423	1	1	1	1	1	1	0	0	0	1	1	1	0	0	6	1	1	1	1	1	1	1	0	1	1	1	1	1	1	4	1	0	1	1	5	0	3	0	0	1	1	1	1	1	1	0	4	3
-|PF15511:Centromere kinetochore component CENP-T histone fold|-|-|-|-|-|-	N0.HOG0000424	2	2	2	2	2	2	2	2	2	2	2	2	2	2	0	2	2	2	1	2	2	2	2	2	2	1	2	2	2	0	1	2	2	2	1	4	0	2	3	2	2	1	2	2	2	2	0	0
-|PF13246:Cation transport ATPase (P-type); PF00689:Cation transporting ATPase, C-terminus; PF00690:Cation transporter/ATPase, N-terminus; PF00122:E1-E2 ATPase; PF00702:haloacid dehalogenase-like hydrolase|-|3.A.3.9.2; 3.A.3.9.5|-|-|-|-	N0.HOG0000425	3	3	5	5	4	3	0	2	4	2	3	1	1	1	4	4	3	3	4	4	4	4	4	3	2	3	3	3	3	0	4	3	3	4	0	6	4	3	4	3	3	1	3	3	4	4	0	3
-|PF00651:BTB/POZ domain|-|-|-|-|-|-	N0.HOG0000426	5	2	1	1	0	1	4	4	2	4	3	3	7	4	0	6	4	5	2	3	4	2	0	4	2	7	4	3	3	0	0	8	3	0	0	0	1	4	0	3	4	3	3	1	5	4	0	0
-|PF00010:Helix-loop-helix DNA-binding domain|-|-|-|-|-|TF	N0.HOG0000427	1	1	1	1	1	1	1	1	0	1	1	1	1	1	5	1	1	1	1	1	1	1	1	1	1	1	1	1	1	1	7	1	1	1	1	9	4	0	8	1	1	1	1	1	1	1	1	1
-|PF00010:Helix-loop-helix DNA-binding domain|-|-|-|-|-|TF	N0.HOG0000429	0	0	0	0	0	0	0	0	0	0	0	0	0	0	2	0	0	0	0	0	0	0	0	0	0	0	0	0	0	2	5	0	0	0	2	7	0	0	6	0	0	0	0	0	0	0	1	2
-|PF00010:Helix-loop-helix DNA-binding domain|-|-|-|-|-|TF	N0.HOG0000430	1	1	1	1	1	1	1	1	1	1	1	1	1	1	1	1	1	1	1	1	1	1	1	1	1	1	1	1	1	1	0	1	1	1	1	0	0	1	0	1	1	1	1	1	1	2	1	1
-|PF07690:Major Facilitator Superfamily; PF00083:Sugar (and other) transporter|-|-|-|-|-|-	N0.HOG0000431	3	3	3	3	13	3	4	2	2	5	5	4	4	2	1	3	3	3	3	3	3	2	2	2	5	3	3	2	3	6	1	2	1	2	5	0	1	2	1	3	3	1	1	2	5	4	5	3
-|PF08386:TAP-like protein; PF00561:alpha/beta hydrolase fold|-|-|-|-|S|-	N0.HOG0000432	3	3	1	1	11	1	1	1	1	5	5	3	1	1	0	9	5	5	8	4	8	6	1	0	4	4	5	5	5	7	0	0	3	2	1	0	0	0	0	2	2	2	3	1	7	1	14	6
GH16|PF00722:Glycosyl hydrolases family 16|-|-|-|-|S|-	N0.HOG0000433	3	3	4	4	8	1	3	3	4	5	5	4	3	3	0	3	3	3	3	3	3	3	3	2	3	3	3	3	3	1	1	3	3	3	1	0	0	3	0	3	3	3	3	4	3	7	1	1
-|PF18314:Fatty acid synthase type I helical domain; PF00698:Acyl transferase domain; PF02801:Beta-ketoacyl synthase, C-terminal domain; PF16073:Starter unit:ACP transacylase in aflatoxin biosynthesis; PF08354:Domain of unknown function (DUF1729); PF01648:4'-phosphopantetheinyl transferase superfamily; PF01575:MaoC like domain; PF13452:N-terminal half of MaoC dehydratase; PF17828:N-terminal domai…	N0.HOG0000434	4	3	2	2	3	2	5	4	2	10	10	2	2	3	1	4	5	4	2	4	2	6	2	5	3	3	2	2	2	1	1	2	4	3	2	1	1	3	2	2	2	2	4	4	4	4	3	1
-|PF04082:Fungal specific transcription factor domain; PF00172:Fungal Zn(2)-Cys(6) binuclear cluster domain|-|-|-|-|-|TF	N0.HOG0000435	6	2	1	3	7	3	2	5	4	6	6	3	6	6	0	5	3	5	4	3	5	2	0	2	6	3	3	3	2	1	0	3	1	1	1	0	0	1	0	2	2	1	2	2	4	4	3	1
-|PF00172:Fungal Zn(2)-Cys(6) binuclear cluster domain; PF04082:Fungal specific transcription factor domain|-|-|-|-|-|TF	N0.HOG0000437	4	3	2	3	2	1	1	1	1	4	6	1	3	0	1	3	4	3	4	3	5	5	2	1	2	4	4	3	5	0	0	0	1	2	1	0	0	0	0	2	2	2	1	2	2	1	2	1
-|PF00172:Fungal Zn(2)-Cys(6) binuclear cluster domain; PF04082:Fungal specific transcription factor domain|-|-|-|-|-|TF	N0.HOG0000438	1	1	1	1	1	1	1	1	1	1	1	0	1	1	0	1	1	1	1	0	1	1	1	1	1	1	1	1	1	0	0	1	1	1	0	0	0	1	0	1	1	1	1	2	1	1	0	0
-|PF00328:Histidine phosphatase superfamily (branch 2)|Inositol phosphate metabolism; Riboflavin metabolism; gamma-Hexachlorocyclohexane degradation|-|-|-|S|-	N0.HOG0000439	3	3	3	3	3	4	4	7	5	8	4	8	6	5	2	2	1	1	2	2	2	2	1	2	4	2	1	1	1	7	0	1	1	1	6	2	2	3	2	2	2	1	1	2	6	6	5	6
-|PF00999:Sodium/hydrogen exchanger family; PF08619:Alkali metal cation/H+ antiporter Nha1 C terminus|-|2.A.36.4.1; 2.A.36.4.4|-|-|S|-	N0.HOG0000440	2	3	3	4	6	2	3	3	3	3	3	3	3	4	3	3	2	2	3	2	3	2	2	3	3	3	3	3	3	2	4	2	3	2	2	5	2	1	4	2	2	1	2	3	3	2	2	3
-|PF13921:Myb-like DNA-binding domain; PF00249:Myb-like DNA-binding domain|-|-|-|-|-|TF	N0.HOG0000442	0	0	0	0	0	0	0	1	0	0	0	0	0	0	1	0	0	0	0	0	0	0	0	0	0	0	0	0	0	0	3	0	0	0	0	2	2	0	3	0	0	0	0	0	0	0	0	0
-|PF00249:Myb-like DNA-binding domain|-|-|-|-|-|TF	N0.HOG0000443	1	1	1	1	1	1	1	1	1	1	1	3	1	1	3	1	1	1	1	1	1	1	1	1	1	1	1	1	1	0	1	1	1	1	0	0	3	1	2	1	1	0	1	1	1	1	0	0
-|PF13921:Myb-like DNA-binding domain; PF00249:Myb-like DNA-binding domain|-|-|-|-|-|TF	N0.HOG0000444	0	0	0	0	0	0	0	0	0	0	0	0	0	0	1	0	0	0	0	0	0	0	0	0	0	0	0	0	0	0	2	0	0	0	0	1	1	0	1	0	0	0	0	0	0	0	0	0
-|PF13921:Myb-like DNA-binding domain; PF00249:Myb-like DNA-binding domain|-|-|-|-|-|TF	N0.HOG0000446	0	0	0	0	0	0	0	0	0	0	0	0	0	0	0	0	0	0	0	0	0	0	0	0	0	0	0	0	0	3	1	0	0	0	1	1	3	0	1	0	0	0	0	0	0	0	1	1
-|PF13921:Myb-like DNA-binding domain; PF00249:Myb-like DNA-binding domain|-|-|-|-|-|TF	N0.HOG0000447	3	2	0	0	0	0	0	0	0	0	4	0	3	3	2	2	2	1	2	1	3	1	0	1	0	3	1	0	0	0	1	0	1	0	4	0	2	0	1	2	3	1	1	1	1	0	1	3
-|PF00067:Cytochrome P450|Bile acid biosynthesis|-|-|-|S|-	N0.HOG0000448	4	5	1	2	5	1	5	2	3	4	5	2	7	3	0	7	4	4	5	5	6	5	1	2	5	6	3	3	3	1	0	3	2	1	0	0	0	1	0	3	3	1	2	2	5	4	0	1
GH18|PF00704:Glycosyl hydrolases family 18|Aminosugars metabolism|-|-|-|S|-	N0.HOG0000450	0	0	0	0	0	0	0	0	0	0	0	0	0	0	4	0	0	0	0	0	0	0	0	0	0	0	0	0	0	0	1	0	0	0	0	2	0	0	3	0	0	0	0	0	0	0	0	1
GH18; CBM18|PF00187:Chitin recognition protein; PF00704:Glycosyl hydrolases family 18|Aminosugars metabolism|-|-|-|S|-	N0.HOG0000451	4	2	8	0	3	4	2	4	2	4	6	1	7	2	0	7	3	3	6	3	6	8	1	2	5	8	1	1	0	0	0	1	2	3	0	0	1	1	0	0	0	2	2	1	9	2	0	1
-|PF01557:Fumarylacetoacetate (FAA) hydrolase family|Tyrosine metabolism; Benzoate degradation via hydroxylation|-|-|-|-|-	N0.HOG0000453	2	2	0	0	10	0	3	1	3	6	7	2	4	5	0	2	2	2	2	2	2	3	1	1	3	3	3	3	3	2	1	0	1	1	1	2	0	0	1	1	1	1	1	2	5	6	1	1
-|PF01557:Fumarylacetoacetate (FAA) hydrolase family|Tyrosine metabolism; Benzoate degradation via hydroxylation|-|-|-|-|-	N0.HOG0000454	1	1	1	1	1	1	1	1	1	1	1	1	1	1	0	1	1	1	1	1	1	2	1	1	1	1	1	1	1	0	0	1	0	1	1	1	0	1	0	1	1	0	0	2	2	1	0	1
-|PF00397:WW domain|-|-|-|-|-|-	N0.HOG0000455	1	1	4	2	2	2	1	2	2	2	2	3	3	3	2	2	2	2	2	2	2	2	2	2	2	2	2	2	2	3	1	1	2	2	0	1	1	2	1	2	2	2	2	2	2	2	0	0
-|PF00397:WW domain|-|-|-|-|-|-	N0.HOG0000456	1	1	1	1	1	1	1	1	1	3	1	1	1	1	0	1	1	1	1	1	1	0	1	1	1	1	1	1	1	0	1	1	1	0	0	1	2	1	1	1	1	1	1	1	1	1	0	1
-|PF03881:Fructosamine kinase|-|-|-|-|-|-	N0.HOG0000457	10	6	0	0	3	4	1	0	0	3	0	1	1	1	0	6	10	9	8	5	4	2	3	3	14	12	4	3	4	0	0	0	1	3	0	0	0	0	0	2	2	3	2	1	6	2	0	0
CE1|PF10503:Esterase PHB depolymerase|-|-|MER090003; MER220361|-|S|-	N0.HOG0000458	5	3	1	2	6	6	0	1	2	1	2	1	0	0	0	5	3	3	6	7	5	5	3	0	7	8	6	6	7	1	0	0	4	5	1	0	0	1	0	4	5	4	5	4	4	0	3	1
-|PF00067:Cytochrome P450|Benzoate degradation via CoA ligation|-|-|-|S|-	N0.HOG0000459	4	3	2	0	5	1	1	2	1	1	1	1	5	1	0	11	4	4	8	10	12	2	1	1	3	9	4	5	5	0	0	1	3	1	0	0	0	0	0	3	3	4	3	4	2	1	0	0
-|PF00179:Ubiquitin-conjugating enzyme|-|3.A.20.1.1|-|-|-|-	N0.HOG0000460	0	1	1	1	1	1	1	1	1	1	1	1	1	1	1	1	1	1	1	0	1	1	1	1	1	0	0	1	1	1	1	1	1	1	1	0	2	0	1	1	1	0	1	1	1	1	1	1
-|PF00179:Ubiquitin-conjugating enzyme|-|3.A.20.1.1|-|-|-|-	N0.HOG0000461	1	1	1	1	1	1	1	1	1	1	1	1	1	1	0	1	1	1	1	1	1	1	1	1	2	1	1	1	1	0	1	1	0	1	0	2	0	1	1	1	1	1	0	1	1	1	0	0
GT20|PF00982:Glycosyltransferase family 20; PF02358:Trehalose-phosphatase|-|-|-|-|-|-	N0.HOG0000463	1	1	1	1	1	1	1	3	3	2	2	1	2	3	2	1	1	1	1	1	1	1	1	1	1	1	1	1	1	1	5	1	1	1	2	6	2	1	7	1	1	1	1	1	1	3	1	1
GT20|PF00982:Glycosyltransferase family 20|Starch and sucrose metabolism|-|-|-|-|-	N0.HOG0000464	1	1	1	1	1	1	1	2	2	2	1	1	2	2	1	1	1	1	1	1	1	1	1	1	1	1	1	1	1	1	1	1	1	1	1	1	1	1	1	1	1	1	1	1	1	1	1	1
-|PF00587:tRNA synthetase class II core domain (G, H, P, S and T); PF03129:Anticodon binding domain; PF02545:Maf-like protein| Aminoacyl-tRNA biosynthesis; Glycine, serine and threonine metabolism|-|-|-|-|-	N0.HOG0000465	1	1	2	2	2	2	2	1	1	1	1	1	1	1	1	1	2	1	1	1	1	2	1	1	2	1	1	2	1	1	0	1	1	1	1	0	1	1	0	1	1	2	2	2	2	1	1	1
-|PF00587:tRNA synthetase class II core domain (G, H, P, S and T); PF03129:Anticodon binding domain| Aminoacyl-tRNA biosynthesis; Glycine, serine and threonine metabolism|-|-|-|-|-	N0.HOG0000466	0	0	0	0	0	0	0	1	1	1	1	0	1	1	1	0	0	0	0	0	0	0	0	1	0	0	0	0	0	0	1	1	0	0	0	1	2	1	1	0	0	0	0	0	0	1	0	0
-|PF07973:Threonyl and Alanyl tRNA synthetase second additional domain; PF02824:TGS domain; PF00587:tRNA synthetase class II core domain (G, H, P, S and T); PF03129:Anticodon binding domain| Aminoacyl-tRNA biosynthesis; Glycine, serine and threonine metabolism|-|-|-|-|-	N0.HOG0000467	1	1	1	1	1	1	1	1	1	1	1	1	1	2	1	2	1	1	1	1	1	1	1	1	1	1	1	1	1	1	3	1	1	0	1	2	2	1	2	1	1	1	1	3	1	1	1	1
-|PF00107:Zinc-binding dehydrogenase; PF08240:Alcohol dehydrogenase GroES-like domain|Tyrosine metabolism; Glycolysis / Gluconeogenesis; Fatty acid metabolism; Glycerolipid metabolism; Bile acid biosynthesis|-|-|-|-|-	N0.HOG0000468	6	2	3	4	11	2	2	2	2	9	6	4	6	5	0	3	0	0	1	1	4	2	1	0	7	3	2	2	2	7	0	2	1	4	2	0	0	3	2	2	2	1	1	2	4	5	2	5
-|PF07350:Protein of unknown function (DUF1479)|-|-|-|-|S|-	N0.HOG0000469	3	3	4	5	7	4	2	2	2	2	2	5	4	3	1	3	4	3	3	3	3	4	3	2	3	3	3	4	3	3	0	2	3	3	4	1	1	2	1	3	3	3	3	4	3	2	2	3
-|PF17667:Fungal protein kinase|-|-|-|-|-|-	N0.HOG0000470	3	3	2	2	1	1	0	0	0	2	0	0	1	0	0	1	5	4	0	6	3	2	0	12	2	12	7	2	1	10	0	7	0	10	1	0	0	7	0	3	2	0	0	1	0	1	2	5
-|PF17784:Sulfotransferase domain|-|-|-|-|-|-	N0.HOG0000471	2	2	3	12	16	1	0	2	4	9	4	3	3	4	9	3	2	0	3	1	3	1	0	0	7	2	1	2	1	2	4	4	1	0	0	9	0	1	6	0	0	1	1	1	6	6	0	0
-|-|-|-|-|-|-|-	N0.HOG0000472	3	6	5	1	0	0	11	4	3	4	1	0	9	5	0	2	6	9	2	8	3	1	0	0	5	8	4	3	2	0	0	5	0	0	0	0	0	3	0	3	3	0	0	0	0	22	0	0
-|PF00078:Reverse transcriptase (RNA-dependent DNA polymerase)|-|-|-|-|-|-	N0.HOG0000473	0	0	0	0	0	0	0	0	19	0	12	0	0	0	0	0	0	0	0	0	0	0	0	0	0	0	0	0	0	0	0	0	0	0	0	0	0	21	0	0	0	0	0	0	0	0	0	0
AA11|-|-|-|-|-|S|-	N0.HOG0000474	1	1	1	1	1	1	1	3	3	2	2	2	4	2	0	1	1	1	1	1	1	1	1	2	2	1	1	0	1	0	0	3	0	1	0	0	1	5	0	1	1	1	0	2	1	3	0	0
AA11|-|-|-|-|-|S|-	N0.HOG0000475	2	2	4	1	4	1	1	0	0	0	0	0	1	1	12	2	1	1	2	2	1	2	1	1	1	2	2	1	2	0	0	1	2	2	0	0	12	1	0	1	1	0	2	1	3	0	0	0
-|PF00083:Sugar (and other) transporter|Pentose and glucuronate interconversions|2.A.1.1.69|-|-|-|-	N0.HOG0000476	2	2	4	6	10	5	1	4	5	4	7	4	3	3	0	3	2	2	3	2	3	2	1	5	2	2	2	2	2	1	1	3	0	1	1	0	0	6	0	2	2	1	0	2	3	5	2	1
-|PF13246:Cation transport ATPase (P-type); PF00689:Cation transporting ATPase, C-terminus; PF00690:Cation transporter/ATPase, N-terminus; PF00122:E1-E2 ATPase; PF08282:haloacid dehalogenase-like hydrolase|-|3.A.3.2.2|-|-|-|-	N0.HOG0000477	2	3	4	2	5	1	1	2	3	4	5	1	2	2	2	3	2	2	2	2	3	4	2	2	2	3	3	3	3	1	3	2	3	2	1	5	4	2	5	3	3	2	3	2	3	5	1	1
-|PF02133:Permease for cytosine/purines, uracil, thiamine, allantoin|-|2.A.39.2.4|-|-|-|-	N0.HOG0000478	4	3	0	2	6	4	4	4	5	5	5	5	5	5	0	3	2	2	3	3	3	3	1	2	10	3	1	1	1	5	0	1	3	1	6	2	0	1	0	1	1	3	3	2	3	4	4	2
-|PF00155:Aminotransferase class I and II|Cysteine metabolism; Tyrosine metabolism; Alanine and aspartate metabolism; Alkaloid biosynthesis I; Carbon fixation; Arginine and proline metabolism; Glutamate metabolism; Phenylalanine, tyrosine and tryptophan biosynthesis; Phenylalanine metabolism|-|-|-|-|-	N0.HOG0000479	2	1	1	2	6	2	1	3	3	5	2	4	5	4	1	2	1	1	1	1	1	1	1	2	1	2	1	1	1	1	1	2	1	1	1	2	2	2	1	1	1	1	1	1	1	5	1	1
-|PF00046:Homeodomain|-|-|-|-|-|TF	N0.HOG0000481	0	0	0	0	0	0	0	0	0	0	0	0	0	0	0	0	0	0	0	0	0	0	0	0	0	0	0	0	0	1	1	0	0	0	2	1	0	0	1	0	0	0	0	0	0	0	2	1
-|PF00046:Homeodomain|-|-|-|-|-|TF	N0.HOG0000482	0	0	0	0	0	0	0	0	0	0	0	0	0	0	7	0	0	0	0	0	0	0	0	0	0	0	0	0	0	0	5	0	0	0	0	9	1	0	6	0	0	0	0	0	0	0	0	0
-|PF00046:Homeodomain|-|-|-|-|-|TF	N0.HOG0000483	0	0	0	0	0	0	0	0	0	0	0	0	0	0	6	0	0	0	0	0	0	0	0	0	0	0	0	0	0	1	3	0	0	0	1	2	3	0	1	0	0	0	0	0	0	0	1	1
-|PF00046:Homeodomain|-|-|-|-|-|TF	N0.HOG0000484	0	0	0	0	0	0	0	0	0	0	0	0	0	0	6	0	0	0	0	0	0	0	0	0	0	0	0	0	0	1	7	0	0	0	1	7	3	0	8	0	0	0	0	0	0	0	1	1
-|PF00046:Homeodomain|-|-|-|-|-|TF	N0.HOG0000485	0	0	0	0	0	0	0	0	0	0	0	0	0	0	3	0	0	0	0	0	0	0	0	0	0	0	0	0	0	3	0	0	0	0	3	0	0	0	0	0	0	0	0	0	0	0	5	4
-|PF00046:Homeodomain|-|-|-|-|-|TF	N0.HOG0000487	1	1	1	1	1	1	1	1	1	1	1	1	1	1	0	1	1	1	1	1	1	1	1	1	1	1	1	1	1	0	0	1	1	1	0	0	0	1	0	1	1	0	1	1	1	1	0	0
CBM18; GH18; CBM50|PF01476:LysM domain; PF00704:Glycosyl hydrolases family 18|Aminosugars metabolism|-|-|-|S|-	N0.HOG0000488	5	6	0	2	5	2	0	0	3	3	5	0	2	0	0	3	2	5	4	7	6	11	2	0	4	6	7	6	7	0	0	0	3	4	0	0	0	5	0	1	1	2	5	2	0	7	0	0
-|PF01179:Copper amine oxidase, enzyme domain; PF02728:Copper amine oxidase, N3 domain; PF02727:Copper amine oxidase, N2 domain|Tyrosine metabolism; Tryptophan metabolism; Arginine and proline metabolism; Alkaloid biosynthesis II; Phenylalanine metabolism; beta-Alanine metabolism; Histidine metabolism; Glycine, serine and threonine metabolism|-|-|-|-|-	N0.HOG0000489	1	1	0	0	3	1	1	1	3	1	1	1	2	2	0	0	0	0	0	0	0	1	1	1	1	0	0	0	0	1	2	0	0	0	1	4	0	1	1	0	0	0	0	1	1	2	1	1
-|PF01179:Copper amine oxidase, enzyme domain; PF02727:Copper amine oxidase, N2 domain|Tyrosine metabolism; Tryptophan metabolism; Arginine and proline metabolism; Alkaloid biosynthesis II; Phenylalanine metabolism; beta-Alanine metabolism; Histidine metabolism; Glycine, serine and threonine metabolism|-|-|-|-|-	N0.HOG0000490	1	1	2	2	5	3	2	3	4	5	4	2	3	1	0	2	2	2	2	2	2	1	1	4	2	1	2	2	2	0	0	3	1	2	0	0	0	3	0	2	2	1	1	0	5	4	0	0
-|-|-|-|-|-|S|-	N0.HOG0000491	2	2	2	10	8	2	1	5	5	9	7	4	5	3	0	2	1	1	2	4	3	3	1	1	6	1	2	2	2	0	0	1	0	2	0	0	0	2	0	3	3	0	1	2	6	8	0	0
-|PF16486:N-terminal domain of argonaute; PF02171:Piwi domain; PF08699:Argonaute linker 1 domain; PF16487:Mid domain of argonaute; PF02170:PAZ domain; PF16488:Argonaute linker 2 domain|-|-|-|-|-|-	N0.HOG0000492	4	4	2	3	1	4	2	2	2	3	2	3	3	3	1	3	2	2	3	3	3	2	2	3	2	3	2	3	2	4	1	4	3	2	10	2	4	2	3	3	3	2	3	3	2	3	7	5
-|PF14226:non-haem dioxygenase in morphine synthesis N-terminal; PF03171:2OG-Fe(II) oxygenase superfamily|-|-|-|-|-|-	N0.HOG0000493	2	2	0	1	5	6	5	3	5	6	5	5	9	5	0	2	1	0	2	4	2	4	0	2	8	2	2	2	2	9	0	1	0	0	11	0	0	2	0	1	1	0	0	0	6	6	7	10
-|PF16884:N-terminal domain of oxidoreductase; PF00107:Zinc-binding dehydrogenase|-|-|-|-|-|-	N0.HOG0000494	2	2	2	3	2	1	1	1	1	1	2	2	2	1	0	1	1	1	1	0	1	1	0	0	1	1	1	1	1	2	1	0	1	1	2	1	1	0	1	1	1	1	1	1	2	1	1	1
-|PF16884:N-terminal domain of oxidoreductase; PF00107:Zinc-binding dehydrogenase|-|-|-|-|-|-	N0.HOG0000495	1	1	1	1	1	2	1	1	1	2	1	1	2	2	4	1	1	1	1	1	1	1	1	1	1	1	1	1	1	3	3	1	1	0	3	6	7	1	3	1	1	1	1	1	2	1	8	5
-|PF08659:KR domain; PF08242:Methyltransferase domain; PF02801:Beta-ketoacyl synthase, C-terminal domain; PF00698:Acyl transferase domain; PF07993:Male sterility protein; PF16197:Ketoacyl-synthetase C-terminal extension; PF14765:Polyketide synthase dehydratase; PF00550:Phosphopantetheine attachment site; PF00501:AMP-binding enzyme; PF00109:Beta-ketoacyl synthase, N-terminal domain; PF00668:Conden…	N0.HOG0000496	6	6	1	2	1	0	0	8	4	10	4	1	7	0	0	10	3	3	10	3	4	3	1	1	4	3	3	4	4	0	0	0	1	1	0	0	0	1	0	4	4	1	1	2	7	2	0	0
-|PF13358:DDE superfamily endonuclease|-|-|-|-|-|-	N0.HOG0000497	1	0	0	0	0	0	0	0	0	0	0	0	1	0	37	0	0	0	1	0	0	0	0	0	0	0	2	2	0	4	0	0	0	0	0	12	0	0	0	0	0	0	0	0	0	0	0	0
-|PF01498:Transposase; PF13358:DDE superfamily endonuclease|-|-|-|-|-|-	N0.HOG0000499	0	0	1	0	0	0	0	0	1	0	1	0	0	0	0	0	0	0	0	0	0	0	0	0	0	0	0	0	0	0	0	0	0	0	0	0	0	0	0	0	0	0	0	0	0	0	0	0
-|PF01498:Transposase; PF13358:DDE superfamily endonuclease|-|-|-|-|-|-	N0.HOG0000502	0	0	1	0	0	1	0	0	0	0	0	0	0	0	1	0	0	0	0	0	0	0	0	0	0	2	0	1	1	0	0	0	0	0	0	0	0	0	0	0	0	0	0	0	0	0	0	0
-|PF01498:Transposase; PF13358:DDE superfamily endonuclease|-|-|-|-|-|-	N0.HOG0000503	0	0	0	0	0	0	1	0	1	1	8	0	0	0	1	0	0	0	3	0	0	0	0	1	0	0	1	1	1	0	0	1	0	0	0	0	1	5	0	0	0	0	0	0	1	0	0	0
-|-|-|-|-|-|-|-	N0.HOG0000504	0	0	0	0	0	0	0	0	0	0	0	0	0	0	1	0	0	0	0	0	0	0	0	0	0	0	0	0	0	0	0	0	0	0	0	0	0	0	0	2	0	0	0	0	1	0	0	0
-|PF13358:DDE superfamily endonuclease|-|-|-|-|-|-	N0.HOG0000506	0	0	0	0	0	0	0	0	0	0	0	0	0	0	0	0	0	0	0	0	0	0	0	0	0	0	0	0	0	0	2	0	0	0	0	3	1	0	3	0	0	0	0	0	0	0	0	0
-|PF07519:Tannase and feruloyl esterase|-|-|-|-|S|-	N0.HOG0000507	5	3	0	1	10	5	2	1	3	13	6	8	8	2	0	7	3	3	5	4	8	4	0	0	7	6	2	3	4	2	0	0	0	0	4	0	0	0	0	0	0	1	2	2	5	2	0	0
-|PF00743:Flavin-binding monooxygenase-like|-|-|-|-|S|-	N0.HOG0000509	0	0	0	0	0	0	0	0	0	0	0	0	0	0	1	0	0	0	0	0	0	0	0	0	0	0	0	0	0	3	0	0	0	0	2	0	2	0	0	0	0	0	0	0	0	0	2	2
-|PF00743:Flavin-binding monooxygenase-like; PF13450:NAD(P)-binding Rossmann-like domain|-|-|-|-|S|-	N0.HOG0000510	3	2	1	1	4	3	4	3	2	4	5	2	6	4	0	2	3	3	2	2	2	3	1	1	4	3	3	3	2	0	2	1	0	1	5	1	0	2	2	2	2	0	1	3	6	4	0	1
-|PF05920:Homeobox KN domain|-|-|-|-|-|-	N0.HOG0000511	0	0	0	0	0	0	0	0	0	0	0	0	0	0	8	0	0	0	0	0	0	0	0	0	0	0	0	0	0	1	6	0	0	0	1	11	2	0	4	0	0	0	0	0	0	0	1	1
-|PF05920:Homeobox KN domain|-|-|-|-|-|-	N0.HOG0000512	2	2	2	3	7	1	3	3	3	5	4	5	6	2	0	1	2	2	2	1	1	2	2	3	3	3	1	1	1	0	0	1	1	2	1	1	0	4	1	1	1	1	1	2	4	4	0	0
-|PF00724:NADH:flavin oxidoreductase / NADH oxidase family|-|-|-|-|-|-	N0.HOG0000513	0	0	0	0	0	0	0	0	0	1	0	0	0	0	0	0	0	0	0	0	0	0	0	0	0	0	0	0	0	0	1	0	0	0	0	3	0	0	9	0	0	0	0	0	0	0	0	0
-|PF00724:NADH:flavin oxidoreductase / NADH oxidase family|-|-|-|-|-|-	N0.HOG0000514	3	2	0	1	7	1	3	2	3	7	5	6	6	7	1	1	1	1	1	1	1	1	1	1	5	1	1	1	1	16	3	1	1	0	11	0	0	1	0	1	1	1	1	1	3	4	2	9
-|PF00106:short chain dehydrogenase|-|-|-|-|S|-	N0.HOG0000515	7	5	2	2	7	1	1	3	3	8	5	2	2	1	1	5	2	2	3	2	3	6	1	1	6	5	3	2	2	1	2	1	1	2	2	1	2	2	1	1	1	1	1	2	5	3	1	2
-|PF00172:Fungal Zn(2)-Cys(6) binuclear cluster domain; PF04082:Fungal specific transcription factor domain|-|-|-|-|-|TF	N0.HOG0000516	4	3	0	1	9	7	1	3	5	12	4	1	9	3	1	4	3	4	1	2	4	3	0	1	9	2	2	4	5	0	0	1	1	1	0	1	0	3	1	3	3	1	1	1	1	6	0	0
-|-|-|-|-|-|S|-	N0.HOG0000517	6	5	2	0	5	1	1	2	0	3	2	4	2	2	0	6	4	5	1	3	5	0	0	0	6	5	2	1	1	5	0	0	3	2	3	0	0	2	0	0	0	1	3	8	11	5	9	5
-|PF00254:FKBP-type peptidyl-prolyl cis-trans isomerase|-|-|-|-|S|-	N0.HOG0000518	0	1	1	1	1	1	1	0	0	0	0	1	0	0	0	1	1	0	0	1	1	1	0	0	1	1	1	1	0	0	0	0	0	0	0	0	0	0	0	1	1	1	1	1	1	0	0	0
-|PF00254:FKBP-type peptidyl-prolyl cis-trans isomerase|-|8.A.11.1.1|-|-|-|-	N0.HOG0000519	0	0	0	0	0	0	0	1	1	0	1	0	0	0	1	0	0	0	0	0	0	0	0	0	0	0	0	0	0	1	3	0	0	0	1	2	3	1	2	0	0	0	0	0	0	1	1	2
-|PF00254:FKBP-type peptidyl-prolyl cis-trans isomerase|-|8.A.11.1.1|-|-|-|-	N0.HOG0000520	0	0	0	0	0	0	0	0	0	0	0	0	1	0	0	0	0	0	0	0	0	0	0	0	0	0	0	0	0	0	0	0	0	0	0	0	1	0	0	0	0	0	0	0	0	0	0	0
-|PF00254:FKBP-type peptidyl-prolyl cis-trans isomerase|-|-|-|-|-|-	N0.HOG0000521	0	0	0	0	0	0	0	1	1	1	1	0	0	0	0	0	0	0	0	0	0	0	0	1	0	0	0	0	0	0	0	2	0	0	0	0	0	1	0	0	0	0	0	0	0	1	0	0
-|PF00254:FKBP-type peptidyl-prolyl cis-trans isomerase|-|-|-|-|S|-	N0.HOG0000522	1	1	1	1	1	2	1	1	1	2	2	1	1	1	1	2	2	1	1	2	2	2	2	2	3	3	1	2	2	1	1	1	2	2	1	3	2	1	1	2	2	2	2	2	3	1	1	2
-|PF02668:Taurine catabolism dioxygenase TauD, TfdA family|-|-|-|-|-|-	N0.HOG0000523	2	2	1	1	4	9	5	4	6	5	8	3	9	5	0	2	2	2	2	2	2	1	2	0	4	3	2	1	2	3	2	0	1	1	5	1	0	1	4	2	2	1	1	1	8	3	2	3
-|PF13344:Haloacid dehalogenase-like hydrolase; PF13242:HAD-hyrolase-like|-|-|-|-|-|-	N0.HOG0000524	3	3	3	2	2	2	4	3	3	3	3	3	2	3	3	3	3	3	3	3	3	3	2	3	3	4	3	2	3	1	1	2	2	3	1	1	2	3	1	3	3	2	2	4	5	3	1	1
-|PF13561:Enoyl-(Acyl carrier protein) reductase|-|-|-|-|S|-	N0.HOG0000525	2	2	2	2	4	5	4	3	4	6	5	4	4	5	0	2	2	2	2	3	4	3	0	2	5	3	4	3	3	3	0	4	1	1	1	1	0	4	0	2	2	1	1	1	1	7	2	3
-|PF00083:Sugar (and other) transporter|Pentose and glucuronate interconversions|2.A.1.1.39|-|-|S|-	N0.HOG0000526	3	3	2	2	0	3	2	4	3	5	5	2	4	4	3	3	3	3	3	3	3	3	2	1	2	3	3	3	3	1	1	1	2	3	1	1	2	2	1	3	3	2	2	2	2	4	1	1
-|PF12697:Alpha/beta hydrolase family|-|-|-|-|S|-	N0.HOG0000527	5	0	1	1	11	1	0	2	2	17	5	3	13	6	0	3	3	3	2	2	3	1	0	2	5	3	3	1	2	0	0	3	0	0	0	0	0	1	0	1	1	0	0	1	9	6	0	0
-|PF00503:G-protein alpha subunit|-|-|-|-|-|-	N0.HOG0000528	1	1	1	1	1	1	1	1	1	1	1	1	1	1	1	1	1	1	1	2	1	1	1	1	1	0	1	1	1	1	3	1	2	2	1	2	2	1	3	1	1	1	1	2	1	1	1	2
-|PF00503:G-protein alpha subunit|-|-|-|-|-|-	N0.HOG0000529	1	1	1	1	1	1	1	1	1	1	1	1	1	1	7	1	1	1	1	1	1	1	1	1	1	1	1	1	1	1	5	1	1	1	2	5	2	1	4	1	1	1	1	1	1	1	1	1
-|PF02230:Phospholipase/Carboxylesterase|Phospholipid degradation|-|-|-|-|-	N0.HOG0000531	6	3	6	3	3	3	4	2	1	2	0	1	2	2	0	3	5	3	1	5	4	4	2	2	5	4	3	4	3	0	0	3	2	3	0	0	0	0	0	4	4	1	2	2	6	3	0	0
-|PF05875:Ceramidase|Pantothenate and CoA biosynthesis; Arginine and proline metabolism; Lipopolysaccharide biosynthesis; Nicotinate and nicotinamide metabolism|-|-|-|S|-	N0.HOG0000532	1	1	1	0	0	0	0	1	1	2	1	1	1	0	1	1	1	1	1	0	1	1	1	1	1	1	1	1	1	1	1	0	1	1	1	1	1	1	1	0	0	1	1	0	1	0	1	1
-|PF01920:Prefoldin subunit; PF05875:Ceramidase|Pantothenate and CoA biosynthesis; Arginine and proline metabolism; Lipopolysaccharide biosynthesis; Nicotinate and nicotinamide metabolism|-|-|-|-|-	N0.HOG0000533	1	2	1	1	2	2	2	2	2	2	2	2	2	2	2	2	2	1	1	1	2	2	1	3	1	1	1	2	1	0	2	2	2	2	1	3	6	2	2	1	1	1	2	2	4	2	1	1
-|PF05577:Serine carboxypeptidase S28|Biotin metabolism; Lysine degradation|-|-|-|S|-	N0.HOG0000534	3	3	1	2	1	4	3	3	3	3	2	2	4	3	2	3	3	3	3	3	3	3	2	3	6	3	3	3	3	3	6	1	2	2	4	1	0	1	2	3	3	2	2	3	4	1	5	4
-|PF12796:Ankyrin repeats (3 copies)|-|8.A.28.1.1|-|-|-|-	N0.HOG0000535	2	2	0	1	0	1	0	1	3	4	2	0	2	1	0	3	2	4	2	7	2	5	4	2	5	6	3	2	2	0	1	3	2	3	0	0	0	6	0	3	3	2	2	6	5	5	0	0
-|PF01679:Proteolipid membrane potential modulator|-|9.B.12.1.2|-|-|S|-	N0.HOG0000536	1	1	1	1	1	1	1	1	1	1	1	1	1	1	0	1	1	1	1	1	1	1	0	1	1	0	1	1	1	0	0	0	1	1	0	0	0	1	1	1	1	1	1	1	3	1	0	0
-|PF01679:Proteolipid membrane potential modulator|-|-|-|-|S|-	N0.HOG0000537	0	0	0	0	0	0	1	0	0	1	0	2	0	0	2	1	1	1	1	1	1	0	1	0	0	1	1	1	1	2	1	0	1	1	2	1	0	0	1	1	1	1	1	1	1	0	2	2
-|PF01679:Proteolipid membrane potential modulator|-|9.B.12.1.2; 9.B.12.2.1|-|-|-|-	N0.HOG0000538	1	1	1	1	1	1	1	1	1	1	1	1	1	0	1	1	1	1	1	1	1	0	0	1	1	1	1	1	1	1	3	1	1	1	0	0	4	0	3	1	1	1	1	1	1	1	1	1
-|PF01266:FAD dependent oxidoreductase|-|-|-|-|-|-	N0.HOG0000539	3	2	2	1	14	3	2	2	3	5	4	5	7	3	2	3	3	3	2	2	2	2	2	1	3	3	2	2	2	5	1	1	2	2	5	1	0	1	0	2	2	2	2	3	3	7	3	2
-|PF07859:alpha/beta hydrolase fold|-|-|-|-|S|-	N0.HOG0000540	0	0	0	0	0	0	0	0	0	0	0	0	0	0	5	0	0	0	0	0	0	0	0	0	0	0	0	0	0	3	5	0	0	0	1	11	3	0	6	0	0	0	0	0	1	0	2	4
-|PF07859:alpha/beta hydrolase fold|-|-|-|-|S|-	N0.HOG0000541	1	1	2	2	2	4	2	5	5	3	5	3	3	3	0	3	1	2	2	2	3	1	1	1	2	3	2	3	2	0	0	2	2	0	9	0	1	3	0	1	1	2	3	3	3	2	0	1
-|PF09729:Gti1/Pac2 family|-|-|-|-|-|-	N0.HOG0000542	0	0	1	1	1	2	1	1	1	1	1	1	1	1	6	0	0	0	0	0	0	0	0	1	1	0	0	0	0	3	5	1	2	0	2	5	3	1	7	0	0	0	3	0	1	1	3	2
-|PF09729:Gti1/Pac2 family|-|-|-|-|-|-	N0.HOG0000543	1	1	1	1	2	1	1	1	1	1	1	1	1	1	5	1	1	1	1	1	1	1	1	1	1	1	1	1	1	6	2	1	1	1	3	4	3	1	3	1	1	1	1	1	1	1	4	3
-|PF00909:Ammonium Transporter Family|-|1.A.11.3.1; 1.A.11.3.3|-|-|S|-	N0.HOG0000544	2	2	2	3	3	3	4	3	3	3	3	3	3	3	2	2	2	2	2	2	2	3	3	2	5	2	2	2	2	2	2	1	2	2	3	2	4	2	4	2	2	2	2	2	5	3	2	3
-|PF00071:Ras family|-|9.A.50.1.1|-|-|-|-	N0.HOG0000545	1	1	1	0	1	1	1	1	1	1	1	1	0	0	1	1	1	1	1	1	1	1	0	1	1	1	1	1	1	1	1	1	1	1	1	2	1	1	2	1	1	1	1	1	1	1	2	1
-|PF00071:Ras family|-|9.A.50.1.1|-|-|S|-	N0.HOG0000546	1	1	0	0	0	1	1	0	0	0	0	0	0	0	0	0	0	0	0	1	0	1	1	0	1	0	0	0	0	0	0	0	0	0	0	0	0	0	0	0	0	0	0	2	1	0	0	0
-|PF00071:Ras family|-|9.A.50.1.1|-|-|-|-	N0.HOG0000548	0	0	0	0	0	0	0	0	0	0	0	0	0	0	1	0	0	0	0	0	0	0	0	0	0	0	0	0	0	1	1	0	0	0	1	1	1	0	1	0	0	0	0	0	0	0	1	1
-|PF00071:Ras family|-|9.A.50.1.1|-|-|-|-	N0.HOG0000549	1	1	1	1	1	1	1	1	1	1	1	1	0	1	3	0	1	1	1	1	1	1	1	1	1	1	1	1	1	1	1	1	0	1	1	1	1	1	2	1	1	1	1	1	1	1	1	1
-|PF00505:HMG (high mobility group) box|-|-|-|-|-|TF	N0.HOG0000550	0	0	0	0	0	0	0	0	0	0	0	0	0	0	0	0	0	0	0	0	0	0	0	0	1	0	0	0	0	1	0	0	0	0	2	0	1	0	0	0	0	0	0	0	0	0	0	1
-|PF00505:HMG (high mobility group) box|-|-|-|-|S|TF	N0.HOG0000552	1	1	1	0	1	1	1	1	1	0	1	1	1	0	0	2	1	1	1	1	1	1	1	1	0	1	1	1	1	0	0	0	1	1	0	0	0	1	0	0	1	0	0	0	1	0	0	0
-|PF00505:HMG (high mobility group) box|-|-|-|-|-|TF	N0.HOG0000555	0	0	0	0	0	0	0	0	0	0	0	0	0	0	0	0	0	0	0	0	0	0	0	0	0	0	0	0	0	0	3	0	0	0	0	4	0	0	2	0	0	0	0	0	0	0	0	0
-|PF00505:HMG (high mobility group) box|-|-|-|-|-|TF	N0.HOG0000556	0	0	0	0	0	0	0	0	0	0	0	0	0	0	0	0	0	0	0	0	0	0	0	0	0	0	0	0	0	7	0	0	0	0	10	0	1	0	2	0	0	0	0	0	0	0	8	6
-|PF00505:HMG (high mobility group) box|-|-|-|-|-|TF	N0.HOG0000557	1	1	1	1	1	1	1	0	0	0	0	0	0	0	0	1	1	1	1	1	1	0	1	0	1	1	1	1	1	0	0	0	1	1	0	0	0	0	0	1	1	1	1	1	1	0	0	0
-|PF00505:HMG (high mobility group) box|-|-|-|-|-|TF	N0.HOG0000558	0	0	0	0	0	0	0	1	1	2	1	1	0	1	0	0	0	0	0	0	0	0	0	1	0	0	0	0	0	0	0	1	0	0	0	0	0	1	0	0	0	0	0	0	0	1	0	0
-|PF00067:Cytochrome P450|Fatty acid metabolism; Tryptophan metabolism; gamma-Hexachlorocyclohexane degradation|-|-|-|S|-	N0.HOG0000559	5	3	1	2	3	1	1	3	2	5	2	3	1	2	0	3	3	2	1	3	1	1	2	3	3	5	2	3	3	7	0	3	1	3	4	0	0	2	0	3	3	1	2	2	7	3	10	4
GT15|PF01793:Glycolipid 2-alpha-mannosyltransferase|Fructose and mannose metabolism; Peptidoglycan biosynthesis; Blood group glycolipid biosynthesis - neolact series; Globoside metabolism; N-Glycans biosynthesis; Sphingoglycolipid metabolism; Blood group glycolipid biosynthesis - lact series; Glycerolipid metabolism; O-Glycans biosynthesis; Chondroitin / heparan sulfate biosynthesis; Keratan sulf…	N0.HOG0000561	1	1	1	1	0	0	0	0	0	0	0	1	0	0	0	1	1	1	1	1	1	1	1	0	1	1	0	0	0	0	2	0	0	1	1	1	0	0	2	0	0	0	0	2	0	0	0	0
GT15|PF01793:Glycolipid 2-alpha-mannosyltransferase|Fructose and mannose metabolism; Peptidoglycan biosynthesis; Blood group glycolipid biosynthesis - neolact series; Globoside metabolism; N-Glycans biosynthesis; Sphingoglycolipid metabolism; Blood group glycolipid biosynthesis - lact series; Glycerolipid metabolism; O-Glycans biosynthesis; Chondroitin / heparan sulfate biosynthesis; Keratan sulf…	N0.HOG0000563	0	0	0	0	0	0	0	0	0	0	0	0	0	0	0	0	0	0	0	0	0	0	0	0	0	0	0	0	0	0	6	0	0	0	0	8	0	0	10	0	0	0	0	0	0	0	0	0
GT15|PF01793:Glycolipid 2-alpha-mannosyltransferase|Fructose and mannose metabolism; Peptidoglycan biosynthesis; Blood group glycolipid biosynthesis - neolact series; Globoside metabolism; N-Glycans biosynthesis; Sphingoglycolipid metabolism; Blood group glycolipid biosynthesis - lact series; Glycerolipid metabolism; O-Glycans biosynthesis; Chondroitin / heparan sulfate biosynthesis; Keratan sulf…	N0.HOG0000564	1	1	1	1	1	1	1	1	1	1	1	1	1	1	5	1	1	1	1	1	1	1	1	1	1	1	1	1	1	4	0	1	1	1	8	2	2	2	1	1	1	0	1	1	1	1	2	4
-|PF02386:Cation transport protein|-|2.A.38.2.2|-|-|S|-	N0.HOG0000565	3	3	2	2	3	1	2	5	4	4	3	3	4	3	0	3	2	4	4	2	3	5	2	2	2	4	2	2	3	3	2	2	1	2	2	2	0	2	2	2	2	2	1	2	3	4	2	4
-|PF20173:Family of unknown function (DUF6539); PF17866:AAA lid domain; PF13086:AAA domain; PF00004:ATPase family associated with various cellular activities (AAA); PF13087:AAA domain|-|-|-|-|-|-	N0.HOG0000566	3	1	2	2	2	1	2	3	2	7	1	3	3	2	0	6	4	3	3	3	4	2	0	2	4	3	1	1	1	7	1	0	2	3	7	1	1	1	1	2	2	1	2	2	6	4	4	1
-|-|-|-|-|-|-|-	N0.HOG0000567	4	3	0	0	2	2	2	7	7	4	4	0	3	3	0	5	3	2	2	7	4	0	3	4	6	3	4	4	4	0	0	1	1	4	0	0	0	3	0	2	1	1	1	3	12	3	0	0
GH92|PF17678:Glycosyl hydrolase family 92 N-terminal domain; PF07971:Glycosyl hydrolase family 92|-|-|-|-|S|-	N0.HOG0000568	2	2	1	4	1	5	5	3	4	5	5	1	4	4	2	2	2	1	2	2	2	1	2	1	4	2	2	2	2	4	0	1	1	2	5	0	0	2	0	2	2	1	1	2	3	4	4	6
-|PF11905:Domain of unknown function (DUF3425)|-|-|-|-|-|-	N0.HOG0000569	2	1	1	3	10	2	2	3	6	9	6	0	12	4	1	0	0	0	0	0	0	1	0	2	6	1	1	1	1	1	7	1	0	1	1	11	0	0	3	1	1	0	0	0	9	4	1	1
-|PF01565:FAD binding domain; PF02913:FAD linked oxidases, C-terminal domain|Pyruvate metabolism|-|-|-|S|-	N0.HOG0000570	3	3	2	2	9	1	2	3	4	3	3	2	3	2	0	3	3	3	3	3	3	2	3	2	2	3	3	3	3	3	1	2	2	3	3	1	0	2	1	2	2	2	2	3	2	2	3	3
-|PF00649:Copper fist DNA binding domain|-|-|-|-|-|TF	N0.HOG0000571	1	1	1	1	1	1	2	1	1	1	1	1	1	1	0	1	1	1	0	1	1	1	1	1	1	1	1	1	1	0	0	1	1	1	0	1	0	1	1	1	1	1	1	1	2	2	0	0
-|PF00649:Copper fist DNA binding domain|-|-|-|-|-|TF	N0.HOG0000572	0	0	0	0	0	0	0	0	0	0	0	0	0	0	1	0	0	0	0	0	0	0	0	0	0	0	0	0	0	0	3	0	0	0	0	2	0	0	3	0	0	0	0	0	0	0	0	0
-|PF00649:Copper fist DNA binding domain|-|-|-|-|-|TF	N0.HOG0000573	0	0	0	0	0	0	0	0	0	0	0	0	0	0	0	0	0	0	0	0	0	0	0	0	0	0	0	0	0	1	1	0	0	0	1	1	0	0	1	0	0	0	0	0	0	0	2	1
-|PF00649:Copper fist DNA binding domain|-|-|-|-|-|TF	N0.HOG0000574	0	0	0	0	0	0	0	0	0	0	0	0	0	0	0	0	0	0	0	0	0	0	0	0	0	0	0	0	0	1	1	0	0	0	2	1	2	0	1	0	0	0	0	0	0	0	1	1
-|PF00649:Copper fist DNA binding domain|-|-|-|-|-|TF	N0.HOG0000575	1	1	1	1	1	1	1	3	2	2	1	1	1	2	0	1	1	1	1	1	1	1	1	1	2	1	1	1	1	0	0	1	1	1	0	0	0	1	0	1	1	1	1	1	1	2	0	0
-|PF01408:Oxidoreductase family, NAD-binding Rossmann fold|-|-|-|-|S|-	N0.HOG0000577	2	2	2	1	4	3	1	1	1	2	2	2	1	1	1	1	1	1	1	1	1	1	1	1	3	1	1	1	1	1	0	2	1	1	1	0	0	1	0	1	1	1	1	1	2	2	1	1
-|PF01408:Oxidoreductase family, NAD-binding Rossmann fold|-|-|-|-|S|-	N0.HOG0000578	2	3	0	0	0	3	2	1	1	1	2	1	4	1	0	1	1	1	0	1	0	0	0	1	1	1	1	1	1	2	0	1	2	1	2	0	1	1	0	1	1	0	1	0	4	1	2	2
-|PF01740:STAS domain; PF00916:Sulfate permease family|-|2.A.53.1.1|-|-|S|-	N0.HOG0000580	1	1	0	0	1	0	0	0	0	0	0	0	0	0	1	1	1	1	1	0	1	0	0	0	1	0	1	1	0	0	0	0	0	0	0	0	3	0	0	1	1	0	0	0	1	0	0	0
-|PF01740:STAS domain; PF00916:Sulfate permease family|-|2.A.53.1.2|-|-|-|-	N0.HOG0000581	2	2	1	2	3	2	1	1	1	2	1	1	1	1	2	2	2	2	2	2	2	3	2	2	2	2	2	2	2	2	6	1	3	3	1	7	0	1	6	2	2	3	3	2	2	3	2	1
-|PF00106:short chain dehydrogenase|Benzoate degradation via CoA ligation; Retinol metabolism; Ethylbenzene degradation|-|-|-|S|-	N0.HOG0000582	3	3	2	4	4	2	2	3	3	4	4	2	4	4	1	4	2	2	4	3	4	5	4	2	3	3	3	4	4	1	0	2	2	3	2	0	1	4	0	3	3	2	2	1	2	4	1	1
-|-|-|-|-|-|-|-	N0.HOG0000583	0	1	1	0	0	0	3	1	3	5	4	1	5	1	0	3	1	1	5	2	1	2	0	16	0	4	2	3	1	0	0	6	0	3	0	0	0	18	0	3	2	0	0	0	0	7	0	0
-|PF00250:Forkhead domain|-|-|-|-|-|-	N0.HOG0000584	1	1	1	1	1	1	1	1	1	1	1	1	1	0	10	1	2	2	1	1	1	1	1	1	1	1	1	1	1	3	4	1	1	0	5	4	2	1	4	1	1	1	1	1	1	1	2	3
-|PF00250:Forkhead domain|-|-|-|-|-|-	N0.HOG0000585	1	1	1	1	1	1	1	1	1	1	1	1	1	1	0	1	1	1	1	1	1	1	1	1	1	1	1	1	1	1	2	0	1	1	2	1	0	1	0	1	1	1	1	3	1	1	1	1
-|PF00137:ATP synthase subunit C|ATP synthesis; Flagellar assembly; Type III secretion system|3.A.2.2.3|-|-|S|-	N0.HOG0000587	2	2	1	2	2	2	1	1	1	2	1	1	1	0	1	2	2	2	1	2	2	2	1	1	2	2	2	2	2	1	1	1	2	2	1	2	1	1	2	2	2	2	2	1	1	2	1	1
-|PF13561:Enoyl-(Acyl carrier protein) reductase; PF00106:short chain dehydrogenase|Fatty acid biosynthesis (path 1)|-|-|-|-|-	N0.HOG0000588	1	1	1	2	3	1	1	1	1	1	1	1	1	2	1	1	1	1	1	1	1	1	1	1	1	1	1	1	1	0	1	1	1	1	0	2	1	1	1	1	1	1	1	1	1	1	0	0
-|PF13561:Enoyl-(Acyl carrier protein) reductase|Pentose and glucuronate interconversions|-|-|-|-|-	N0.HOG0000589	1	1	1	1	4	3	1	1	1	3	1	2	2	3	0	1	1	1	1	2	1	1	1	2	4	2	1	1	1	1	1	1	1	1	1	2	0	2	1	1	1	1	1	1	1	1	1	1
-|PF00071:Ras family|-|9.A.50.1.1|-|-|-|-	N0.HOG0000591	0	0	0	0	0	0	0	0	0	0	0	0	0	0	1	0	0	0	0	0	0	0	0	0	0	0	0	0	0	0	1	0	0	0	0	3	2	0	2	0	0	0	0	0	0	0	0	0
-|PF00071:Ras family|-|9.A.50.1.1|-|-|-|-	N0.HOG0000592	1	1	1	1	1	1	1	1	1	1	1	1	1	1	5	1	1	1	1	1	1	1	1	1	1	1	1	1	1	1	2	1	1	1	1	4	2	1	3	1	1	1	1	1	1	1	1	1
-|PF14479:Prion-inhibition and propagation|-|-|-|-|S|-	N0.HOG0000594	4	2	0	3	4	2	0	2	3	3	1	3	2	0	0	7	5	3	4	6	4	4	2	3	7	8	2	3	3	0	0	0	3	2	1	0	0	3	0	3	3	3	3	3	10	1	0	0
Myosin_motor; GT2|PF08766:DEK C terminal domain; PF00063:Myosin head (motor domain); PF03142:Chitin synthase; PF00173:Cytochrome b5-like Heme/Steroid binding domain|Aminosugars metabolism|-|-|-|-|-	N0.HOG0000595	1	1	1	1	1	1	1	1	1	1	1	1	1	1	2	1	1	1	1	1	1	1	1	1	1	1	1	1	1	1	3	2	1	1	2	4	1	1	3	1	1	1	1	1	1	1	1	1
Myosin_motor; GT2|PF00063:Myosin head (motor domain); PF03142:Chitin synthase; PF08766:DEK C terminal domain; PF00173:Cytochrome b5-like Heme/Steroid binding domain|Aminosugars metabolism|-|-|-|-|-	N0.HOG0000596	1	1	1	1	1	1	1	1	1	1	1	1	1	1	3	1	1	1	1	1	1	1	1	1	1	1	1	1	1	2	4	1	1	1	1	3	1	1	6	1	1	1	1	1	1	1	1	1
-|-|-|-|-|-|S|-	N0.HOG0000597	1	1	1	4	9	1	5	7	7	10	7	10	2	1	0	3	2	2	2	2	3	2	1	0	3	5	2	2	3	0	0	2	2	2	0	0	0	0	0	2	2	2	2	4	7	6	0	0
-|PF11785:Aft1 osmotic stress response (OSM) domain; PF11786:Aft1 HRA domain; PF00170:bZIP transcription factor|-|-|-|-|-|TF	N0.HOG0000598	0	0	0	0	0	0	0	0	0	0	0	0	0	0	3	0	0	0	0	0	0	0	0	0	0	0	0	0	0	1	0	0	0	0	2	0	0	0	0	0	0	0	0	0	0	0	1	1
-|PF11786:Aft1 HRA domain; PF11785:Aft1 osmotic stress response (OSM) domain; PF00170:bZIP transcription factor; PF11787:Aft1 HRR domain|-|-|-|-|-|TF	N0.HOG0000599	1	1	1	1	1	1	1	1	1	1	1	1	1	0	0	1	1	1	1	1	1	1	1	1	1	1	1	0	1	0	2	1	1	1	0	7	2	1	6	1	1	1	1	2	1	1	0	0
-|PF00170:bZIP transcription factor|-|-|-|-|-|TF	N0.HOG0000600	1	0	1	2	2	1	3	3	3	2	2	2	1	2	0	1	1	2	1	1	0	1	1	0	1	1	1	1	1	0	0	0	0	1	0	1	2	0	4	1	1	0	0	1	2	2	0	0
-|PF00125:Core histone H2A/H2B/H3/H4|-|-|-|-|-|-	N0.HOG0000602	0	0	0	0	0	0	0	0	0	0	0	0	0	0	6	0	0	0	0	0	0	0	0	0	0	0	0	0	0	3	3	0	0	0	4	7	3	0	4	0	0	0	0	0	0	0	4	4
-|PF00125:Core histone H2A/H2B/H3/H4|-|-|-|-|-|-	N0.HOG0000603	2	2	2	2	2	2	2	2	2	2	2	1	3	2	0	2	2	2	2	2	2	2	2	2	2	2	2	2	2	1	0	2	2	2	1	0	1	2	0	1	2	1	2	2	2	2	1	1
-|PF00149:Calcineurin-like phosphoesterase; PF16891:Serine-threonine protein phosphatase N-terminal domain|-|-|-|-|-|-	N0.HOG0000604	1	1	1	1	1	0	1	1	1	1	1	1	1	1	2	1	1	1	1	1	1	1	1	1	1	1	1	1	1	1	4	1	1	1	1	3	3	1	5	1	1	1	1	2	1	1	1	0
-|PF00149:Calcineurin-like phosphoesterase; PF16891:Serine-threonine protein phosphatase N-terminal domain|-|-|-|-|-|-	N0.HOG0000605	1	1	1	1	1	1	1	1	1	2	1	1	2	2	3	1	1	1	1	1	1	1	1	1	1	1	1	1	1	1	2	1	1	1	1	1	3	1	2	1	1	1	1	1	1	1	1	1
-|PF00083:Sugar (and other) transporter|-|2.A.1.9.2|-|-|-|-	N0.HOG0000606	0	0	0	0	0	0	0	0	0	0	0	0	0	0	4	0	0	0	0	0	0	0	0	0	0	0	0	0	0	1	1	0	0	0	1	1	3	0	2	0	0	0	0	0	0	0	3	2
-|PF00083:Sugar (and other) transporter|-|2.A.1.9.1|-|-|-|-	N0.HOG0000607	0	0	0	0	1	1	0	0	0	0	0	0	0	0	2	0	1	0	0	0	0	0	0	0	0	0	0	0	0	3	2	0	0	0	2	3	1	0	2	0	0	0	0	0	0	1	1	4
-|PF00083:Sugar (and other) transporter|-|2.A.1.9.2|-|-|S|-	N0.HOG0000608	2	3	0	1	3	1	2	2	3	2	2	2	3	1	1	4	3	3	4	3	3	3	0	1	4	5	1	2	1	0	0	1	1	1	0	0	0	0	0	1	1	1	1	2	7	2	0	0
-|PF01757:Acyltransferase family|-|-|-|-|S|-	N0.HOG0000609	5	5	1	3	2	2	3	1	2	2	1	5	3	2	0	4	4	4	3	3	4	5	3	1	4	4	4	3	3	0	0	2	3	4	0	0	0	0	0	3	3	3	3	3	11	2	0	0
-|PF01828:Peptidase A4 family|-|-|-|-|S|-	N0.HOG0000610	4	4	0	0	0	2	1	2	2	5	2	3	3	5	0	3	3	3	3	4	3	3	3	0	3	4	2	2	2	1	0	0	3	2	9	0	0	0	0	3	3	3	3	1	0	3	11	0
-|PF00656:Caspase domain|-|-|-|-|-|-	N0.HOG0000611	0	0	0	0	0	0	0	0	0	0	0	0	0	0	0	1	2	1	0	0	2	0	0	0	1	1	1	1	1	2	0	0	0	0	1	0	1	0	0	0	0	0	0	0	0	0	4	2
-|PF00656:Caspase domain|-|-|-|-|-|-	N0.HOG0000612	0	0	0	0	0	0	0	0	0	0	0	0	0	0	2	0	0	0	0	0	0	0	0	0	0	0	0	0	0	0	2	0	0	0	1	4	2	0	5	0	0	0	0	0	0	0	0	0
-|PF00656:Caspase domain|-|-|-|-|-|-	N0.HOG0000613	2	2	2	1	2	2	1	2	2	2	2	1	2	1	0	2	2	2	1	2	2	2	2	1	2	2	2	2	2	3	0	1	2	2	2	0	1	1	0	2	2	2	2	2	2	2	1	4
-|PF04828:Glutathione-dependent formaldehyde-activating enzyme|-|-|-|-|-|-	N0.HOG0000614	2	2	1	3	3	2	2	5	5	7	5	7	7	5	1	2	2	2	2	1	2	2	2	3	1	1	2	1	3	1	0	1	2	1	3	0	0	1	0	2	2	2	2	2	7	9	1	2
CBM5; GH18|PF00704:Glycosyl hydrolases family 18|Aminosugars metabolism|-|-|-|S|-	N0.HOG0000615	0	0	0	0	0	0	0	0	0	0	0	0	0	0	0	0	0	0	0	0	0	0	0	0	0	0	0	0	0	1	1	0	0	0	1	2	0	0	1	0	0	0	0	0	0	0	1	1
GH18|PF00704:Glycosyl hydrolases family 18|Aminosugars metabolism|-|-|-|S|-	N0.HOG0000616	2	2	0	2	3	2	2	3	5	2	2	4	2	2	2	2	2	2	2	2	1	1	2	2	2	2	1	0	1	1	5	1	2	0	1	3	2	0	3	1	1	1	2	3	3	2	2	2
-|-|-|-|-|-|-|-	N0.HOG0000617	3	4	2	2	2	1	2	2	3	3	3	3	3	2	0	3	4	4	2	4	6	5	3	1	4	4	4	3	4	3	0	2	2	3	2	0	0	1	0	2	2	2	2	3	3	2	3	3
-|PF00153:Mitochondrial carrier protein|-|2.A.29.8.5|-|-|S|-	N0.HOG0000619	0	0	0	0	0	0	0	0	0	0	0	0	0	0	1	0	0	0	0	0	0	0	0	0	0	0	0	0	0	0	1	0	0	0	0	1	1	0	2	0	0	0	0	0	0	0	0	0
-|PF00153:Mitochondrial carrier protein|-|2.A.29.8.5|-|-|S|-	N0.HOG0000620	0	0	0	0	0	0	0	0	0	0	0	0	0	0	0	0	0	0	0	0	0	0	0	0	0	0	0	0	0	0	1	0	0	0	0	1	1	0	1	0	0	0	0	0	0	0	2	0
-|PF00153:Mitochondrial carrier protein|-|2.A.29.8.2|-|-|S|-	N0.HOG0000621	0	0	0	0	0	0	0	0	0	0	0	0	0	0	0	0	0	0	0	0	0	0	0	0	0	0	0	0	0	1	1	0	0	0	1	1	1	0	1	0	0	0	0	0	0	0	1	1
-|PF00481:Protein phosphatase 2C|-|-|-|-|S|-	N0.HOG0000623	0	0	0	0	0	0	0	0	0	0	0	0	0	0	1	0	0	0	0	0	0	0	0	0	0	0	0	0	0	2	2	0	0	0	6	1	2	0	1	0	0	0	0	0	0	0	3	3
-|PF00481:Protein phosphatase 2C; PF03200:Glycosyl hydrolase family 63 C-terminal domain|-|-|-|-|S|-	N0.HOG0000624	2	2	2	3	3	3	3	3	2	3	2	3	3	3	0	3	3	2	4	1	3	2	3	1	3	2	1	2	1	1	0	2	1	3	2	0	1	1	0	2	2	2	2	2	3	3	3	3
-|PF00271:Helicase conserved C-terminal domain; PF00176:SNF2-related domain; PF13923:Zinc finger, C3HC4 type (RING finger); PF13920:Zinc finger, C3HC4 type (RING finger)|Purine metabolism|-|-|-|-|-	N0.HOG0000625	0	1	1	1	1	1	1	1	3	3	1	1	1	1	1	1	1	1	1	1	1	1	1	1	1	1	1	1	1	0	1	1	1	1	0	1	1	0	1	1	1	1	1	1	1	1	1	0
-|PF00271:Helicase conserved C-terminal domain; PF00176:SNF2-related domain|Purine metabolism|-|-|-|-|-	N0.HOG0000626	2	1	1	2	2	1	1	1	1	1	0	2	0	1	2	2	1	1	3	2	2	3	0	1	2	3	0	0	0	2	1	1	1	2	5	1	0	1	0	2	2	1	2	1	1	2	3	3
-|PF00144:Beta-lactamase|-|-|-|-|-|-	N0.HOG0000627	3	2	0	3	4	4	4	3	3	4	3	3	5	5	0	2	3	4	2	3	2	4	1	2	6	4	5	4	4	1	0	1	3	2	0	0	0	3	0	3	3	0	3	2	5	3	0	0
-|PF01544:CorA-like Mg2+ transporter protein|-|1.A.35.2.1|-|-|-|-	N0.HOG0000628	2	2	2	2	2	2	3	3	3	4	4	2	3	3	4	2	2	2	2	3	2	2	2	2	2	3	2	2	2	1	5	2	2	2	2	5	1	2	6	2	2	2	2	2	2	4	1	1
-|PF13854:Kelch motif|-|-|-|-|S|-	N0.HOG0000630	2	2	2	2	2	3	1	2	2	0	3	1	3	2	0	4	3	3	3	3	3	3	2	2	3	4	4	5	4	0	0	3	2	3	0	0	4	2	0	3	3	2	2	4	4	3	0	0
-|PF14558:ML-like domain; PF06011:Transient receptor potential (TRP) ion channel|-|-|-|-|S|-	N0.HOG0000631	3	3	2	2	2	0	2	3	3	3	2	2	2	2	0	3	3	3	3	3	3	3	3	2	3	2	2	3	3	1	0	4	3	3	1	0	1	2	0	3	3	3	3	3	3	3	1	1
-|PF00069:Protein kinase domain|-|1.A.26.1.1|-|-|-|-	N0.HOG0000632	1	1	1	1	1	1	1	1	1	1	1	1	1	1	1	1	1	1	1	1	1	1	1	1	1	1	1	1	1	1	1	1	1	1	1	1	2	1	1	1	1	0	1	1	1	4	1	2
-|PF00069:Protein kinase domain|-|1.A.26.1.1|-|-|S|-	N0.HOG0000633	1	1	1	1	1	1	1	1	1	3	2	1	1	0	1	1	1	1	1	1	1	1	1	2	1	1	1	1	1	1	1	1	1	1	1	2	1	1	2	1	1	1	1	1	1	1	1	1
-|PF00069:Protein kinase domain|-|1.A.26.1.1|-|-|-|-	N0.HOG0000634	0	0	0	0	0	0	0	0	0	0	0	0	0	0	2	0	0	0	1	0	0	0	0	0	0	0	0	0	0	1	1	0	0	0	1	1	2	0	1	0	0	0	0	0	0	0	1	1
-|PF00172:Fungal Zn(2)-Cys(6) binuclear cluster domain; PF08493:Aflatoxin regulatory protein|-|-|-|PKS|-|TF	N0.HOG0000635	4	3	2	1	2	1	1	2	7	3	9	1	1	0	0	5	7	7	2	1	5	4	0	1	2	2	3	3	5	0	0	0	0	1	1	0	0	1	0	4	4	0	0	0	4	4	0	0
-|PF16010:Cytochrome domain of cellobiose dehydrogenase|-|-|-|-|S|-	N0.HOG0000636	3	3	1	2	4	2	3	2	1	2	4	2	3	2	0	3	1	2	3	4	3	4	2	2	2	5	3	3	3	0	0	3	4	5	0	0	0	0	0	3	3	3	4	3	5	1	0	0
-|PF00300:Histidine phosphatase superfamily (branch 1)|-|-|-|-|-|-	N0.HOG0000637	2	1	2	2	3	2	3	1	1	3	1	5	3	2	0	4	3	3	3	3	4	2	3	1	2	3	4	4	4	0	0	1	3	2	3	0	0	1	0	3	3	3	3	2	12	2	1	0
-|PF00002:7 transmembrane receptor (Secretin family); PF05462:Slime mold cyclic AMP receptor|-|-|-|-|S|-	N0.HOG0000638	4	3	1	2	3	2	2	2	2	0	1	0	1	1	3	4	4	4	4	3	4	3	2	1	4	4	4	2	4	0	0	1	4	2	0	0	0	1	0	4	4	4	4	3	2	3	0	0
AA3|PF05199:GMC oxidoreductase; PF00732:GMC oxidoreductase|Glycine, serine and threonine metabolism|-|-|-|S|-	N0.HOG0000639	3	2	1	2	5	1	0	0	2	2	1	1	1	3	9	6	3	3	4	5	5	3	2	0	5	6	4	4	4	0	0	2	3	4	2	0	0	0	0	4	4	3	3	2	4	3	0	0
-|PF00172:Fungal Zn(2)-Cys(6) binuclear cluster domain; PF04082:Fungal specific transcription factor domain|-|-|-|-|-|TF	N0.HOG0000640	2	2	2	3	8	3	1	4	5	4	6	5	3	4	0	2	2	2	2	3	2	3	1	0	7	2	2	2	2	0	0	0	1	1	1	1	1	2	0	2	1	1	1	3	5	4	0	1
GH28|PF00295:Glycosyl hydrolases family 28|Starch and sucrose metabolism|-|-|-|S|-	N0.HOG0000641	2	2	1	0	3	1	1	1	4	4	4	2	1	1	0	0	1	1	0	1	0	4	0	0	3	3	1	1	1	2	0	0	0	0	2	1	0	0	2	1	1	0	0	1	1	3	1	1
GH28|PF00295:Glycosyl hydrolases family 28|Starch and sucrose metabolism|-|-|-|S|-	N0.HOG0000642	1	1	1	1	0	1	1	0	2	3	2	4	3	2	0	1	1	1	1	1	1	1	1	0	2	1	1	1	1	3	0	0	0	1	2	2	0	0	0	1	1	0	0	0	0	1	1	2
-|PF00022:Actin|-|-|-|-|-|-	N0.HOG0000645	1	1	1	1	1	1	1	1	1	1	1	1	1	1	4	1	1	1	1	1	1	1	1	1	1	1	1	1	1	2	1	1	1	1	2	2	2	1	2	1	1	1	1	2	1	1	1	2
-|PF01544:CorA-like Mg2+ transporter protein|-|-|-|-|-|-	N0.HOG0000647	5	5	0	2	3	1	2	1	1	1	3	0	0	1	0	10	4	4	4	5	7	3	0	1	3	5	5	4	5	0	0	1	1	2	0	0	0	0	0	3	3	1	1	3	7	0	0	0
-|PF04199:Putative cyclase|-|-|-|-|-|-	N0.HOG0000648	2	1	3	4	7	6	3	4	4	7	5	4	6	6	0	1	1	1	1	1	1	1	0	3	3	1	1	1	1	1	1	2	1	1	2	4	0	3	1	1	1	1	1	1	5	6	2	1
-|PF02933:Cell division protein 48 (CDC48), domain 2; PF17862:AAA+ lid domain; PF02359:Cell division protein 48 (CDC48), N-terminal domain; PF00004:ATPase family associated with various cellular activities (AAA); PF09336:Vps4 C terminal oligomerisation domain|Purine metabolism|3.A.16.1.2|-|-|-|-	N0.HOG0000650	1	1	1	1	1	1	1	1	1	1	1	1	1	1	0	1	1	1	1	1	1	3	1	1	1	1	1	1	1	0	0	1	1	1	0	0	0	1	0	1	1	0	1	2	1	1	0	0
-|PF00004:ATPase family associated with various cellular activities (AAA); PF17862:AAA+ lid domain|Purine metabolism|3.A.16.1.2; 3.A.16.1.1|-|-|-|-	N0.HOG0000652	0	0	0	0	0	0	0	0	0	0	0	0	0	0	2	0	0	0	0	0	0	0	0	0	0	0	0	0	0	1	1	0	0	0	0	2	1	0	1	0	0	0	0	0	0	0	0	1
-|PF02933:Cell division protein 48 (CDC48), domain 2; PF17862:AAA+ lid domain; PF02359:Cell division protein 48 (CDC48), N-terminal domain; PF00004:ATPase family associated with various cellular activities (AAA); PF09336:Vps4 C terminal oligomerisation domain|Purine metabolism|3.A.16.1.2; 3.A.16.1.1|-|-|-|-	N0.HOG0000653	0	0	0	0	0	0	0	0	0	0	0	0	0	0	2	0	0	0	0	0	0	0	0	0	0	0	0	0	0	1	1	0	0	0	1	1	2	0	1	0	0	0	0	0	0	0	1	1
-|PF00179:Ubiquitin-conjugating enzyme|-|3.A.20.1.1|-|-|-|-	N0.HOG0000654	1	1	1	1	1	1	1	1	1	1	1	1	2	2	2	1	1	1	1	1	1	1	0	1	1	1	1	1	1	0	1	1	1	1	1	1	1	1	1	1	1	1	1	1	1	1	1	1
-|PF00179:Ubiquitin-conjugating enzyme|-|3.A.20.1.1|-|-|-|-	N0.HOG0000655	0	0	0	0	0	0	0	0	0	0	0	0	0	0	3	0	0	0	0	0	0	0	0	0	0	0	0	0	0	1	2	0	0	0	1	1	1	0	1	0	0	0	0	0	0	0	1	1
-|PF00179:Ubiquitin-conjugating enzyme|-|3.A.20.1.1|-|-|-|-	N0.HOG0000656	0	1	1	1	1	1	1	1	1	1	1	1	0	1	2	1	1	0	1	1	1	1	1	1	0	0	0	1	0	1	1	2	0	1	1	3	1	1	2	1	1	1	1	1	1	1	1	1
-|PF00069:Protein kinase domain|-|-|-|-|-|-	N0.HOG0000657	0	1	2	1	1	1	1	1	1	1	1	1	1	1	0	1	2	1	0	1	1	3	0	1	1	1	1	1	0	1	0	1	1	2	1	0	1	1	0	1	1	1	1	1	1	1	1	1
-|PF00069:Protein kinase domain|-|-|-|-|-|-	N0.HOG0000658	0	0	0	0	0	0	0	0	0	0	0	0	0	0	1	1	1	1	1	0	1	0	0	0	0	1	0	0	0	0	0	0	0	0	1	2	1	0	1	0	0	1	0	0	0	0	1	0
-|PF13639:Ring finger domain|-|-|-|-|-|-	N0.HOG0000662	0	0	0	0	0	0	0	0	0	0	0	0	0	0	0	0	0	0	0	0	0	0	0	0	0	0	0	0	0	0	0	0	0	0	1	2	0	0	0	0	0	0	0	0	1	0	0	0
-|PF13639:Ring finger domain; PF02225:PA domain|-|-|-|-|S|-	N0.HOG0000663	0	0	0	0	0	0	0	0	0	0	0	0	0	0	3	0	0	0	0	0	0	0	0	0	0	0	0	0	0	0	6	0	0	0	1	6	5	0	9	0	0	0	0	0	0	0	1	1
-|PF13639:Ring finger domain|-|-|-|-|S|-	N0.HOG0000664	2	1	3	2	3	0	1	3	5	4	4	1	3	3	1	1	1	1	2	2	2	1	1	2	1	2	2	1	2	0	0	2	1	1	0	0	1	1	0	3	3	1	1	1	1	3	0	0
-|PF13738:Pyridine nucleotide-disulphide oxidoreductase|-|-|-|-|-|-	N0.HOG0000665	2	2	2	2	5	3	1	3	5	6	6	2	7	4	0	1	1	1	1	0	1	1	1	1	1	1	1	1	2	3	0	3	2	1	8	0	0	0	0	2	2	2	2	1	5	3	15	5
-|PF12998:Inhibitor of growth proteins N-terminal histone-binding|-|-|-|-|-|-	N0.HOG0000666	1	1	1	1	1	0	1	1	1	1	1	1	1	1	0	1	1	1	1	1	1	0	1	1	2	1	1	1	1	1	1	1	1	1	2	2	0	1	1	1	1	1	1	2	1	1	1	2
-|PF12998:Inhibitor of growth proteins N-terminal histone-binding|-|-|-|-|-|-	N0.HOG0000667	1	1	1	1	1	0	1	1	1	1	1	2	1	1	2	1	0	1	0	1	1	1	0	1	1	1	1	1	1	3	4	1	1	1	2	6	2	1	5	1	1	1	1	1	1	1	2	2
-|PF00248:Aldo/keto reductase family|-|8.A.5.1.3|-|-|-|-	N0.HOG0000668	1	2	1	2	3	3	2	2	3	3	1	5	4	3	0	1	1	0	1	1	0	1	1	1	2	0	0	1	1	13	3	1	1	1	5	7	0	3	7	1	1	1	0	1	4	3	4	4
-|PF00561:alpha/beta hydrolase fold|-|-|MER034740; MER240946|-|-|-	N0.HOG0000669	0	0	0	0	0	0	0	0	0	0	0	0	0	0	0	0	0	0	0	0	0	0	0	0	0	0	0	0	0	0	0	0	0	0	0	0	6	0	0	0	0	0	0	0	0	0	0	0
-|PF00561:alpha/beta hydrolase fold|-|-|MER033399|-|-|-	N0.HOG0000671	1	0	1	2	2	1	2	1	1	1	1	0	1	1	1	1	0	1	1	1	1	1	1	1	1	1	1	1	0	0	1	0	1	1	0	3	0	1	1	1	1	1	1	2	1	1	0	0
-|PF00561:alpha/beta hydrolase fold|-|-|-|-|-|-	N0.HOG0000672	1	0	0	0	4	0	0	2	2	2	1	6	4	3	1	1	0	0	0	0	0	0	0	1	0	0	0	0	0	3	0	3	0	0	3	0	0	1	0	0	0	0	0	0	4	1	14	8
-|PF00664:ABC transporter transmembrane region; PF00005:ABC transporter|-|3.A.1.210.2|-|-|S|-	N0.HOG0000673	2	3	1	2	5	2	2	3	1	1	1	3	4	2	3	3	3	2	3	2	3	3	2	4	2	5	2	2	2	1	1	2	2	4	1	2	2	2	1	3	2	2	2	2	3	3	1	1
-|PF00071:Ras family|-|9.A.50.1.1|-|-|-|-	N0.HOG0000674	1	1	1	1	1	1	1	1	1	1	1	1	1	1	3	1	1	1	1	1	1	1	1	3	1	1	1	1	1	1	2	1	1	1	1	3	2	1	3	1	1	1	1	1	1	1	1	1
-|PF00071:Ras family|-|9.A.50.1.1|-|-|-|-	N0.HOG0000675	1	1	1	1	1	1	1	1	1	1	1	1	1	1	1	1	1	1	1	1	1	1	1	1	1	1	1	0	1	1	0	0	1	1	1	0	2	1	1	1	1	1	1	2	1	1	1	1
-|PF00071:Ras family|-|9.A.50.1.1|-|-|-|-	N0.HOG0000676	1	0	0	0	0	0	0	0	0	0	0	0	0	0	0	0	0	0	0	0	0	0	0	0	0	1	0	0	0	0	1	0	0	0	0	2	0	0	1	0	0	0	0	0	0	0	0	0
-|PF01494:FAD binding domain|Fluorene degradation; Nitorobenzene degradation|-|-|-|S|-	N0.HOG0000677	0	0	0	0	0	0	0	1	1	1	1	1	1	0	0	0	0	0	0	0	0	0	0	0	0	0	0	0	0	0	2	0	0	0	0	1	0	0	1	0	0	0	0	1	1	0	0	0
-|PF01494:FAD binding domain|Nitorobenzene degradation; Fluorene degradation|-|-|-|S|-	N0.HOG0000678	2	3	1	2	7	0	2	1	2	4	4	1	5	0	1	4	2	2	3	3	4	2	2	1	1	3	2	3	1	2	1	0	2	2	0	0	0	1	0	1	1	2	2	2	3	3	0	0
-|PF01764:Lipase (class 3)|Glycerolipid metabolism|-|-|-|S|-	N0.HOG0000679	1	1	1	1	1	1	2	1	3	5	2	0	2	2	25	1	2	2	1	1	1	2	1	0	3	1	1	1	1	9	4	0	1	1	9	5	0	1	6	1	1	1	1	2	2	6	6	10
-|PF03949:Malic enzyme, NAD binding domain; PF00390:Malic enzyme, N-terminal domain|Pyruvate metabolism|-|-|-|-|-	N0.HOG0000680	1	1	1	1	1	1	1	1	1	1	1	1	1	1	1	1	1	1	1	1	1	1	1	0	1	1	1	1	1	1	1	0	0	1	2	4	1	1	2	2	1	0	0	1	1	1	3	1
-|PF03949:Malic enzyme, NAD binding domain; PF00390:Malic enzyme, N-terminal domain|Carbon fixation; Pyruvate metabolism|-|-|-|S|-	N0.HOG0000681	1	1	1	1	1	1	2	1	1	1	1	1	1	1	3	1	1	1	1	1	1	1	1	1	1	1	1	1	1	1	3	1	1	1	3	2	1	1	3	1	1	1	1	2	2	1	1	2
GH27|PF17801:Alpha galactosidase C-terminal beta sandwich domain; PF16499:Alpha galactosidase A|Galactose metabolism; Sphingoglycolipid metabolism; Glycerolipid metabolism; Globoside metabolism|-|-|-|S|-	N0.HOG0000682	3	3	1	2	4	2	4	3	5	5	3	3	2	1	1	3	3	3	3	3	5	3	0	0	4	5	3	3	3	3	0	0	0	0	5	1	0	1	0	2	2	0	0	0	8	2	3	7
-|PF19086:Terpene synthase family 2, C-terminal metal binding; PF00348:Polyprenyl synthetase|-|-|-|-|-|-	N0.HOG0000683	3	3	1	4	1	1	1	4	5	10	6	1	1	2	1	3	3	2	3	2	5	2	2	3	1	3	4	4	4	2	2	1	1	2	2	2	1	1	2	1	1	1	1	1	1	4	1	1
-|PF00850:Histone deacetylase domain|-|-|-|-|-|-	N0.HOG0000686	0	0	0	0	0	0	0	0	0	0	0	0	0	0	1	0	0	0	0	0	0	0	0	0	0	0	0	0	0	0	1	0	0	0	0	2	1	0	1	0	0	0	0	0	0	0	0	0
-|PF00850:Histone deacetylase domain|-|-|-|-|-|-	N0.HOG0000687	0	0	0	0	0	0	0	0	0	0	0	0	0	0	1	0	0	0	0	0	0	0	0	0	0	0	0	0	0	3	0	0	0	0	0	0	0	0	0	0	0	0	0	0	0	0	1	1
-|PF02866:lactate/malate dehydrogenase, alpha/beta C-terminal domain; PF00056:lactate/malate dehydrogenase, NAD binding domain|Glyoxylate and dicarboxylate metabolism; Pyruvate metabolism; Reductive carboxylate cycle (CO2 fixation); Carbon fixation; Citrate cycle (TCA cycle)|-|-|-|S|-	N0.HOG0000688	1	1	1	1	1	1	1	1	1	2	2	1	1	2	1	1	1	1	1	1	1	1	1	1	1	1	1	1	1	1	1	1	1	1	1	2	3	1	2	1	1	0	1	2	1	2	1	1
-|PF00248:Aldo/keto reductase family|-|8.A.5.1.3|-|-|S|-	N0.HOG0000690	2	1	1	1	3	1	2	3	2	4	2	4	7	3	0	2	1	1	2	1	2	2	2	1	5	3	1	0	1	7	0	1	0	1	5	1	4	2	0	1	1	0	0	3	5	4	10	4
-|PF00025:ADP-ribosylation factor family|-|-|-|-|S|-	N0.HOG0000692	1	1	1	1	1	1	1	1	1	1	1	1	1	1	3	1	1	1	1	1	1	1	1	1	1	1	1	1	1	2	2	1	1	1	2	3	2	1	2	1	1	1	1	2	1	1	2	2
-|PF01370:NAD dependent epimerase/dehydratase family; PF13460:NAD(P)H-binding|-|-|-|-|S|-	N0.HOG0000693	3	2	2	1	5	5	1	2	3	11	5	8	7	4	0	1	1	1	1	1	3	0	0	0	4	2	1	2	2	7	0	1	0	2	4	0	1	1	0	1	1	0	0	0	9	4	6	3
-|-|-|-|-|-|-|-	N0.HOG0000694	7	0	1	1	2	1	3	0	0	0	0	0	2	0	0	12	5	4	2	7	9	3	0	3	1	15	10	4	5	0	0	2	0	4	0	0	0	1	0	1	1	1	1	0	0	0	0	0
-|PF07992:Pyridine nucleotide-disulphide oxidoreductase|-|-|-|-|S|-	N0.HOG0000696	1	1	1	1	2	3	1	1	1	1	1	2	1	2	1	1	1	1	1	1	1	1	1	1	1	1	1	1	1	1	1	1	1	1	2	1	1	1	2	1	1	1	1	1	3	2	1	1
-|PF13561:Enoyl-(Acyl carrier protein) reductase|Pentose and glucuronate interconversions; Fatty acid biosynthesis (path 1)|-|-|-|-|-	N0.HOG0000697	1	1	0	1	0	0	1	1	1	1	1	0	1	1	1	1	1	1	1	1	1	1	1	1	1	1	1	1	1	1	3	0	1	1	0	3	3	1	3	1	1	0	1	1	1	1	1	1
-|PF13561:Enoyl-(Acyl carrier protein) reductase|Fatty acid biosynthesis (path 1)|-|-|-|-|-	N0.HOG0000698	0	0	1	1	1	0	0	0	0	0	1	0	0	0	9	0	0	0	0	0	0	0	0	0	1	0	0	0	0	0	0	1	0	0	0	0	0	1	0	0	0	0	0	0	2	0	1	1
-|PF13561:Enoyl-(Acyl carrier protein) reductase|Pentose and glucuronate interconversions; Fatty acid biosynthesis (path 1)|-|-|-|-|-	N0.HOG0000699	1	1	1	1	1	1	1	1	1	1	1	1	1	1	1	1	1	1	1	1	1	1	1	1	1	1	1	1	1	0	0	0	1	1	0	0	0	2	0	1	1	1	1	1	1	1	0	0
-|PF01042:Endoribonuclease L-PSP|Tryptophan metabolism|-|-|-|S|-	N0.HOG0000700	0	0	0	0	0	0	0	0	0	0	0	0	0	0	1	0	0	0	0	0	0	0	0	0	0	0	0	0	0	1	2	0	0	0	2	1	2	0	2	0	0	0	0	0	0	0	1	1
-|PF01042:Endoribonuclease L-PSP|-|-|-|-|-|-	N0.HOG0000701	0	0	0	0	1	0	0	0	0	0	0	0	0	0	2	0	0	0	0	0	0	0	0	0	0	0	0	0	0	1	0	0	0	0	2	0	0	0	0	0	0	0	0	0	0	0	1	0
-|PF01042:Endoribonuclease L-PSP|Tryptophan metabolism|-|-|-|-|-	N0.HOG0000702	1	1	1	1	9	1	3	3	2	5	4	4	4	2	0	1	2	2	1	1	1	2	1	3	2	1	2	2	2	2	0	2	1	2	1	0	0	3	0	2	2	1	1	2	3	5	1	1
-|PF13520:Amino acid permease|-|2.A.3.4.2|-|-|S|-	N0.HOG0000703	1	2	0	0	9	2	4	7	10	14	9	9	4	2	0	0	1	0	0	0	0	0	0	6	1	2	0	0	0	0	0	3	0	0	0	0	0	2	0	0	0	0	0	0	7	12	1	0
GH31|PF13802:Galactose mutarotase-like; PF16863:N-terminal barrel of NtMGAM and CtMGAM, maltase-glucoamylase; PF01055:Glycosyl hydrolases family 31|Galactose metabolism; Starch and sucrose metabolism|-|-|-|S|-	N0.HOG0000704	2	2	2	2	2	1	1	2	2	2	4	4	2	2	1	2	2	2	2	3	2	2	2	1	2	3	2	2	2	2	2	2	3	2	2	2	2	1	2	2	2	3	3	4	3	5	4	3
-|PF01266:FAD dependent oxidoreductase|Arginine and proline metabolism; D-Arginine and D-ornithine metabolism; Alanine and aspartate metabolism; Glycine, serine and threonine metabolism|-|-|-|S|-	N0.HOG0000705	0	2	1	3	7	4	3	2	2	3	2	2	8	4	2	2	2	1	2	1	2	1	1	2	1	2	1	2	2	3	3	1	2	1	3	4	2	1	4	2	2	2	2	1	5	4	2	1
-|PF08423:Rad51|-|-|-|-|-|-	N0.HOG0000706	1	1	1	1	0	1	1	1	1	1	1	1	0	1	1	1	1	1	1	1	1	1	1	1	0	1	1	1	1	1	1	1	1	1	1	0	1	1	0	1	1	1	1	1	1	0	1	1
-|PF08423:Rad51|-|-|-|-|-|-	N0.HOG0000708	0	0	0	0	0	0	0	0	0	0	0	0	0	0	1	0	0	0	0	0	0	0	0	0	0	0	0	0	0	0	1	0	0	0	0	2	0	0	1	0	0	0	0	0	0	0	0	0
-|PF14520:Helix-hairpin-helix domain; PF08423:Rad51|-|-|-|-|S|-	N0.HOG0000709	0	0	0	0	0	0	1	1	1	1	1	0	1	1	0	0	0	0	0	0	0	0	0	1	0	0	0	0	0	0	0	1	0	0	2	1	0	1	0	0	0	0	0	0	1	0	1	0
-|PF14520:Helix-hairpin-helix domain; PF08423:Rad51|-|-|-|-|-|-	N0.HOG0000710	1	1	0	1	0	1	1	1	1	1	1	1	1	1	1	1	1	1	1	1	1	1	1	1	0	1	1	1	1	1	0	1	0	1	1	2	0	1	3	0	1	1	1	1	1	0	0	1
-|PF01565:FAD binding domain; PF08031:Berberine and berberine like|-|-|-|-|S|-	N0.HOG0000711	5	3	3	2	2	1	1	2	1	4	1	0	2	2	2	5	3	3	6	4	6	3	2	0	3	6	3	3	4	0	0	0	3	3	3	0	3	0	0	2	1	3	3	2	4	3	0	3
-|PF00270:DEAD/DEAH box helicase; PF00271:Helicase conserved C-terminal domain|Purine metabolism|3.A.18.1.1|-|-|-|-	N0.HOG0000713	1	1	1	1	1	1	1	1	1	1	1	2	1	1	3	1	1	1	1	1	1	1	1	1	1	1	1	1	1	1	2	1	1	1	2	4	2	1	2	1	1	1	1	1	1	0	1	1
-|PF10373:Est1 DNA/RNA binding domain|-|-|-|-|-|-	N0.HOG0000714	4	7	1	1	1	2	1	1	1	1	1	1	3	1	0	2	2	1	1	1	1	3	2	4	5	3	4	3	3	3	0	1	2	7	1	0	1	1	0	1	2	2	2	1	2	2	1	2
GH13_1|PF00128:Alpha amylase, catalytic domain; PF09260:Alpha-amylase, domain C|Starch and sucrose metabolism|3.A.1.1.6|-|-|S|-	N0.HOG0000715	1	1	1	1	1	1	1	6	5	5	6	3	6	4	0	2	3	3	2	2	3	3	1	1	2	2	2	2	2	1	1	2	1	1	5	2	0	1	0	2	2	2	2	2	1	5	2	2
-|PF13391:HNH endonuclease|-|-|-|-|-|-	N0.HOG0000716	0	1	3	0	0	0	3	5	5	4	3	0	4	4	0	2	3	5	0	2	0	3	0	8	3	4	3	2	1	7	0	13	0	1	4	0	0	2	0	2	2	0	0	0	0	6	2	3
-|PF00069:Protein kinase domain|Inositol phosphate metabolism; Starch and sucrose metabolism; Sphingoglycolipid metabolism; Benzoate degradation via CoA ligation; Nicotinate and nicotinamide metabolism|-|-|-|-|-	N0.HOG0000717	2	2	1	1	1	1	1	1	1	1	1	1	4	1	5	2	1	1	1	1	1	1	1	2	1	1	2	1	1	1	3	1	1	1	1	5	1	1	3	1	1	0	1	3	1	1	1	1
-|PF00069:Protein kinase domain|Inositol phosphate metabolism; Starch and sucrose metabolism; Sphingoglycolipid metabolism; Benzoate degradation via CoA ligation; Nicotinate and nicotinamide metabolism|-|-|-|-|-	N0.HOG0000719	0	0	0	0	0	0	0	0	0	0	0	0	0	0	1	0	0	0	0	0	0	0	0	0	0	0	0	0	0	1	2	0	0	0	0	1	1	0	2	0	0	0	0	0	0	0	0	2
-|PF00069:Protein kinase domain|-|9.B.45.1.3|-|-|-|-	N0.HOG0000720	1	3	0	0	0	1	0	0	0	1	0	0	0	0	0	1	2	1	1	2	1	0	0	0	0	2	2	1	1	1	0	0	0	2	1	0	0	0	0	2	1	0	0	0	0	0	1	1
-|PF00144:Beta-lactamase|-|-|-|-|S|-	N0.HOG0000721	5	5	0	1	4	1	1	2	1	0	2	0	5	1	3	6	5	5	5	5	7	3	0	1	3	5	4	4	4	2	0	2	3	1	1	0	0	0	0	1	0	4	3	2	4	2	1	0
GH13_40|PF00128:Alpha amylase, catalytic domain|Galactose metabolism; Starch and sucrose metabolism|8.A.9.1.1|-|-|-|-	N0.HOG0000722	2	3	1	4	7	2	1	5	5	2	2	6	3	4	0	2	3	3	2	3	3	4	1	0	5	3	2	1	2	1	0	0	1	3	0	0	0	2	0	2	2	1	1	2	3	3	2	1
-|PF16124:RecQ zinc-binding; PF00270:DEAD/DEAH box helicase; PF00271:Helicase conserved C-terminal domain|-|2.A.16.2.2|-|-|-|-	N0.HOG0000724	0	1	0	0	0	0	0	0	0	0	0	0	0	0	2	0	0	0	0	0	0	0	0	0	0	0	0	0	0	1	1	0	0	0	1	1	1	0	1	0	0	0	0	0	0	0	0	1
-|PF16124:RecQ zinc-binding; PF00270:DEAD/DEAH box helicase; PF00271:Helicase conserved C-terminal domain|Starch and sucrose metabolism; Folate biosynthesis|2.A.16.2.2|-|-|-|-	N0.HOG0000725	1	1	1	1	1	1	1	1	1	1	1	1	1	1	0	1	1	1	1	1	1	1	1	1	0	1	0	1	1	1	0	1	1	1	1	0	1	1	0	1	1	2	1	2	1	1	0	1
-|PF09382:RQC domain; PF16124:RecQ zinc-binding; PF00271:Helicase conserved C-terminal domain; PF00270:DEAD/DEAH box helicase|Starch and sucrose metabolism; Folate biosynthesis|2.A.16.2.2|-|-|-|-	N0.HOG0000726	0	0	0	0	0	0	0	0	0	0	0	0	0	0	0	1	0	0	0	0	0	0	0	0	0	0	0	0	0	1	0	0	0	0	1	0	1	0	1	0	0	0	0	0	0	0	2	1
-|PF07690:Major Facilitator Superfamily|-|-|-|-|S|-	N0.HOG0000727	2	4	1	1	3	2	2	3	3	4	2	2	5	3	0	3	3	2	3	3	4	2	1	1	4	2	2	2	2	0	0	2	2	2	0	1	0	1	0	3	3	2	1	3	3	2	0	0
-|PF06441:Epoxide hydrolase N terminus|-|-|-|-|-|-	N0.HOG0000728	1	2	1	2	6	1	1	2	4	3	2	6	3	2	2	3	4	4	3	3	3	1	0	0	3	4	3	3	3	6	1	1	0	0	4	3	1	1	2	1	1	0	0	2	9	3	5	4
-|PF01853:MOZ/SAS family; PF17772:MYST family zinc finger domain|-|-|-|-|-|-	N0.HOG0000731	0	0	0	0	0	0	0	0	0	0	0	0	0	0	1	0	0	0	0	0	0	0	0	0	0	0	0	0	0	0	1	0	0	0	1	4	1	0	2	0	0	0	0	0	0	0	1	0
-|PF00330:Aconitase family (aconitate hydratase); PF00694:Aconitase C-terminal domain|Glyoxylate and dicarboxylate metabolism; Reductive carboxylate cycle (CO2 fixation); Citrate cycle (TCA cycle)|-|-|-|-|-	N0.HOG0000734	0	0	0	1	1	1	0	0	0	2	1	0	0	0	0	0	0	0	0	0	0	0	0	0	0	0	0	0	0	0	0	0	0	0	0	1	0	0	1	0	0	0	0	0	0	1	0	0
-|PF09430:ER membrane protein complex subunit 7, beta-sandwich domain; PF01053:Cys/Met metabolism PLP-dependent enzyme|-|-|-|-|S|-	N0.HOG0000735	1	1	1	1	0	1	3	1	1	1	1	1	0	2	1	1	2	2	1	0	0	1	1	1	0	0	0	0	0	1	1	1	1	1	1	3	1	1	2	0	0	1	1	1	2	2	2	2
-|PF09430:ER membrane protein complex subunit 7, beta-sandwich domain; PF01053:Cys/Met metabolism PLP-dependent enzyme|-|-|-|-|-|-	N0.HOG0000736	1	1	1	1	1	1	0	1	1	1	1	1	1	1	1	1	1	1	1	1	1	1	1	1	1	1	1	2	1	1	1	1	1	1	1	1	2	1	1	1	2	0	1	1	0	1	1	1
-|PF00462:Glutaredoxin|-|-|-|-|-|-	N0.HOG0000738	0	0	0	0	0	0	0	0	0	0	0	0	1	0	2	0	0	0	0	0	0	0	0	0	0	0	0	0	0	0	1	0	0	0	1	1	1	0	1	0	0	0	0	0	0	0	0	0
-|PF00462:Glutaredoxin|-|-|-|-|-|-	N0.HOG0000739	0	0	0	0	0	0	0	0	0	0	0	0	0	0	1	0	0	0	0	0	0	0	0	0	0	0	0	0	0	1	1	0	0	0	1	1	2	0	4	0	0	0	0	0	0	0	1	1
-|PF00462:Glutaredoxin|-|-|-|-|-|-	N0.HOG0000740	1	1	1	1	1	1	1	1	1	1	1	1	0	1	0	1	1	1	1	1	1	1	1	1	1	1	1	1	1	0	0	0	1	1	0	0	0	1	0	1	1	1	1	1	1	1	0	0
-|PF05183:RNA dependent RNA polymerase|Purine metabolism|-|-|-|-|-	N0.HOG0000741	2	2	2	2	1	2	2	2	1	2	2	2	2	2	0	2	2	2	2	2	2	3	2	2	3	2	2	3	2	2	1	2	2	2	5	5	1	2	2	2	2	2	2	2	2	1	7	2
-|PF00271:Helicase conserved C-terminal domain; PF00270:DEAD/DEAH box helicase|-|3.A.18.1.1|-|-|-|-	N0.HOG0000742	1	1	1	1	1	1	1	1	1	1	1	1	1	1	1	1	1	1	1	1	1	1	1	1	1	1	1	1	1	0	1	1	1	1	0	3	2	1	2	1	1	1	1	2	1	1	0	0
-|PF00270:DEAD/DEAH box helicase; PF00271:Helicase conserved C-terminal domain|-|3.A.18.1.1|-|-|-|-	N0.HOG0000743	1	1	1	1	1	1	1	1	1	1	1	1	1	1	2	1	1	1	1	1	1	0	1	1	1	1	1	1	1	1	2	1	1	1	1	3	2	1	2	1	1	0	1	1	1	1	1	1
-|PF00244:14-3-3 protein|-|-|-|-|-|-	N0.HOG0000744	1	1	1	1	1	1	1	1	1	1	1	1	1	1	1	1	1	1	1	1	1	1	1	1	1	1	1	1	1	1	0	1	1	1	2	2	2	1	0	1	1	0	1	1	1	1	2	2
-|PF00244:14-3-3 protein|-|-|-|-|-|-	N0.HOG0000745	1	1	1	1	1	1	1	1	1	1	1	1	1	1	3	1	1	1	1	1	1	1	1	1	1	1	1	1	1	0	3	1	1	1	0	6	0	1	3	1	1	0	1	2	1	1	0	0
-|PF00924:Mechanosensitive ion channel|-|-|-|-|-|-	N0.HOG0000746	1	1	2	2	2	1	3	2	2	2	2	3	2	2	4	2	3	3	2	2	2	3	2	2	3	3	2	1	2	2	2	2	2	2	2	3	2	2	4	2	2	2	2	2	4	2	2	2
-|PF00474:Sodium:solute symporter family|-|2.A.21.6.1|-|-|S|-	N0.HOG0000747	2	1	2	1	3	1	6	3	3	4	4	3	10	8	0	1	1	1	1	1	1	1	1	0	3	3	2	2	2	4	1	0	1	1	3	1	1	1	1	2	2	1	1	1	1	3	3	2
-|PF00793:DAHP synthetase I family|-|-|-|-|-|-	N0.HOG0000748	2	2	2	2	2	1	2	4	3	2	2	2	2	2	2	2	2	2	2	2	2	2	2	2	2	2	2	2	2	2	3	2	2	2	2	5	2	2	4	2	2	1	2	2	2	2	2	2
-|PF12796:Ankyrin repeats (3 copies); PF01843:DIL domain|Purine metabolism|-|-|-|-|-	N0.HOG0000749	0	0	0	0	0	0	1	1	1	1	1	1	1	1	2	0	0	0	0	0	0	0	0	1	0	0	0	0	0	1	3	2	0	0	1	6	1	1	3	0	0	0	0	0	1	1	1	1
-|PF12796:Ankyrin repeats (3 copies); PF03561:Allantoicase repeat; PF01843:DIL domain|Purine metabolism|-|-|-|S|-	N0.HOG0000750	1	1	1	1	1	2	1	0	1	1	1	1	1	1	2	1	1	1	2	1	2	2	2	1	1	1	1	2	1	1	2	1	2	2	1	3	4	1	4	1	2	1	2	2	1	0	1	1
GT1|PF03033:Glycosyltransferase family 28 N-terminal domain; PF00201:UDP-glucoronosyl and UDP-glucosyl transferase|-|-|-|-|-|-	N0.HOG0000751	3	5	2	3	7	0	3	1	2	4	2	9	4	2	1	3	1	1	2	3	4	5	2	1	3	4	2	2	2	1	0	0	2	1	1	0	0	0	0	1	1	2	2	2	8	5	0	0
-|PF01490:Transmembrane amino acid transporter protein|-|2.A.18.7.1|-|-|-|-	N0.HOG0000752	2	2	2	2	2	2	2	2	2	2	2	2	2	2	2	2	2	2	2	2	2	2	2	1	2	2	2	2	2	1	8	1	1	2	1	8	4	1	7	2	2	2	2	2	2	2	1	1
-|PF13347:MFS/sugar transport protein|-|2.A.2.6.1|-|-|-|-	N0.HOG0000754	1	1	1	1	1	1	1	1	1	2	1	1	0	1	1	1	1	1	1	1	1	1	1	1	1	1	1	1	1	1	2	1	1	1	1	4	1	1	2	1	1	1	1	2	1	0	1	1
-|PF00091:Tubulin/FtsZ family, GTPase domain; PF03953:Tubulin C-terminal domain|-|-|-|-|-|-	N0.HOG0000755	2	2	2	2	2	2	2	2	2	2	4	1	2	2	3	2	2	2	1	2	2	2	2	2	2	2	2	2	2	2	3	2	2	2	2	4	3	2	3	2	2	1	2	2	2	2	2	3
-|PF02469:Fasciclin domain|-|-|-|-|S|-	N0.HOG0000756	0	0	0	0	0	0	0	0	0	0	0	0	0	0	1	0	0	0	0	0	0	0	0	0	0	0	0	0	0	0	2	0	0	0	1	4	1	0	3	0	0	0	0	0	0	0	0	0
-|PF02469:Fasciclin domain|-|-|-|-|S|-	N0.HOG0000757	1	2	2	1	3	2	2	0	0	1	0	1	0	0	6	3	2	2	3	3	4	3	2	0	2	4	4	3	4	3	2	1	2	2	1	3	0	0	5	2	2	2	2	2	6	0	3	1
-|PF13805:Eisosome component PIL1|-|-|-|-|-|-	N0.HOG0000759	0	0	0	0	0	0	0	0	0	0	0	0	0	0	2	0	0	0	0	0	0	0	0	0	0	0	0	0	0	1	3	0	0	0	2	2	2	0	3	0	0	0	0	0	0	0	1	1
-|PF13805:Eisosome component PIL1|-|-|-|-|-|-	N0.HOG0000760	2	2	2	2	3	2	2	2	2	2	2	2	2	2	2	2	2	2	2	2	2	2	1	2	2	2	2	1	2	1	0	2	2	4	1	0	3	2	0	2	2	2	2	2	2	2	1	1
-|PF08760:Domain of unknown function (DUF1793); PF16335:Domain of unknown function (DUF4965); PF17168:Domain of unknown function (DUF5127)|-|-|-|-|S|-	N0.HOG0000761	2	2	0	1	0	2	4	3	3	4	3	4	4	4	0	2	2	2	2	2	2	2	2	1	2	2	2	2	2	4	0	1	2	2	6	0	0	1	0	2	2	2	2	2	3	4	1	2
-|PF03226:Yippee zinc-binding/DNA-binding /Mis18, centromere assembly|-|-|-|-|-|-	N0.HOG0000762	1	1	1	1	1	1	1	1	1	1	1	1	0	1	2	1	0	1	1	1	1	1	1	0	1	1	1	1	1	1	2	1	1	1	1	3	1	0	2	1	1	1	1	1	1	1	1	1
-|PF03226:Yippee zinc-binding/DNA-binding /Mis18, centromere assembly|-|-|-|-|-|-	N0.HOG0000763	1	1	1	1	1	1	1	1	1	1	1	1	1	1	1	1	1	1	1	1	1	1	1	1	1	1	1	1	1	1	1	1	1	1	1	3	1	1	2	1	1	1	1	2	1	1	1	1
-|PF00614:Phospholipase D Active site motif; PF13091:PLD-like domain|Glycerolipid metabolism; Phospholipid degradation|-|-|-|-|-	N0.HOG0000765	2	2	1	2	2	2	2	2	2	2	3	2	2	2	1	2	2	2	2	2	2	2	1	1	2	2	2	2	2	1	5	1	2	2	3	7	3	2	5	2	2	2	2	2	4	2	1	1
-|PF00069:Protein kinase domain|-|-|-|-|-|-	N0.HOG0000767	1	1	1	1	1	1	1	1	1	1	1	1	1	1	0	1	1	1	1	1	1	1	1	1	1	1	2	1	1	0	0	1	1	1	0	0	0	1	0	1	1	1	1	2	1	0	0	0
-|PF00069:Protein kinase domain|-|1.A.26.1.1|-|-|-|-	N0.HOG0000768	0	0	0	0	0	0	0	0	0	0	0	0	0	0	1	0	0	0	0	0	0	0	0	0	0	0	0	0	0	1	1	0	0	0	0	1	1	0	1	0	0	0	0	0	0	0	1	1
-|PF13410:Glutathione S-transferase, C-terminal domain; PF13409:Glutathione S-transferase, N-terminal domain; PF13417:Glutathione S-transferase, N-terminal domain|-|-|-|-|-|-	N0.HOG0000770	2	2	2	1	2	2	1	2	2	1	3	3	1	2	6	2	2	2	1	2	2	2	2	1	1	1	2	2	1	7	3	1	2	2	6	1	2	0	1	1	1	2	2	1	4	4	6	7
-|PF04212:MIT (microtubule interacting and transport) domain|-|-|-|-|-|-	N0.HOG0000771	0	1	1	1	1	1	1	1	1	1	1	1	1	1	6	2	2	1	2	1	2	2	1	1	1	1	1	2	2	1	2	1	1	1	1	3	3	1	2	2	2	1	1	1	1	1	1	2
-|PF06421:GTP-binding protein LepA C-terminus; PF00009:Elongation factor Tu GTP binding domain; PF00679:Elongation factor G C-terminus|-|-|-|-|S|-	N0.HOG0000772	0	1	1	1	1	0	1	1	1	1	1	1	1	1	1	0	0	0	0	0	0	0	1	1	1	0	0	0	0	1	1	1	0	0	1	1	1	1	1	0	0	1	1	1	1	1	1	1
-|PF14033:Protein of unknown function (DUF4246)|-|-|-|-|-|-	N0.HOG0000775	2	1	1	2	5	0	1	6	6	4	3	5	8	3	0	3	1	1	2	2	2	2	2	1	2	4	3	2	3	3	0	2	1	2	4	0	0	1	0	2	1	0	1	0	1	2	3	1
-|PF04193:PQ loop repeat|-|-|-|-|S|-	N0.HOG0000776	0	0	0	0	0	0	0	0	0	0	0	0	0	0	5	0	0	0	0	0	0	0	0	0	0	0	0	0	0	1	2	0	0	0	1	2	2	0	3	0	0	0	0	0	0	0	1	1
-|PF04193:PQ loop repeat|-|-|-|-|S|-	N0.HOG0000777	0	0	0	0	0	0	0	0	0	0	0	0	0	0	0	0	0	0	0	0	0	0	0	0	0	0	0	0	0	0	1	0	0	0	1	1	1	0	2	0	0	0	0	0	0	0	0	0
-|PF04193:PQ loop repeat|-|-|-|-|S|-	N0.HOG0000778	2	2	2	2	2	1	2	2	2	2	2	2	1	2	0	2	2	2	2	3	2	2	2	2	2	2	2	2	2	0	0	1	2	2	0	0	0	2	0	2	2	2	2	2	2	2	0	0
-|PF00134:Cyclin, N-terminal domain; PF02984:Cyclin, C-terminal domain|-|-|-|-|-|-	N0.HOG0000779	1	1	1	1	1	1	1	1	1	1	1	1	1	1	3	4	1	1	2	1	1	1	1	1	3	1	1	1	1	1	0	1	1	1	1	0	2	1	0	1	1	1	1	1	1	1	1	1
-|PF01753:MYND finger|-|-|-|-|-|-	N0.HOG0000781	0	0	0	0	0	0	0	0	0	0	0	0	0	0	0	0	0	0	0	0	0	0	0	0	0	0	0	0	0	3	1	0	0	0	3	1	2	0	1	0	0	0	0	0	1	0	5	2
-|PF01753:MYND finger|-|-|-|-|-|-	N0.HOG0000782	0	0	0	0	0	0	0	0	0	0	0	0	0	0	1	0	0	0	0	0	0	0	0	0	0	0	0	0	0	1	0	0	0	0	2	0	0	0	0	0	0	0	0	0	0	0	4	2
-|PF01753:MYND finger|-|-|-|-|-|-	N0.HOG0000783	0	0	0	0	0	1	0	0	0	0	0	1	0	0	0	0	0	0	0	0	0	0	0	0	0	0	0	0	0	10	0	0	0	0	6	0	1	0	0	0	0	0	0	0	3	0	11	1
-|PF01753:MYND finger|-|-|-|-|-|-	N0.HOG0000784	0	0	0	0	0	0	0	0	0	0	0	0	0	0	0	0	0	0	0	0	0	0	0	1	0	0	0	0	0	1	0	0	0	0	1	0	0	0	0	0	0	0	0	0	0	0	0	1
-|PF01753:MYND finger|-|-|-|-|-|-	N0.HOG0000785	2	1	1	1	0	0	0	1	1	0	0	2	1	1	1	0	0	1	0	1	1	0	0	0	2	1	1	0	1	5	0	0	2	0	2	0	0	1	0	1	1	0	2	0	3	0	1	3
-|PF12828:PX-associated; PF00787:PX domain; PF02910:Fumarate reductase flavoprotein C-term; PF12825:Domain of unknown function in PX-proteins (DUF3818); PF00890:FAD binding domain|Oxidative phosphorylation; Citrate cycle (TCA cycle)|-|-|-|S|-	N0.HOG0000786	0	0	0	0	0	0	0	0	0	0	0	0	0	0	0	1	1	1	2	1	2	0	0	0	0	1	0	0	0	0	0	0	0	0	0	0	0	0	0	0	0	0	0	0	0	0	0	0
-|PF12828:PX-associated; PF00787:PX domain; PF02910:Fumarate reductase flavoprotein C-term; PF12825:Domain of unknown function in PX-proteins (DUF3818); PF00890:FAD binding domain|Oxidative phosphorylation; Citrate cycle (TCA cycle)|5.A.4.1.1|-|-|S|-	N0.HOG0000790	0	0	0	0	0	0	0	0	0	0	0	0	0	0	0	0	0	0	0	0	0	0	0	0	0	0	1	2	2	0	0	0	0	0	0	0	0	0	0	1	1	0	0	0	0	0	0	0
-|PF02910:Fumarate reductase flavoprotein C-term; PF00890:FAD binding domain|Oxidative phosphorylation; Citrate cycle (TCA cycle)|5.A.4.1.1|-|-|-|-	N0.HOG0000792	0	0	0	0	0	0	0	0	0	0	0	0	0	0	0	0	0	0	0	0	0	0	0	0	0	0	0	0	0	1	1	0	0	0	3	0	0	0	0	0	0	0	0	0	0	0	1	1
-|PF02910:Fumarate reductase flavoprotein C-term; PF00890:FAD binding domain|Oxidative phosphorylation; Citrate cycle (TCA cycle)|5.A.4.1.1|-|-|-|-	N0.HOG0000793	0	0	0	0	0	0	2	1	1	2	1	1	1	1	1	0	0	0	0	0	0	0	0	2	0	0	0	0	0	0	1	1	0	0	0	2	1	1	2	0	0	0	0	0	2	1	0	1
-|PF12828:PX-associated; PF00787:PX domain; PF02910:Fumarate reductase flavoprotein C-term; PF12825:Domain of unknown function in PX-proteins (DUF3818); PF00890:FAD binding domain|Oxidative phosphorylation; Citrate cycle (TCA cycle)|5.A.4.1.1|-|-|S|-	N0.HOG0000794	0	0	2	1	1	0	0	0	0	0	0	0	0	0	0	0	0	0	0	0	0	0	0	0	0	0	0	0	0	0	0	0	0	0	0	0	0	0	0	0	0	0	0	0	0	0	0	0
-|PF12828:PX-associated; PF00787:PX domain; PF02910:Fumarate reductase flavoprotein C-term; PF12825:Domain of unknown function in PX-proteins (DUF3818); PF00890:FAD binding domain|Oxidative phosphorylation; Citrate cycle (TCA cycle)|5.A.4.1.1|-|-|S|-	N0.HOG0000795	0	0	0	0	0	0	0	0	0	0	0	0	0	0	0	0	0	0	0	0	0	0	0	0	0	0	0	0	0	0	0	0	0	0	0	0	0	0	0	0	0	0	0	4	0	0	0	0
-|PF00787:PX domain; PF12825:Domain of unknown function in PX-proteins (DUF3818); PF12828:PX-associated|-|-|-|-|-|-	N0.HOG0000796	0	1	0	1	0	1	1	1	1	1	1	1	1	1	1	0	0	0	0	0	0	1	1	1	0	0	0	0	0	1	0	1	1	1	1	2	2	1	2	0	0	0	1	0	1	1	1	1
-|-|-|-|-|-|S|-	N0.HOG0000797	2	2	1	3	4	2	4	3	3	4	2	2	3	2	2	1	2	2	1	2	2	2	2	2	3	2	1	1	1	3	1	1	1	2	3	3	2	2	2	1	1	1	1	2	2	3	2	3
-|PF00026:Eukaryotic aspartyl protease|-|8.A.32.1.1|-|-|S|-	N0.HOG0000798	2	3	2	3	3	1	4	2	1	3	2	1	2	2	0	2	3	3	3	2	4	3	3	1	3	2	2	3	3	0	0	1	2	4	0	0	0	1	0	3	3	2	3	3	5	1	0	0
-|PF06999:Sucrase/ferredoxin-like|-|-|-|-|S|-	N0.HOG0000799	1	1	1	0	1	0	1	1	1	1	1	1	1	1	0	1	1	1	0	1	1	1	1	1	1	1	1	1	1	1	1	2	1	1	0	1	0	1	1	1	1	0	1	1	1	1	1	1
-|PF06999:Sucrase/ferredoxin-like|-|-|-|-|-|-	N0.HOG0000800	0	1	0	1	0	0	1	2	2	2	2	1	2	2	3	1	1	1	1	1	1	1	0	2	1	1	0	1	1	1	1	2	0	0	1	2	2	2	3	1	1	0	1	1	1	2	1	1
-|PF11960:Domain of unknown function (DUF3474); PF00487:Fatty acid desaturase|-|-|-|-|-|-	N0.HOG0000801	2	2	2	2	2	1	2	2	2	3	2	2	2	2	0	2	2	2	3	2	2	2	2	1	2	2	2	2	2	7	1	1	2	2	6	1	2	1	1	2	2	1	2	2	4	3	1	6
-|PF14420:Clr5 domain|-|-|-|-|-|-	N0.HOG0000802	4	4	3	1	3	1	1	1	0	1	1	0	1	0	0	5	3	3	4	3	5	4	2	0	5	3	3	3	3	0	0	0	2	3	0	0	0	0	0	4	3	2	2	4	11	1	0	0
GT2|PF13641:Glycosyltransferase like family 2|-|-|-|-|S|-	N0.HOG0000803	2	3	1	2	2	1	2	2	2	2	1	2	1	1	2	2	2	2	2	2	2	2	2	1	3	4	3	3	2	1	2	4	2	3	1	4	2	1	1	2	2	2	2	2	3	1	1	1
-|PF12796:Ankyrin repeats (3 copies); PF03105:SPX domain; PF03009:Glycerophosphoryl diester phosphodiesterase family; PF13637:Ankyrin repeats (many copies)|Glycerolipid metabolism; Phospholipid degradation|-|-|-|-|-	N0.HOG0000804	1	1	1	1	1	1	1	1	1	1	1	1	1	1	1	1	1	1	1	1	1	1	1	1	1	1	1	1	1	0	1	3	1	1	1	1	1	1	1	1	1	1	1	1	1	1	1	0
-|PF12796:Ankyrin repeats (3 copies); PF03105:SPX domain; PF03009:Glycerophosphoryl diester phosphodiesterase family; PF13637:Ankyrin repeats (many copies)|Glycerolipid metabolism; Phospholipid degradation|-|-|-|-|-	N0.HOG0000807	1	1	1	1	1	0	0	1	1	2	1	1	1	1	1	1	1	1	1	1	1	1	1	2	2	1	1	1	1	0	1	1	1	1	0	2	1	1	1	0	1	1	1	1	1	2	0	0
-|PF13350:Tyrosine phosphatase family|-|-|-|-|-|-	N0.HOG0000808	1	1	1	2	2	3	1	2	1	1	2	2	1	1	1	1	1	1	1	1	1	1	0	1	2	1	1	1	1	2	1	2	0	1	3	1	0	2	1	1	1	0	0	1	1	3	1	2
-|PF13350:Tyrosine phosphatase family; PF12146:Serine aminopeptidase, S33|-|-|-|-|-|-	N0.HOG0000809	0	0	0	0	0	0	0	0	0	0	0	0	0	0	2	0	0	0	0	0	0	0	0	0	0	0	0	0	0	1	4	0	0	0	1	1	1	0	2	0	0	0	0	0	0	0	1	1
-|PF13350:Tyrosine phosphatase family|-|-|-|-|-|-	N0.HOG0000811	1	1	0	0	1	1	1	0	0	0	0	1	0	0	1	2	2	2	2	1	1	1	1	1	1	1	1	1	1	0	0	1	0	1	0	0	0	1	0	1	1	1	1	1	2	0	0	0
-|PF07690:Major Facilitator Superfamily|-|2.a.1.3.27; 2.A.1.3.35|-|-|-|-	N0.HOG0000812	5	2	4	1	5	1	0	3	2	3	4	1	4	3	0	5	2	2	4	0	4	2	0	1	5	1	5	5	6	0	0	1	0	0	0	0	0	0	0	3	3	0	0	0	2	4	0	0
GH125|PF06824:Metal-independent alpha-mannosidase (GH125)|-|-|-|-|S|-	N0.HOG0000813	3	3	2	2	3	3	2	1	1	1	1	2	1	1	1	3	3	3	3	3	3	2	3	1	4	2	3	2	3	1	2	1	2	3	1	1	0	1	2	3	3	2	2	3	3	1	1	1
-|PF06337:DUSP domain; PF00443:Ubiquitin carboxyl-terminal hydrolase|-|-|-|-|-|-	N0.HOG0000814	0	0	1	0	1	0	1	1	1	1	1	1	1	1	2	1	0	0	2	0	1	1	0	1	0	0	0	0	0	1	1	1	0	1	1	2	1	0	1	1	1	1	0	1	1	1	1	1
-|PF05193:Peptidase M16 inactive domain; PF00675:Insulinase (Peptidase family M16); PF16187:Middle or third domain of peptidase_M16|-|-|-|-|-|-	N0.HOG0000815	1	1	1	1	1	1	1	1	1	2	1	1	1	1	1	1	2	1	1	0	1	1	1	1	2	1	1	2	1	1	2	1	1	2	2	3	1	1	2	1	1	1	2	1	1	1	2	2
-|PF03650:Mitochondrial pyruvate carriers|-|-|-|-|-|-	N0.HOG0000816	1	1	1	2	1	1	1	1	1	1	1	1	1	1	1	1	1	1	1	1	1	1	1	1	1	1	1	1	1	1	1	1	1	1	1	1	1	1	1	1	1	1	1	2	1	1	1	1
-|PF01423:LSM domain|-|-|-|-|-|-	N0.HOG0000817	0	1	1	1	1	1	1	1	1	1	1	1	1	0	1	0	1	0	1	1	1	1	1	1	1	1	0	1	1	1	1	1	0	1	1	2	1	1	1	1	1	1	2	1	1	1	1	2
-|PF11927:Protein of unknown function (DUF3445)|-|-|-|-|S|-	N0.HOG0000818	2	3	1	1	5	2	4	4	5	4	5	2	5	5	0	1	1	1	1	1	1	1	1	4	3	1	1	1	1	2	0	2	1	1	2	0	0	7	0	1	1	1	1	3	5	5	1	2
-|PF07264:Etoposide-induced protein 2.4 (EI24)|-|-|-|-|-|-	N0.HOG0000819	0	0	0	0	0	0	0	0	0	0	0	0	0	0	1	0	0	0	0	0	0	0	0	0	0	0	0	0	0	1	1	0	0	0	1	1	2	0	1	0	0	0	0	0	0	0	1	1
-|PF07264:Etoposide-induced protein 2.4 (EI24)|-|9.B.7.2.1|-|-|S|-	N0.HOG0000820	2	2	2	2	2	2	2	2	2	2	2	2	2	2	0	2	2	2	2	2	2	2	2	2	2	2	2	2	2	1	1	2	2	2	1	2	3	2	2	2	2	2	2	2	2	2	1	1
-|PF04082:Fungal specific transcription factor domain|-|-|-|-|-|TF	N0.HOG0000821	1	1	1	1	11	6	6	4	1	3	4	3	6	4	0	1	1	1	1	1	1	1	1	1	5	1	1	1	1	0	2	1	1	1	0	4	0	0	6	1	1	1	1	2	6	3	0	0
-|PF00172:Fungal Zn(2)-Cys(6) binuclear cluster domain; PF04082:Fungal specific transcription factor domain|-|-|-|-|-|TF	N0.HOG0000822	1	1	1	1	19	10	3	3	3	8	7	3	5	3	0	1	1	1	1	1	1	1	1	2	4	1	1	1	1	0	0	1	1	2	0	0	0	1	0	1	1	1	1	1	3	7	0	0
-|-|-|-|-|-|-|-	N0.HOG0000823	2	3	5	2	1	1	9	5	1	0	0	0	6	3	0	1	5	5	1	5	0	3	0	16	2	3	1	0	0	0	0	11	0	6	0	0	0	1	0	4	4	0	0	0	4	2	0	0
AA12|-|-|-|-|-|S|-	N0.HOG0000824	4	3	2	2	1	3	0	0	0	0	0	0	1	0	2	5	3	3	4	5	4	4	3	1	6	4	5	5	6	0	1	0	3	4	0	0	0	0	2	3	3	3	3	3	5	0	1	1
-|PF00775:Dioxygenase|-|-|-|-|S|-	N0.HOG0000825	3	3	0	0	2	3	0	1	3	9	7	3	6	2	1	3	3	3	3	4	3	4	2	0	4	4	3	3	3	2	0	0	2	2	7	0	0	0	0	2	2	2	2	1	2	3	0	2
-|PF02777:Iron/manganese superoxide dismutases, C-terminal domain; PF00081:Iron/manganese superoxide dismutases, alpha-hairpin domain|-|-|-|-|S|-	N0.HOG0000826	2	2	3	2	2	3	2	2	2	2	2	2	2	2	3	2	2	2	2	2	2	2	2	1	2	2	2	2	2	2	1	2	2	2	2	0	1	2	2	2	2	2	2	3	3	2	3	2
-|PF00069:Protein kinase domain|-|-|-|-|-|-	N0.HOG0000827	2	2	1	0	5	1	1	1	2	3	1	3	2	2	1	2	4	2	2	4	2	1	1	2	2	3	1	1	1	1	1	2	2	1	1	3	1	2	2	1	1	3	6	5	4	4	1	1
-|PF07883:Cupin domain|-|-|-|-|-|-	N0.HOG0000828	2	2	2	0	5	4	2	2	5	4	2	3	2	2	0	5	1	1	2	3	3	2	1	1	4	3	1	3	3	1	0	2	1	1	1	0	0	2	0	1	1	1	1	3	4	7	1	0
-|PF01545:Cation efflux family|-|2.A.4.2.2|-|-|S|-	N0.HOG0000829	1	1	0	0	1	0	1	1	2	1	1	1	2	0	2	1	1	1	1	1	1	1	1	1	1	1	1	1	1	0	2	1	1	1	1	2	2	0	2	1	1	1	1	1	1	1	0	0
-|PF01545:Cation efflux family|-|-|-|-|S|-	N0.HOG0000830	1	1	1	1	1	0	2	1	1	1	1	1	1	1	2	1	1	1	1	1	1	1	1	1	2	1	1	1	1	1	1	1	1	1	1	2	1	1	1	1	1	1	1	1	1	1	2	2
GH2|PF00703:Glycosyl hydrolases family 2; PF17753:Ig-fold domain; PF17786:Mannosidase Ig/CBM-like domain|N-Glycan degradation|-|-|-|S|-	N0.HOG0000831	0	0	0	1	0	1	1	1	1	1	1	1	1	1	0	0	0	0	0	0	0	0	0	0	1	0	0	0	0	2	0	0	0	0	2	0	1	0	0	0	0	0	0	0	1	0	1	1
GH2|PF17786:Mannosidase Ig/CBM-like domain; PF00703:Glycosyl hydrolases family 2|N-Glycan degradation|-|-|-|-|-	N0.HOG0000832	2	2	1	3	4	3	1	1	1	1	1	1	1	1	0	2	2	2	2	2	2	0	1	1	5	2	2	2	2	2	0	1	1	0	2	0	1	1	0	2	2	1	1	1	1	2	1	2
GH3|PF00933:Glycosyl hydrolase family 3 N terminal domain; PF07691:PA14 domain; PF01915:Glycosyl hydrolase family 3 C-terminal domain; PF14310:Fibronectin type III-like domain|Cyanoamino acid metabolism; Flavonoids, stilbene and lignin biosynthesis; Starch and sucrose metabolism|-|-|-|-|-	N0.HOG0000833	4	2	4	2	11	6	1	2	6	5	6	4	4	1	0	1	1	1	1	1	1	3	1	0	7	3	1	0	1	3	0	0	0	1	3	0	0	3	0	1	1	0	0	1	5	5	6	3
-|PF01546:Peptidase family M20/M25/M40; PF07687:Peptidase dimerisation domain|Pantothenate and CoA biosynthesis; Arginine and proline metabolism; Lipopolysaccharide biosynthesis; Nicotinate and nicotinamide metabolism|-|-|-|-|-	N0.HOG0000834	3	4	1	1	7	1	0	1	2	5	2	2	4	0	2	3	3	3	3	3	3	1	1	1	3	3	2	2	2	2	3	0	1	1	2	8	3	1	4	2	2	1	1	2	1	4	4	2
-|PF00724:NADH:flavin oxidoreductase / NADH oxidase family|-|-|-|-|-|-	N0.HOG0000835	3	3	1	1	3	1	3	3	3	6	4	1	3	2	2	2	1	1	2	1	2	2	2	1	2	2	1	1	1	2	1	1	1	1	6	5	4	2	3	1	1	1	1	1	3	3	4	3
-|PF03061:Thioesterase superfamily|-|-|-|-|S|-	N0.HOG0000836	0	1	1	1	2	1	0	2	2	2	3	1	2	1	2	1	1	0	1	0	1	1	0	1	1	0	0	1	0	1	2	1	0	1	1	3	1	1	3	0	0	1	1	0	0	2	1	1
-|PF00450:Serine carboxypeptidase|-|-|-|-|S|-	N0.HOG0000838	2	4	3	1	5	2	4	3	4	4	2	6	5	4	3	2	1	1	2	2	3	0	0	4	9	2	1	1	1	1	4	3	0	1	3	1	0	0	0	0	1	0	0	1	5	3	4	2
-|PF01433:Peptidase family M1 domain; PF17900:Peptidase M1 N-terminal domain; PF11838:ERAP1-like C-terminal domain|-|-|-|-|-|-	N0.HOG0000839	2	2	1	1	2	2	3	2	2	2	2	2	2	2	6	2	2	2	2	1	2	2	2	2	3	2	1	2	2	1	2	2	2	2	2	0	6	2	2	2	2	2	2	2	2	2	2	1
-|PF20143:ATP-NAD kinase C-terminal domain; PF01513:ATP-NAD kinase N-terminal domain|Nicotinate and nicotinamide metabolism|-|-|-|-|-	N0.HOG0000840	2	2	2	2	2	2	2	2	2	2	2	2	2	2	1	2	2	2	2	2	2	2	2	2	2	2	2	2	2	1	1	2	2	2	1	2	2	2	3	2	2	2	2	2	2	2	1	1
-|PF05195:Aminopeptidase P, N-terminal domain; PF00557:Metallopeptidase family M24|-|-|-|-|-|-	N0.HOG0000843	2	2	2	2	2	2	2	2	2	2	2	2	2	2	1	2	2	2	2	2	2	2	2	2	2	2	2	2	2	1	2	2	2	2	1	2	2	2	3	2	2	2	2	4	2	2	2	1
-|PF08240:Alcohol dehydrogenase GroES-like domain; PF00107:Zinc-binding dehydrogenase|-|-|-|-|-|-	N0.HOG0000844	2	2	2	2	2	1	2	3	2	4	5	3	2	5	1	3	1	1	3	3	2	2	2	2	6	3	3	3	3	1	1	1	2	1	1	1	1	1	1	2	2	2	2	2	5	3	1	1
-|-|-|-|-|-|S|-	N0.HOG0000845	11	7	0	0	0	3	0	2	2	2	0	0	0	0	0	6	9	9	2	7	8	2	2	2	2	9	7	8	5	0	0	1	0	5	0	0	0	0	0	1	1	0	0	0	0	2	0	0
-|PF00171:Aldehyde dehydrogenase family|Butanoate metabolism; Glutamate metabolism; Tyrosine metabolism|-|-|-|S|-	N0.HOG0000846	2	1	1	3	7	4	4	2	3	3	5	3	4	3	1	1	1	1	1	1	1	1	1	3	4	1	1	1	1	1	1	2	1	1	1	1	1	2	1	1	1	1	1	3	2	7	1	1
-|PF00172:Fungal Zn(2)-Cys(6) binuclear cluster domain|-|-|-|-|S|TF	N0.HOG0000847	2	3	1	2	13	9	1	1	4	2	6	3	5	1	0	2	1	1	2	1	2	3	1	0	5	2	2	2	2	0	0	1	1	1	1	0	0	3	0	2	2	1	1	3	3	7	2	1
-|PF00920:Dehydratase family|Pantothenate and CoA biosynthesis; Valine, leucine and isoleucine biosynthesis|-|-|-|S|-	N0.HOG0000850	1	1	1	1	1	1	1	1	1	3	1	1	2	2	0	1	1	1	1	1	1	1	1	1	1	1	1	1	1	1	1	1	1	1	1	1	0	1	1	1	1	0	1	1	1	1	1	1
-|PF00071:Ras family|-|9.A.50.1.1|-|-|-|-	N0.HOG0000852	0	0	0	0	0	0	0	0	0	0	0	0	0	0	0	0	0	0	0	0	0	0	0	0	0	0	0	0	0	0	1	0	0	0	0	2	0	0	1	0	0	0	0	0	0	0	2	0
-|PF00071:Ras family|-|9.A.50.1.1|-|-|-|-	N0.HOG0000853	0	1	1	1	1	1	0	1	1	1	1	1	1	1	2	1	1	0	1	0	1	1	1	1	1	0	0	1	0	1	1	1	0	1	1	1	1	1	2	1	1	1	1	1	1	1	1	1
-|PF00690:Cation transporter/ATPase, N-terminus; PF00122:E1-E2 ATPase; PF00702:haloacid dehalogenase-like hydrolase|Oxidative phosphorylation|3.A.3.3.8|-|-|-|-	N0.HOG0000854	0	0	0	0	0	0	0	0	0	0	0	0	0	0	1	0	0	0	0	0	0	0	0	0	0	0	0	0	0	1	3	0	0	0	1	5	1	0	0	0	0	0	0	0	0	0	1	1
-|PF00690:Cation transporter/ATPase, N-terminus; PF00122:E1-E2 ATPase; PF00702:haloacid dehalogenase-like hydrolase|Oxidative phosphorylation|3.A.3.3.1|-|-|-|-	N0.HOG0000855	1	1	1	2	3	2	2	3	3	4	3	1	4	5	7	1	1	1	1	1	1	1	1	1	1	1	1	1	1	1	3	1	1	1	0	2	6	1	4	1	1	0	1	1	2	3	0	0
-|PF01554:MatE|-|2.A.66.1.16; 2.A.66.1.5|-|-|-|-	N0.HOG0000857	0	1	0	1	1	1	1	1	1	1	1	1	1	1	0	0	0	0	0	0	0	0	0	0	1	0	0	0	0	1	0	0	1	1	1	2	0	0	0	0	0	1	1	2	1	1	1	1
-|PF01554:MatE|-|2.A.66.1.5|-|-|-|-	N0.HOG0000858	1	1	1	1	0	1	1	1	1	1	1	1	1	1	2	1	1	1	1	2	1	6	1	1	2	2	1	1	1	1	4	1	1	1	2	6	0	1	4	1	1	1	1	2	1	2	1	2
GH72; CBM43|PF07983:X8 domain; PF03198:Glucanosyltransferase|-|-|-|-|S|-	N0.HOG0000859	1	1	1	2	3	2	4	4	5	5	3	2	5	4	1	2	2	2	2	2	2	3	1	2	2	2	2	3	3	1	3	2	1	1	1	2	0	1	1	1	1	1	1	2	5	4	1	1
-|PF00172:Fungal Zn(2)-Cys(6) binuclear cluster domain; PF04082:Fungal specific transcription factor domain|-|-|-|-|-|TF	N0.HOG0000860	0	0	0	0	1	0	0	0	0	0	0	0	0	0	3	0	0	0	0	0	0	0	0	0	0	0	0	0	0	0	1	0	0	0	0	3	3	0	2	0	0	0	0	0	0	0	0	0
-|PF00172:Fungal Zn(2)-Cys(6) binuclear cluster domain; PF04082:Fungal specific transcription factor domain|-|-|-|-|-|TF	N0.HOG0000861	1	1	1	3	8	3	3	5	3	5	4	2	2	1	1	1	1	1	1	0	1	1	1	4	3	2	1	1	1	0	2	4	1	1	0	4	2	2	0	1	1	1	1	1	2	4	0	0
GT31|PF02434:Fringe-like|-|-|-|-|S|-	N0.HOG0000862	3	3	3	2	1	1	4	5	5	3	5	4	1	1	0	3	2	2	3	3	3	1	1	1	1	3	2	1	1	0	0	0	1	1	0	0	0	0	0	2	2	1	1	1	8	4	0	0
-|PF00463:Isocitrate lyase family|Glyoxylate and dicarboxylate metabolism|-|-|-|-|-	N0.HOG0000863	2	2	2	2	2	4	2	2	2	2	2	2	1	1	1	2	2	2	2	2	2	2	2	2	2	2	2	2	2	2	2	3	2	2	2	2	1	2	2	2	2	2	2	2	2	2	2	2
-|PF00106:short chain dehydrogenase|Benzoate degradation via CoA ligation|-|-|-|S|-	N0.HOG0000864	1	1	1	1	3	1	1	2	1	5	4	5	3	5	0	3	2	2	3	2	3	3	1	2	2	3	3	3	3	3	0	0	0	2	8	0	0	1	0	2	2	1	0	1	6	1	1	4
-|PF13499:EF-hand domain pair|-|9.A.14.1.1|-|-|-|-	N0.HOG0000865	1	1	1	1	0	1	1	0	0	0	0	1	1	0	2	1	1	1	1	1	1	1	0	0	1	1	1	1	1	0	3	0	1	1	0	4	1	0	5	2	1	1	1	1	1	0	0	1
-|PF13967:Late exocytosis, associated with Golgi transport; PF12621:Extracellular tail, of 10TM putative phosphate transporter; PF02714:Calcium-dependent channel, 7TM region, putative phosphate; PF14703:Cytosolic domain of 10TM putative phosphate transporter|-|-|-|-|S|-	N0.HOG0000869	2	2	2	2	4	2	2	2	2	2	2	3	2	1	0	2	2	2	2	2	2	2	2	2	2	2	2	2	2	3	1	2	2	1	2	2	3	2	1	2	2	2	2	3	3	2	4	2
-|PF00464:Serine hydroxymethyltransferase|One carbon pool by folate; Cyanoamino acid metabolism; Lysine degradation; Methane metabolism; Glycine, serine and threonine metabolism|-|-|-|-|-	N0.HOG0000870	2	2	2	2	3	2	2	2	2	2	2	2	2	2	2	2	2	2	2	2	2	2	2	2	2	2	2	2	2	1	2	2	2	2	2	2	2	2	2	2	2	2	2	3	2	2	1	1
-|PF01217:Clathrin adaptor complex small chain|-|-|-|-|S|-	N0.HOG0000871	1	1	1	1	1	1	1	1	1	1	1	1	0	0	1	1	1	1	1	0	1	1	1	1	1	0	1	1	1	1	1	1	1	1	1	4	1	1	1	1	1	1	1	1	1	1	1	2
-|PF00289:Biotin carboxylase, N-terminal domain; PF02785:Biotin carboxylase C-terminal domain; PF02786:Carbamoyl-phosphate synthase L chain, ATP binding domain; PF00364:Biotin-requiring enzyme|Valine, leucine and isoleucine degradation|-|-|-|S|-	N0.HOG0000873	0	0	0	0	0	0	0	0	0	0	0	0	0	0	1	0	0	0	0	0	0	0	0	0	0	0	0	0	0	1	1	0	0	0	1	1	1	0	1	0	0	0	0	0	0	0	2	1
-|PF00289:Biotin carboxylase, N-terminal domain; PF02786:Carbamoyl-phosphate synthase L chain, ATP binding domain; PF00364:Biotin-requiring enzyme; PF02785:Biotin carboxylase C-terminal domain|Valine, leucine and isoleucine degradation|-|-|-|S|-	N0.HOG0000874	1	1	1	1	1	1	1	1	1	1	1	1	1	1	0	1	1	1	1	1	1	1	0	1	1	1	1	1	1	0	0	1	1	1	0	0	0	1	0	1	1	1	1	2	1	1	0	0
-|PF02785:Biotin carboxylase C-terminal domain; PF02786:Carbamoyl-phosphate synthase L chain, ATP binding domain; PF00364:Biotin-requiring enzyme; PF00289:Biotin carboxylase, N-terminal domain|Valine, leucine and isoleucine degradation|-|-|-|-|-	N0.HOG0000875	0	0	0	0	2	0	1	0	0	0	1	0	0	0	0	0	0	0	0	0	0	0	0	0	0	0	0	0	0	0	1	0	0	0	0	1	1	0	1	0	0	0	0	0	1	1	0	0
-|PF02682:Carboxyltransferase domain, subdomain C and D; PF02786:Carbamoyl-phosphate synthase L chain, ATP binding domain; PF02785:Biotin carboxylase C-terminal domain; PF00364:Biotin-requiring enzyme; PF02626:Carboxyltransferase domain, subdomain A and B; PF00289:Biotin carboxylase, N-terminal domain|-|-|-|-|-|-	N0.HOG0000876	0	0	0	0	2	1	2	1	2	2	2	2	2	1	1	0	0	0	0	0	0	0	0	1	1	0	0	0	0	1	2	1	0	0	2	2	1	2	2	0	0	0	0	0	2	2	1	2
-|PF12697:Alpha/beta hydrolase family|-|-|-|-|-|-	N0.HOG0000879	1	1	1	1	2	1	1	3	3	9	2	2	6	2	1	1	1	1	1	1	1	1	1	1	1	1	1	1	1	7	1	2	1	1	8	6	1	1	2	1	1	1	1	1	4	3	9	11
-|PF12937:F-box-like|-|-|-|-|-|-	N0.HOG0000880	0	0	0	0	0	0	1	1	1	1	1	0	1	1	0	0	0	0	0	0	0	0	0	1	0	0	0	0	0	0	0	0	0	0	0	0	1	0	1	0	0	0	0	0	1	1	0	0
-|PF19050:PhoD related phosphatase|-|-|-|-|-|-	N0.HOG0000881	2	2	2	2	2	2	2	2	2	2	3	2	2	1	3	2	2	2	2	2	2	2	3	2	2	2	2	2	2	1	2	1	2	2	1	2	3	2	2	3	2	2	2	4	2	2	1	1
-|PF00501:AMP-binding enzyme; PF13193:AMP-binding enzyme C-terminal domain|Fatty acid metabolism|4.C.1.1.4|-|-|-|-	N0.HOG0000882	2	2	2	1	5	2	2	3	2	3	3	2	2	3	0	2	2	2	2	2	2	2	2	1	3	2	2	3	2	1	0	3	1	2	2	0	1	3	0	2	2	2	2	2	3	4	2	3
-|PF06738:Putative threonine/serine exporter; PF12821:Threonine/Serine exporter, ThrE|-|-|-|-|-|-	N0.HOG0000883	1	1	2	1	2	1	1	4	4	4	3	1	3	3	3	1	1	1	1	1	1	1	1	1	1	1	1	1	1	3	5	1	1	1	3	6	5	1	5	1	1	1	1	1	2	4	5	3
-|-|-|-|-|-|-|-	N0.HOG0000884	5	3	0	3	5	1	0	0	3	11	6	0	7	1	0	3	2	3	4	3	4	3	0	0	5	5	2	2	3	0	0	2	1	2	0	0	0	1	0	1	1	1	1	2	6	3	0	0
CE1|-|-|-|-|-|S|-	N0.HOG0000885	3	2	2	4	5	2	0	4	2	1	1	6	2	2	0	5	5	5	5	6	6	3	0	0	1	6	5	5	5	0	0	0	3	3	0	0	0	0	0	1	2	2	3	2	7	2	0	1
-|PF00096:Zinc finger, C2H2 type; PF04082:Fungal specific transcription factor domain|-|-|-|-|-|TF	N0.HOG0000886	2	2	2	1	4	3	3	1	1	3	2	4	4	3	0	2	2	2	2	2	2	2	2	2	4	2	2	2	2	1	0	2	2	2	1	0	0	5	0	2	2	2	2	4	2	1	1	3
-|PF07690:Major Facilitator Superfamily|-|-|-|-|S|-	N0.HOG0000887	1	1	0	0	0	1	2	4	8	6	6	2	4	1	3	1	1	1	1	1	1	3	1	0	1	1	1	1	1	1	1	1	1	1	0	2	5	0	5	1	1	1	1	1	3	10	1	1
-|PF01161:Phosphatidylethanolamine-binding protein|-|-|-|-|-|-	N0.HOG0000888	1	1	1	1	1	0	0	0	1	0	1	0	1	1	1	1	1	1	0	1	1	1	0	0	1	1	1	1	1	1	2	0	0	0	1	1	1	0	2	1	1	0	0	0	1	0	1	1
-|PF01161:Phosphatidylethanolamine-binding protein|-|-|MER319430|-|S|-	N0.HOG0000889	1	1	1	0	0	0	1	0	0	0	0	1	0	0	0	1	0	0	1	1	1	1	0	1	1	1	1	1	1	0	0	1	1	1	0	0	0	1	0	0	0	1	1	1	1	0	0	0
-|PF01161:Phosphatidylethanolamine-binding protein|-|-|-|-|S|-	N0.HOG0000890	1	1	0	0	0	1	1	1	1	1	0	0	2	0	1	0	0	0	0	0	0	0	0	0	1	1	0	0	0	2	0	0	0	0	1	0	0	0	0	0	0	0	0	1	0	1	1	2
-|PF01161:Phosphatidylethanolamine-binding protein|-|-|MER319592; MER319520|-|S|-	N0.HOG0000892	0	0	0	0	0	0	0	0	0	0	0	0	0	0	0	0	0	0	0	0	0	0	0	0	0	0	0	0	0	0	0	0	1	0	2	2	0	0	1	0	0	0	1	0	1	0	2	3
-|PF00285:Citrate synthase, C-terminal domain|-|-|-|-|-|-	N0.HOG0000893	2	2	2	2	2	2	2	2	2	2	2	2	2	2	2	2	2	2	2	2	2	2	2	2	2	2	2	2	2	2	1	2	2	2	2	2	2	2	1	2	2	1	2	4	2	2	2	2
-|PF13561:Enoyl-(Acyl carrier protein) reductase|Fatty acid biosynthesis (path 1)|-|-|-|S|-	N0.HOG0000894	1	0	5	9	12	6	5	2	5	9	5	4	3	6	0	1	0	0	1	0	1	1	0	0	7	0	0	0	0	0	0	1	0	0	0	0	0	2	0	0	0	0	0	1	7	5	0	0
GT62|PF03452:Anp1|Fructose and mannose metabolism; Peptidoglycan biosynthesis; Blood group glycolipid biosynthesis - neolact series; Globoside metabolism; N-Glycans biosynthesis; Sphingoglycolipid metabolism; Blood group glycolipid biosynthesis - lact series; Glycerolipid metabolism; O-Glycans biosynthesis; Chondroitin / heparan sulfate biosynthesis; Keratan sulfate biosynthesis|-|-|-|S|-	N0.HOG0000895	1	1	1	1	1	0	1	1	1	1	1	1	0	1	0	1	1	1	1	1	1	1	1	1	1	1	1	1	1	0	1	1	1	1	0	0	1	1	1	1	1	1	1	1	1	0	0	0
GT62|PF03452:Anp1|Fructose and mannose metabolism; Peptidoglycan biosynthesis; Blood group glycolipid biosynthesis - neolact series; Globoside metabolism; N-Glycans biosynthesis; Sphingoglycolipid metabolism; Blood group glycolipid biosynthesis - lact series; Glycerolipid metabolism; O-Glycans biosynthesis; Chondroitin / heparan sulfate biosynthesis; Keratan sulfate biosynthesis|-|-|-|S|-	N0.HOG0000896	1	1	1	1	1	1	1	1	1	1	1	1	1	1	0	1	1	1	1	1	1	1	1	1	1	1	1	1	1	0	4	1	1	1	0	4	0	1	5	1	1	1	1	1	1	1	0	0
-|PF02225:PA domain; PF04389:Peptidase family M28|-|-|MER079134|-|S|-	N0.HOG0000897	0	0	2	4	3	0	0	0	0	0	0	0	0	0	0	1	1	1	1	2	1	1	1	0	1	1	1	1	1	0	1	0	2	2	0	0	1	0	0	1	1	1	2	0	3	0	0	0
-|PF02225:PA domain; PF04389:Peptidase family M28|-|-|MER079677|-|S|-	N0.HOG0000898	1	1	2	2	2	1	1	2	2	1	2	1	1	1	3	1	1	1	1	2	1	1	2	1	1	2	2	2	1	0	1	1	1	1	0	2	0	1	0	1	2	0	1	1	4	1	0	1
-|PF00654:Voltage gated chloride channel|-|2.A.49.2.3|-|-|-|-	N0.HOG0000899	1	1	1	1	1	0	1	1	1	1	1	1	1	1	1	1	1	1	1	1	1	1	1	1	1	1	1	1	1	1	0	1	1	1	1	0	1	1	0	1	1	1	1	1	1	1	1	0
-|PF20238:Family of unknown function (DUF6595)|-|-|-|-|S|-	N0.HOG0000901	2	2	2	1	2	2	1	2	2	2	1	2	2	2	0	3	3	3	3	3	3	1	2	3	2	3	3	2	3	0	1	2	2	2	0	0	0	2	2	2	2	3	2	3	3	2	1	2
-|PF02492:CobW/HypB/UreG, nucleotide-binding domain; PF07683:Cobalamin synthesis protein cobW C-terminal domain|-|9.B.10.1.1|-|-|S|-	N0.HOG0000904	0	0	0	0	0	0	0	0	0	0	0	0	0	0	0	0	0	0	0	0	0	0	0	0	0	0	0	0	0	0	1	0	0	0	0	3	0	0	1	0	0	0	0	0	0	0	0	0
-|PF04153:NOT2 / NOT3 / NOT5 family; PF02492:CobW/HypB/UreG, nucleotide-binding domain|-|9.B.10.1.1|-|-|-|TF	N0.HOG0000905	2	2	1	2	2	2	1	2	2	2	2	2	2	2	1	2	2	1	1	1	2	2	2	2	2	1	1	1	1	1	0	2	3	2	1	0	1	2	0	1	1	1	2	3	1	2	1	1
-|PF04153:NOT2 / NOT3 / NOT5 family; PF02492:CobW/HypB/UreG, nucleotide-binding domain; PF07683:Cobalamin synthesis protein cobW C-terminal domain|-|9.B.10.1.1|-|-|-|TF	N0.HOG0000906	0	0	0	0	0	0	0	0	0	0	0	0	0	0	1	0	0	0	0	0	0	0	0	0	0	0	0	0	0	1	2	0	0	0	1	2	1	0	2	0	0	0	0	0	0	0	1	1
-|PF03147:Ferredoxin-fold anticodon binding domain; PF01409:tRNA synthetases class II core domain (F)|Phenylalanine, tyrosine and tryptophan biosynthesis; Aminoacyl-tRNA biosynthesis|-|-|-|S|-	N0.HOG0000908	1	0	1	1	1	1	1	1	1	1	1	1	1	1	1	0	1	1	1	1	0	1	0	1	1	1	1	1	0	1	1	1	1	1	1	1	1	1	1	0	0	0	1	1	1	1	1	1
-|-|-|-|-|-|-|-	N0.HOG0000910	2	1	2	2	2	2	0	0	0	0	1	0	0	0	0	5	3	3	5	5	5	3	2	0	3	6	4	4	4	0	0	0	5	2	0	0	0	0	0	2	2	5	5	4	2	0	0	0
-|-|Folate biosynthesis|-|-|-|-|-	N0.HOG0000911	2	2	2	2	3	2	3	2	3	3	1	1	3	1	1	3	2	2	2	2	3	3	2	2	2	4	2	3	2	1	1	4	1	2	1	1	1	1	1	2	2	2	2	3	2	4	1	1
-|PF00152:tRNA synthetases class II (D, K and N); PF09924:Phosphatidylglycerol lysyltransferase, C-terminal| Aminoacyl-tRNA biosynthesis; Alanine and aspartate metabolism|-|-|-|-|-	N0.HOG0000912	3	2	2	2	2	2	2	2	2	2	2	2	3	2	1	3	2	2	2	2	3	2	1	2	2	4	2	2	1	3	1	2	1	2	2	1	1	2	1	2	2	2	1	2	2	2	2	2
-|PF01144:Coenzyme A transferase|Butanoate metabolism; Valine, leucine and isoleucine degradation; Synthesis and degradation of ketone bodies|-|-|-|S|-	N0.HOG0000913	2	2	2	3	3	1	2	2	3	3	3	3	2	2	0	2	2	2	2	2	2	2	2	1	2	2	2	2	2	2	0	1	2	2	1	0	3	1	0	2	2	2	2	2	4	2	2	1
-|PF07690:Major Facilitator Superfamily|-|2.A.1.2.43|-|-|S|-	N0.HOG0000914	0	0	0	0	0	0	0	1	0	0	0	0	0	0	0	0	0	0	0	0	0	0	0	0	0	0	0	0	0	1	3	0	0	0	1	4	4	0	1	0	0	0	0	0	0	0	1	0
-|PF07690:Major Facilitator Superfamily|-|-|-|-|S|-	N0.HOG0000915	1	2	1	1	1	0	1	3	1	2	2	1	1	1	4	1	2	2	0	1	1	2	1	1	1	1	1	1	1	0	4	0	1	1	0	10	2	1	12	1	1	1	1	1	1	2	0	0
-|PF10419:TFIIIC subunit triple barrel domain; PF06101:Vacuolar protein sorting-associated protein 62|-|-|-|-|S|-	N0.HOG0000916	2	1	2	3	3	2	4	3	2	3	3	3	3	3	0	1	1	1	2	1	2	2	1	3	2	1	1	2	1	0	0	3	2	2	0	0	0	3	0	2	2	2	2	2	4	3	1	0
-|PF00498:FHA domain; PF00069:Protein kinase domain|-|-|-|-|-|-	N0.HOG0000917	1	1	1	1	1	0	1	1	0	1	1	1	0	0	1	2	2	1	1	1	2	1	1	0	0	1	2	0	1	0	0	0	2	1	0	1	1	0	2	1	2	1	1	1	1	0	0	0
-|-|-|-|-|-|S|-	N0.HOG0000919	7	6	0	0	0	7	0	0	0	0	0	0	0	0	0	7	3	3	5	6	5	1	2	0	9	7	4	4	4	0	0	0	2	2	0	0	0	0	0	4	3	5	2	3	1	0	0	0
-|PF14027:Questin oxidase-like|-|-|-|-|-|-	N0.HOG0000920	5	2	2	1	1	1	1	1	2	1	3	1	3	0	0	2	5	5	2	1	2	2	1	1	1	1	5	5	5	2	4	1	1	1	2	0	0	1	1	3	3	1	1	1	1	2	3	3
-|PF00026:Eukaryotic aspartyl protease|-|8.A.32.1.1|-|-|S|-	N0.HOG0000921	0	0	0	0	0	0	0	0	0	0	0	0	0	0	4	0	0	0	0	0	0	0	0	0	0	0	0	0	0	2	8	0	0	0	1	7	3	0	15	0	0	0	0	0	2	0	1	2
-|PF00026:Eukaryotic aspartyl protease|-|8.A.32.1.1|MER062153|-|S|-	N0.HOG0000922	1	1	1	1	1	1	1	1	1	1	1	1	1	1	2	1	1	1	1	1	1	1	1	1	1	1	1	1	1	1	3	1	1	1	1	3	3	1	2	1	1	1	1	1	1	1	1	1
-|PF01088:Ubiquitin carboxyl-terminal hydrolase, family 1|-|-|-|-|S|-	N0.HOG0000923	2	2	1	2	2	2	2	1	2	2	2	3	2	2	1	2	2	2	2	2	3	3	1	2	3	3	2	2	2	2	2	2	2	2	2	1	1	1	3	2	2	2	2	3	2	2	2	1
-|PF06912:Protein of unknown function (DUF1275)|-|-|-|-|S|-	N0.HOG0000924	2	3	2	1	3	2	1	5	5	5	3	4	2	4	0	2	1	2	2	2	2	2	0	2	3	2	2	2	2	2	0	2	2	0	1	0	0	1	0	2	2	1	2	2	2	5	1	2
-|PF01088:Ubiquitin carboxyl-terminal hydrolase, family 1|-|-|-|-|-|-	N0.HOG0000925	0	1	1	1	1	1	1	1	1	1	1	1	1	1	0	1	1	0	1	0	1	1	1	1	2	1	0	1	1	1	1	2	1	1	2	1	1	1	0	1	2	1	1	1	1	1	1	0
-|PF14269:Arylsulfotransferase (ASST)|-|-|-|-|S|-	N0.HOG0000927	0	0	0	5	5	1	0	5	7	12	8	12	8	9	0	1	1	1	1	0	1	1	0	1	3	2	1	1	1	2	0	0	0	0	5	0	0	0	0	1	1	0	0	0	2	12	0	0
-|PF08624:Chromatin remodelling complex Rsc7/Swp82 subunit|-|-|-|-|-|-	N0.HOG0000928	2	2	2	2	2	2	2	2	2	2	2	2	2	2	2	2	2	2	2	2	2	2	2	2	2	2	2	2	2	1	2	2	2	2	1	2	2	2	1	2	2	1	2	3	2	2	1	1
-|PF00501:AMP-binding enzyme; PF16177:Acetyl-coenzyme A synthetase N-terminus|Butanoate metabolism|-|-|-|-|-	N0.HOG0000929	2	2	2	2	3	2	3	2	2	2	2	2	1	2	1	2	2	2	2	2	2	2	2	2	3	2	2	2	2	2	1	2	1	2	3	1	1	3	1	2	2	2	2	2	3	2	2	2
GT31|PF04646:Protein of unknown function, DUF604|-|-|-|-|S|-	N0.HOG0000930	3	3	2	3	2	1	4	3	3	3	3	0	2	2	0	2	2	2	2	2	2	2	2	1	3	3	2	2	2	0	0	1	2	1	0	0	0	1	0	2	2	2	2	2	4	2	0	0
-|PF01965:DJ-1/PfpI family|-|-|-|-|S|-	N0.HOG0000931	0	0	0	0	0	0	0	1	2	0	0	0	0	0	8	0	0	0	0	0	0	0	0	0	0	0	0	0	0	0	0	0	0	0	0	0	3	0	0	0	0	0	0	0	0	0	0	0
-|PF01965:DJ-1/PfpI family|-|-|-|-|S|-	N0.HOG0000932	2	1	1	1	5	0	0	2	1	2	2	1	2	1	2	4	2	2	4	6	4	1	1	1	4	5	3	3	3	0	0	1	1	3	3	0	0	1	0	1	1	1	1	1	3	3	1	5
-|PF05739:SNARE domain; PF00804:Syntaxin|-|1.F.1.1.1|-|-|-|-	N0.HOG0000933	2	2	2	2	2	1	2	1	1	1	1	2	1	1	3	2	2	2	2	2	2	1	2	1	2	2	2	2	2	2	4	1	2	1	1	4	3	1	6	2	2	1	2	5	2	1	2	2
-|PF01490:Transmembrane amino acid transporter protein|-|2.A.18.6.2|-|-|-|-	N0.HOG0000935	0	0	0	0	0	0	0	0	0	0	0	0	0	0	1	0	0	0	0	0	0	0	0	0	0	0	0	0	0	1	1	0	0	0	1	1	1	0	1	0	0	0	0	0	0	0	1	1
-|PF00026:Eukaryotic aspartyl protease; PF01490:Transmembrane amino acid transporter protein|-|8.A.32.1.1|-|-|S|-	N0.HOG0000936	1	2	2	2	2	2	2	2	2	2	2	0	2	2	0	1	1	1	1	1	1	2	1	3	1	2	1	2	1	5	0	2	1	2	1	0	3	2	0	2	2	1	1	1	2	2	4	6
-|PF00450:Serine carboxypeptidase|-|-|-|-|S|-	N0.HOG0000937	0	0	0	0	1	0	1	2	2	2	0	0	2	1	1	0	0	0	0	0	0	0	0	0	1	0	0	0	0	5	6	0	0	0	3	2	0	0	2	0	0	0	0	0	2	1	6	3
-|PF05388:Carboxypeptidase Y pro-peptide; PF00450:Serine carboxypeptidase|-|-|MER140039|-|S|-	N0.HOG0000938	1	1	1	1	1	1	1	1	1	1	1	1	1	1	4	1	1	1	1	1	1	1	1	2	1	1	1	1	1	1	1	1	1	1	1	7	1	1	2	1	1	1	1	1	1	1	2	2
-|PF01331:mRNA capping enzyme, catalytic domain; PF03919:mRNA capping enzyme, C-terminal domain|-|-|-|-|-|-	N0.HOG0000939	0	1	0	0	0	0	0	0	0	0	0	0	0	0	0	0	0	0	0	1	0	1	0	0	0	0	0	0	0	0	0	0	0	1	0	0	0	0	0	0	0	0	0	0	0	0	0	0
-|PF00787:PX domain|-|-|-|-|-|-	N0.HOG0000940	0	0	0	0	0	0	0	0	0	0	0	0	0	0	1	0	0	0	0	0	0	0	0	0	0	0	0	0	0	1	1	0	0	0	1	3	1	0	1	0	0	1	0	0	0	0	1	1
-|PF01331:mRNA capping enzyme, catalytic domain; PF00787:PX domain; PF03919:mRNA capping enzyme, C-terminal domain|-|-|-|-|-|-	N0.HOG0000941	1	1	2	2	2	2	2	2	2	2	2	2	2	2	2	1	2	1	2	1	2	1	1	2	1	1	1	2	1	1	2	2	1	1	1	2	2	2	1	1	1	1	2	3	2	2	1	1
-|PF00072:Response regulator receiver domain; PF00447:HSF-type DNA-binding|-|-|-|-|-|TF	N0.HOG0000942	0	0	0	0	0	0	0	0	0	0	0	0	0	0	4	0	0	0	0	0	0	0	0	0	0	0	0	0	0	1	2	0	0	0	2	5	2	0	6	0	0	0	0	0	0	0	1	3
-|PF00447:HSF-type DNA-binding|-|-|-|-|-|TF	N0.HOG0000944	0	0	0	0	0	0	0	0	0	0	0	0	0	0	0	0	0	0	0	0	0	0	0	0	0	0	0	0	0	0	0	0	0	0	0	2	2	0	2	0	0	0	0	0	0	0	0	0
-|PF00447:HSF-type DNA-binding|-|-|-|-|-|TF	N0.HOG0000945	0	0	0	0	0	0	0	0	0	0	0	0	0	0	0	0	0	0	0	0	0	0	0	0	0	0	0	0	0	0	2	0	0	0	0	2	0	0	1	0	0	0	0	0	0	0	0	0
-|PF00447:HSF-type DNA-binding|-|-|-|-|-|TF	N0.HOG0000947	0	0	0	0	0	0	0	0	0	0	0	0	0	0	4	0	0	0	0	0	0	0	0	0	0	0	0	0	0	1	3	0	0	0	1	5	1	0	4	0	0	0	0	0	0	0	1	2
-|PF00072:Response regulator receiver domain; PF00447:HSF-type DNA-binding|-|-|-|-|-|TF	N0.HOG0000949	1	1	1	1	1	1	1	1	1	1	1	1	0	1	0	1	1	1	1	1	1	1	1	1	1	1	1	1	1	0	0	1	1	1	0	0	0	1	0	1	1	1	1	1	1	1	0	0
-|PF12796:Ankyrin repeats (3 copies)|-|8.A.28.1.1|-|-|-|-	N0.HOG0000951	1	0	0	0	0	0	0	0	0	0	0	0	1	0	1	0	0	0	0	0	0	0	0	0	0	0	0	0	0	0	1	0	0	0	0	1	1	1	1	0	0	0	0	0	0	0	0	0
-|PF12796:Ankyrin repeats (3 copies); PF13637:Ankyrin repeats (many copies)|-|8.A.28.1.1|-|-|-|-	N0.HOG0000952	0	0	0	0	0	0	0	0	0	0	0	0	0	0	0	0	0	0	0	0	0	0	0	1	2	0	0	0	0	0	0	0	0	0	0	1	0	0	0	0	0	0	0	0	0	1	0	0
-|PF12796:Ankyrin repeats (3 copies); PF00023:Ankyrin repeat|-|8.A.28.1.1|-|-|-|-	N0.HOG0000953	1	2	1	3	1	2	1	1	1	4	3	3	3	1	1	1	1	1	1	1	1	2	1	1	4	2	0	1	1	1	1	2	2	1	2	1	0	1	0	1	0	1	1	2	1	3	1	0
-|-|-|-|-|-|-|-	N0.HOG0000954	1	3	3	0	0	1	2	1	0	2	0	0	0	0	0	4	3	3	0	2	0	3	1	5	1	5	5	1	0	0	0	24	0	9	0	0	0	2	0	8	8	1	0	1	0	0	0	0
-|PF01231:Indoleamine 2,3-dioxygenase|-|-|-|-|-|-	N0.HOG0000955	2	2	2	3	3	1	1	2	2	2	2	1	2	2	3	2	2	2	2	2	2	2	2	1	2	2	2	2	2	3	1	1	1	2	4	1	2	1	1	2	2	1	1	2	2	2	2	3
GH5_5|PF00734:Fungal cellulose binding domain; PF00150:Cellulase (glycosyl hydrolase family 5)|Starch and sucrose metabolism|-|-|-|S|-	N0.HOG0000956	3	2	0	1	1	3	2	3	4	3	2	2	0	0	0	3	3	3	3	3	3	3	3	0	5	4	3	3	3	2	0	0	1	2	5	0	0	2	0	2	2	1	1	1	4	3	2	4
-|PF01814:Hemerythrin HHE cation binding domain|-|-|-|-|-|-	N0.HOG0000957	1	2	2	1	0	1	0	3	4	2	2	2	1	0	1	3	1	1	3	3	3	3	1	2	1	1	3	2	3	1	0	3	1	1	2	0	1	3	1	3	3	1	1	3	1	5	3	1
-|PF05978:Ion channel regulatory protein UNC-93|-|2.A.1.58.1|-|-|S|-	N0.HOG0000959	0	0	0	0	0	0	0	0	0	0	0	0	0	0	0	0	0	0	0	0	0	0	0	0	0	0	0	0	0	0	1	0	0	0	0	0	0	0	0	0	0	0	0	0	0	0	2	0
-|PF07690:Major Facilitator Superfamily; PF05978:Ion channel regulatory protein UNC-93|-|2.A.1.58.1|-|-|-|-	N0.HOG0000960	4	2	1	2	7	5	2	1	1	3	5	5	3	4	0	1	2	2	1	1	1	1	0	0	5	3	2	2	2	0	1	0	0	0	1	0	0	2	0	2	2	0	0	2	3	5	0	1
-|PF00069:Protein kinase domain|-|-|-|-|-|-	N0.HOG0000961	6	4	4	0	1	3	0	0	0	3	0	1	2	0	0	9	3	2	4	3	8	3	0	2	4	8	8	5	8	0	0	3	1	3	0	0	0	0	0	2	2	1	1	0	3	1	0	0
-|PF03595:Voltage-dependent anion channel|-|2.A.16.2.1|-|-|S|-	N0.HOG0000962	2	2	1	1	4	1	1	3	3	4	3	3	3	3	0	2	2	2	1	2	2	3	2	1	3	2	2	2	2	1	0	1	3	2	1	0	0	0	0	2	2	3	3	3	3	2	1	2
-|PF00248:Aldo/keto reductase family|Fructose and mannose metabolism; Pyruvate metabolism; Pentose and glucuronate interconversions; Galactose metabolism; Glycerolipid metabolism|-|-|-|-|-	N0.HOG0000963	0	0	2	2	1	2	1	0	0	0	0	1	1	1	1	0	0	0	0	0	0	0	0	0	1	0	0	0	0	1	0	0	0	0	1	2	1	0	0	0	0	0	0	1	1	0	1	1
-|PF00248:Aldo/keto reductase family|Fructose and mannose metabolism; Pyruvate metabolism; Pentose and glucuronate interconversions; Ethylbenzene degradation; Benzoate degradation via CoA ligation; Glycerolipid metabolism; Galactose metabolism|-|-|-|-|-	N0.HOG0000964	0	0	0	0	2	0	0	1	1	1	1	2	1	1	1	0	0	0	0	0	0	0	0	1	0	0	0	0	0	4	1	0	0	0	1	0	0	1	1	0	0	0	0	0	2	1	4	2
-|PF00248:Aldo/keto reductase family|Glycolysis / Gluconeogenesis; Pentose and glucuronate interconversions; Glycerolipid metabolism|-|-|-|-|-	N0.HOG0000965	1	1	1	1	1	1	1	2	2	2	2	1	2	2	0	1	1	1	1	1	1	1	1	1	1	1	0	0	0	0	0	1	0	1	0	0	0	1	0	0	0	0	0	1	1	2	0	0
-|PF00248:Aldo/keto reductase family|Fructose and mannose metabolism; Nucleotide sugars metabolism; Butanoate metabolism; Tetrachloroethene degradation; Galactose metabolism; Lysine degradation; Benzoate degradation via CoA ligation; Bile acid biosynthesis; Glycerolipid metabolism; Ascorbate and aldarate metabolism; Glycine, serine and threonine metabolism; Vitamin B6 metabolism|8.A.5.1.3; 8.A.5.…	N0.HOG0000966	2	2	1	1	2	1	1	1	2	4	7	6	9	3	0	1	0	0	1	1	1	3	0	0	5	2	1	1	1	7	1	0	0	1	7	0	2	2	0	0	0	0	0	1	5	3	8	5
-|PF01535:PPR repeat; PF13812:Pentatricopeptide repeat domain; PF17177:Pentacotripeptide-repeat region of PRORP|-|-|-|-|S|-	N0.HOG0000967	0	0	1	1	1	0	1	1	1	1	1	1	1	0	1	1	1	1	1	1	1	1	0	1	1	1	1	1	1	1	2	1	1	1	1	2	2	1	2	1	1	0	1	1	1	1	1	1
-|PF00258:Flavodoxin; PF00067:Cytochrome P450; PF00175:Oxidoreductase NAD-binding domain; PF00667:FAD binding domain|-|-|-|-|S|-	N0.HOG0000969	2	3	1	2	3	1	1	3	2	4	2	2	3	1	4	2	2	2	2	2	3	3	1	0	2	2	2	2	2	1	3	1	1	0	2	5	0	0	2	2	2	1	1	2	1	3	8	1
-|PF00505:HMG (high mobility group) box|-|-|-|-|-|TF	N0.HOG0000970	0	0	0	0	0	0	0	0	0	0	0	0	0	0	0	0	0	0	0	0	0	0	0	0	0	0	0	0	0	1	1	0	0	0	1	2	0	0	2	0	0	0	0	0	0	0	1	1
-|PF00505:HMG (high mobility group) box|-|-|-|-|-|TF	N0.HOG0000971	0	0	0	0	0	0	0	0	0	0	0	0	0	0	2	0	0	0	0	0	0	0	0	0	0	0	0	0	0	0	2	0	0	0	0	2	1	0	3	0	0	0	0	0	0	0	0	0
-|PF00505:HMG (high mobility group) box|-|-|-|-|-|TF	N0.HOG0000972	0	0	0	0	0	0	0	0	0	0	0	0	0	0	2	0	0	0	0	0	0	0	0	0	0	0	0	0	0	1	1	0	0	0	1	5	3	0	3	0	0	0	0	0	0	0	1	1
-|PF00505:HMG (high mobility group) box; PF09011:HMG-box domain|-|-|-|-|-|TF	N0.HOG0000973	0	0	0	0	0	0	0	0	0	0	0	0	0	0	2	0	0	0	0	0	0	0	0	0	0	0	0	0	0	1	0	0	0	0	1	0	1	0	0	0	0	0	0	0	0	0	1	1
-|PF00505:HMG (high mobility group) box|-|-|-|-|S|TF	N0.HOG0000974	0	0	0	0	0	0	0	0	0	0	0	0	0	0	1	0	0	0	0	0	0	0	0	0	0	0	0	0	0	0	3	0	0	0	0	2	2	0	2	0	0	0	0	0	0	0	0	0
-|PF00505:HMG (high mobility group) box|-|-|-|-|-|TF	N0.HOG0000975	1	1	1	1	1	1	1	1	1	1	1	0	1	1	0	1	1	1	1	1	1	1	1	1	1	1	1	1	1	0	0	1	1	0	0	0	0	1	0	1	1	1	0	3	1	1	0	0
-|PF01974:tRNA intron endonuclease, catalytic C-terminal domain; PF05625:PAXNEB protein|-|-|-|-|-|-	N0.HOG0000976	0	0	2	2	1	0	0	0	0	0	0	0	0	0	0	0	0	0	0	0	0	0	0	0	0	0	0	0	0	0	0	0	0	0	0	0	0	0	0	0	0	0	0	0	0	0	0	0
-|PF05625:PAXNEB protein; PF01974:tRNA intron endonuclease, catalytic C-terminal domain|-|-|-|-|-|-	N0.HOG0000977	1	2	0	0	0	2	1	1	1	1	1	2	1	1	1	2	2	2	2	1	2	2	1	1	1	1	1	2	2	1	1	1	2	2	1	1	1	1	1	2	2	1	2	2	1	1	1	1
-|PF05625:PAXNEB protein|-|-|-|-|-|-	N0.HOG0000978	0	0	0	0	0	0	1	1	1	1	1	1	1	1	1	0	0	0	0	0	0	0	0	1	0	0	0	0	0	1	1	1	0	0	1	1	1	1	1	0	0	0	0	0	1	1	1	1
-|PF12550:Transcriptional activator of glycolytic enzymes; PF16787:Centromere DNA-binding protein complex CBF3 subunit, domain 2|-|-|-|-|-|TF	N0.HOG0000979	0	0	0	0	0	0	0	1	0	0	0	0	0	0	0	0	0	0	0	0	0	0	0	5	0	0	0	0	0	0	1	0	0	0	0	0	0	0	0	0	0	0	0	0	0	0	0	0
-|PF12550:Transcriptional activator of glycolytic enzymes; PF16787:Centromere DNA-binding protein complex CBF3 subunit, domain 2|-|-|-|-|-|TF	N0.HOG0000981	0	0	0	0	0	0	0	0	0	0	0	0	0	0	0	0	0	0	0	0	0	0	0	0	0	0	0	0	0	0	0	0	0	0	0	1	0	0	0	0	0	0	0	0	0	0	0	0
-|PF16787:Centromere DNA-binding protein complex CBF3 subunit, domain 2|-|-|-|-|-|-	N0.HOG0000984	0	0	0	0	0	0	0	0	0	0	0	0	0	0	0	0	0	0	0	0	0	0	0	0	0	0	0	0	0	0	3	0	0	0	0	2	0	0	0	0	0	0	0	0	0	0	0	0
-|PF12550:Transcriptional activator of glycolytic enzymes; PF16787:Centromere DNA-binding protein complex CBF3 subunit, domain 2|-|-|-|-|-|TF	N0.HOG0000985	9	1	0	0	0	0	0	0	0	0	0	0	2	0	0	0	0	1	4	3	0	0	0	0	0	0	4	7	5	0	0	0	0	0	0	0	0	0	1	0	0	0	0	0	0	0	0	0
-|PF12550:Transcriptional activator of glycolytic enzymes; PF16787:Centromere DNA-binding protein complex CBF3 subunit, domain 2|-|-|-|-|-|TF	N0.HOG0000986	6	2	0	1	0	0	0	0	0	0	0	1	0	0	0	0	0	0	4	1	0	0	0	1	0	2	3	3	2	0	0	0	0	0	0	2	0	0	0	0	0	0	0	0	0	0	0	0
-|PF00172:Fungal Zn(2)-Cys(6) binuclear cluster domain|-|-|-|-|-|TF	N0.HOG0000987	0	0	0	0	0	0	0	0	0	0	0	0	0	0	3	0	0	0	0	0	0	0	0	0	0	0	0	0	0	1	4	0	0	0	1	4	2	0	6	0	0	0	0	0	0	0	1	1
-|PF00172:Fungal Zn(2)-Cys(6) binuclear cluster domain|-|-|-|-|-|TF	N0.HOG0000988	0	0	0	0	0	0	0	0	0	0	0	0	0	0	6	0	0	0	0	0	0	0	0	0	0	0	0	0	0	2	4	0	0	0	3	7	2	0	5	0	0	0	0	0	0	0	2	2
-|-|-|-|-|-|-|-	N0.HOG0000990	1	1	1	1	1	1	1	2	1	1	1	1	1	1	0	1	1	1	1	1	1	1	1	1	1	1	1	1	1	0	0	1	1	1	0	0	0	1	0	1	1	1	1	1	1	1	0	0
-|PF00753:Metallo-beta-lactamase superfamily|-|-|-|-|-|-	N0.HOG0000991	3	5	0	0	6	1	1	0	1	4	4	1	6	4	0	1	1	1	1	1	1	2	1	2	4	3	1	1	1	3	0	0	0	1	4	0	0	2	0	0	1	0	0	1	2	3	5	2
-|PF11327:Egh16-like virulence factor|-|-|-|-|S|-	N0.HOG0000992	5	4	2	0	3	1	3	0	1	0	0	0	5	3	0	3	2	2	3	4	3	4	4	2	6	4	3	3	3	1	0	0	3	1	1	0	0	0	0	2	2	2	3	2	7	0	0	4
-|PF13561:Enoyl-(Acyl carrier protein) reductase|Prostaglandin and leukotriene metabolism|-|-|-|-|-	N0.HOG0000993	0	1	1	3	6	5	2	3	3	6	6	5	5	6	0	1	1	1	1	1	1	1	1	1	2	1	1	1	1	2	1	1	1	1	0	1	0	1	1	1	1	0	1	2	3	7	0	1
-|PF10502:Signal peptidase, peptidase S26|-|-|MER032903|-|S|-	N0.HOG0000994	0	0	1	1	1	1	1	1	1	1	1	1	1	1	1	1	1	0	1	0	1	1	1	1	1	1	1	1	1	1	1	1	1	1	1	3	1	1	1	1	1	0	1	1	1	1	1	1
-|PF00501:AMP-binding enzyme|-|-|-|-|-|-	N0.HOG0000996	1	0	3	3	1	1	1	3	5	2	3	2	2	2	3	4	2	2	3	3	4	4	2	0	1	4	1	1	1	0	0	0	2	1	6	0	0	1	0	2	2	2	2	2	4	3	1	3
-|PF02458:Transferase family|-|-|-|-|-|-	N0.HOG0000997	6	5	0	2	3	1	2	7	4	11	6	3	4	5	0	4	3	2	5	1	5	3	0	1	2	4	2	2	2	0	0	0	0	0	0	0	0	1	0	1	1	0	0	0	1	4	0	2
-|PF00752:XPG N-terminal domain; PF00867:XPG I-region|-|-|-|-|-|-	N0.HOG0000998	0	0	1	1	1	1	1	1	1	1	1	1	1	1	1	0	0	0	0	0	0	1	1	1	1	0	0	0	0	1	1	1	0	1	2	2	1	1	1	0	0	1	0	1	1	1	1	1
-|PF15459:60S ribosome biogenesis protein Rrp14; PF04935:Surfeit locus protein 6|-|-|-|-|-|-	N0.HOG0000999	2	1	1	1	1	1	1	1	1	1	1	1	1	0	1	1	2	1	1	1	1	1	1	1	1	1	1	2	1	1	1	1	1	1	1	1	1	1	1	2	2	1	2	1	1	1	1	1
-|PF02826:D-isomer specific 2-hydroxyacid dehydrogenase, NAD binding domain; PF00389:D-isomer specific 2-hydroxyacid dehydrogenase, catalytic domain|-|-|-|-|S|-	N0.HOG0001001	0	0	0	0	2	0	0	0	0	1	1	0	0	1	2	0	0	0	0	0	0	0	0	0	1	0	0	0	0	2	2	0	0	0	2	1	1	0	2	0	0	0	0	0	2	1	3	2
-|PF02826:D-isomer specific 2-hydroxyacid dehydrogenase, NAD binding domain; PF00389:D-isomer specific 2-hydroxyacid dehydrogenase, catalytic domain|Glycine, serine and threonine metabolism|-|-|-|-|-	N0.HOG0001002	0	0	0	0	2	1	0	0	0	0	0	0	1	1	1	0	0	0	0	0	0	0	0	1	0	0	0	0	0	0	1	1	0	0	1	1	2	1	1	0	0	0	0	0	0	0	0	0
-|PF02826:D-isomer specific 2-hydroxyacid dehydrogenase, NAD binding domain; PF00389:D-isomer specific 2-hydroxyacid dehydrogenase, catalytic domain|Glycine, serine and threonine metabolism|-|-|-|S|-	N0.HOG0001003	1	1	0	2	4	2	2	2	2	2	2	2	2	2	0	1	1	1	1	1	1	1	0	2	1	1	1	1	1	0	0	2	1	1	0	0	0	2	0	1	1	1	1	1	2	2	0	0
-|PF11913:Protein of unknown function (DUF3431)|-|-|-|-|S|-	N0.HOG0001004	1	1	0	1	1	2	2	7	5	8	5	4	1	3	0	2	1	1	2	1	2	1	0	3	3	2	2	1	2	0	0	6	1	1	0	0	0	3	0	2	2	1	1	1	1	7	0	0
-|PF12706:Beta-lactamase superfamily domain; PF07522:DNA repair metallo-beta-lactamase|-|-|-|-|-|-	N0.HOG0001005	0	0	1	1	1	1	1	1	1	1	1	2	1	1	1	0	0	0	1	1	0	1	0	1	1	1	0	0	0	2	1	1	1	0	1	1	0	1	2	1	1	0	1	1	1	1	1	1
-|PF00083:Sugar (and other) transporter|-|2.A.1.1.57|-|-|S|-	N0.HOG0001007	4	4	0	0	4	5	0	0	0	0	1	1	2	3	0	4	2	3	4	6	4	1	1	1	4	5	4	4	4	0	0	0	1	1	1	0	0	0	0	3	4	2	1	2	1	0	0	0
-|PF00296:Luciferase-like monooxygenase|-|-|-|-|S|-	N0.HOG0001008	2	2	0	1	10	3	4	3	3	3	4	4	7	5	0	0	1	1	0	0	0	2	0	0	2	5	2	2	4	0	0	0	0	0	0	0	0	2	0	3	3	0	0	2	3	5	0	0
-|PF00069:Protein kinase domain|-|-|-|-|-|-	N0.HOG0001009	1	2	2	0	0	3	4	1	1	2	0	1	1	3	0	5	3	2	3	3	4	1	0	4	5	4	4	1	2	0	0	7	0	4	1	0	0	2	0	5	5	0	0	0	3	0	0	0
-|PF04082:Fungal specific transcription factor domain; PF00172:Fungal Zn(2)-Cys(6) binuclear cluster domain|-|-|-|-|-|TF	N0.HOG0001010	2	1	1	4	6	1	4	2	3	4	3	2	4	3	1	2	1	1	2	2	2	1	1	1	3	2	2	2	2	1	4	1	1	1	4	1	2	1	0	2	1	1	1	1	3	3	3	0
-|PF07690:Major Facilitator Superfamily; PF05978:Ion channel regulatory protein UNC-93|-|2.A.1.58.1|-|-|S|-	N0.HOG0001011	0	0	0	0	0	0	0	0	0	0	0	0	0	0	0	0	0	0	0	0	0	0	0	0	0	0	0	0	0	5	0	0	0	0	1	0	0	0	0	0	0	0	0	0	0	0	1	3
-|PF07690:Major Facilitator Superfamily; PF05978:Ion channel regulatory protein UNC-93|-|2.A.1.58.1|-|-|S|-	N0.HOG0001012	0	0	0	1	1	1	0	1	1	1	1	0	0	0	0	0	0	0	0	0	0	0	0	1	1	0	0	0	0	0	1	1	0	0	0	0	8	0	2	0	0	0	0	0	0	1	0	0
-|PF05978:Ion channel regulatory protein UNC-93|-|2.A.1.58.1|-|-|S|-	N0.HOG0001013	0	0	0	0	3	1	0	0	0	0	0	0	1	0	0	0	0	0	0	0	0	0	0	0	0	0	0	0	0	0	1	0	0	0	0	2	0	0	2	0	0	0	0	0	0	0	0	0
-|PF07690:Major Facilitator Superfamily|-|2.A.1.58.1|-|-|-|-	N0.HOG0001014	1	1	1	1	1	1	1	1	3	1	1	1	1	1	0	1	1	1	1	1	1	1	1	1	2	1	1	1	1	0	0	1	1	1	0	0	0	1	0	1	1	1	1	1	2	2	0	0
-|PF05978:Ion channel regulatory protein UNC-93|-|2.A.1.58.1|-|-|S|-	N0.HOG0001015	0	0	0	0	0	0	0	0	0	0	0	0	0	0	9	0	0	0	0	0	0	0	0	0	0	0	0	0	0	0	0	0	0	0	0	0	0	0	0	0	0	0	0	0	0	0	0	0
-|PF00107:Zinc-binding dehydrogenase; PF08240:Alcohol dehydrogenase GroES-like domain|-|-|-|-|-|-	N0.HOG0001016	0	0	2	2	2	1	2	1	1	1	1	1	1	1	1	0	0	0	0	0	0	0	0	2	1	0	0	0	0	1	1	1	0	0	1	0	1	2	1	0	0	0	0	0	2	1	1	0
-|PF00107:Zinc-binding dehydrogenase; PF07992:Pyridine nucleotide-disulphide oxidoreductase; PF08240:Alcohol dehydrogenase GroES-like domain|-|-|-|-|-|-	N0.HOG0001017	1	1	1	1	1	0	1	1	1	1	1	1	1	1	1	1	1	1	1	1	1	2	1	1	1	1	2	2	1	1	1	1	1	2	2	3	1	1	2	2	1	2	2	2	1	1	1	1
-|PF00459:Inositol monophosphatase family|Sulfur metabolism|-|-|-|-|-	N0.HOG0001018	3	3	1	2	3	1	1	3	2	3	2	2	1	2	1	3	3	4	2	2	3	2	2	1	1	2	3	3	3	1	1	1	1	2	2	1	1	1	1	3	3	1	1	2	1	2	1	1
-|PF00856:SET domain; PF01753:MYND finger|-|-|-|-|-|-	N0.HOG0001019	0	0	0	0	0	0	0	0	0	0	0	0	0	0	1	0	0	0	0	0	0	0	0	0	0	0	0	0	0	1	3	0	0	0	1	4	2	0	5	0	0	0	0	0	0	0	1	0
-|PF00856:SET domain; PF01753:MYND finger|-|-|-|-|-|-	N0.HOG0001021	2	2	1	1	1	2	2	1	1	1	1	1	1	1	0	2	2	2	2	2	2	1	2	1	2	2	1	1	1	1	1	1	3	2	2	0	0	1	0	2	2	1	3	1	5	1	1	2
-|PF00415:Regulator of chromosome condensation (RCC1) repeat; PF13540:Regulator of chromosome condensation (RCC1) repeat|Tryptophan metabolism; Ubiquinone biosynthesis|-|-|-|-|-	N0.HOG0001023	3	2	1	1	1	2	1	1	1	2	2	1	2	2	2	3	3	3	2	2	2	1	1	1	2	3	2	2	2	1	3	1	2	1	2	1	1	1	1	2	2	1	2	1	1	1	2	1
-|PF00484:Carbonic anhydrase|Nitrogen metabolism|2.A.53.8.1|-|-|-|-	N0.HOG0001025	0	0	0	0	0	0	0	0	0	0	0	0	0	0	0	0	0	0	0	0	0	0	0	0	0	0	0	0	0	0	2	0	0	0	0	4	0	0	2	0	0	0	0	0	0	0	0	0
-|PF00484:Carbonic anhydrase|Nitrogen metabolism|2.A.53.8.1|-|-|S|-	N0.HOG0001026	1	1	1	0	1	1	1	1	1	3	1	1	1	1	0	1	1	1	1	1	1	1	1	1	1	1	1	1	1	2	0	1	1	1	3	0	1	2	0	1	1	1	1	1	1	1	3	6
-|PF00484:Carbonic anhydrase|Nitrogen metabolism|2.A.53.8.1|-|-|-|-	N0.HOG0001027	1	1	1	1	1	1	0	1	1	0	1	0	0	0	0	1	1	1	1	1	1	1	1	0	1	1	1	1	1	0	0	1	1	1	0	0	1	0	0	1	1	1	1	1	1	1	0	0
-|PF00501:AMP-binding enzyme|Fatty acid metabolism|4.C.1.1.4|-|-|S|-	N0.HOG0001028	2	2	2	1	1	2	1	1	1	1	1	1	1	1	3	2	2	2	2	2	2	2	2	1	2	2	2	2	2	1	4	2	2	1	4	5	3	2	4	2	2	1	2	2	3	1	1	1
-|PF01328:Peroxidase, family 2|-|-|-|-|S|-	N0.HOG0001029	0	0	0	0	0	0	0	0	1	1	0	0	0	0	2	0	0	0	0	0	0	0	0	0	0	0	0	0	0	6	0	0	0	0	2	0	0	0	0	0	0	0	0	0	0	0	5	4
-|PF01328:Peroxidase, family 2|-|-|-|-|S|-	N0.HOG0001030	4	3	0	1	5	0	0	2	2	4	5	5	1	1	0	3	3	3	4	3	3	3	0	0	1	5	3	2	2	0	1	1	1	1	2	0	0	0	1	1	1	1	1	2	5	1	0	0
-|PF07247:Alcohol acetyltransferase|-|-|-|-|-|-	N0.HOG0001031	1	3	2	3	3	2	3	1	2	2	2	3	3	2	0	3	3	2	2	2	2	3	1	1	3	1	1	2	1	3	0	2	2	2	0	0	1	1	0	1	1	1	2	3	5	2	3	1
-|PF03476:MOSC N-terminal beta barrel domain; PF00266:Aminotransferase class-V; PF03473:MOSC domain|-|-|-|-|-|-	N0.HOG0001032	2	2	2	1	3	2	1	1	1	3	2	3	1	1	1	3	3	3	3	3	3	3	2	1	2	3	4	3	3	1	0	2	1	2	1	0	1	2	0	2	2	1	1	3	2	1	2	1
-|PF00172:Fungal Zn(2)-Cys(6) binuclear cluster domain; PF11951:Fungal specific transcription factor domain|-|-|-|-|-|TF	N0.HOG0001033	1	1	2	1	4	4	5	1	5	8	3	8	7	3	0	2	2	2	2	1	1	2	0	0	10	1	2	2	2	0	0	0	1	1	0	0	0	1	0	1	1	1	1	2	1	7	0	0
-|PF03060:Nitronate monooxygenase|Fatty acid biosynthesis (path 1)|-|-|-|-|-	N0.HOG0001034	2	2	2	2	3	2	2	2	2	2	4	2	2	2	0	3	2	2	2	2	2	2	2	2	2	2	3	2	2	1	0	2	2	2	1	0	0	3	0	2	2	2	2	2	2	2	3	2
-|PF01979:Amidohydrolase family|Purine metabolism|-|MER044640|-|-|-	N0.HOG0001035	1	1	1	1	2	0	1	1	1	1	1	1	1	1	1	1	1	1	1	1	1	1	0	0	2	1	1	1	1	1	1	0	1	1	1	1	2	0	2	1	1	1	1	1	1	1	1	1
-|PF01979:Amidohydrolase family|Purine metabolism|-|MER064186|-|-|-	N0.HOG0001036	1	1	0	1	1	0	1	1	1	1	1	1	1	1	1	1	1	1	1	1	1	0	1	1	1	1	1	1	1	2	0	1	1	0	1	1	0	1	0	1	1	1	1	1	1	2	1	1
-|PF00328:Histidine phosphatase superfamily (branch 2)|Riboflavin metabolism; gamma-Hexachlorocyclohexane degradation|-|-|-|S|-	N0.HOG0001037	2	2	0	2	3	2	2	2	2	2	2	1	2	2	0	3	2	2	2	2	2	2	1	2	2	4	3	4	2	1	0	2	1	2	2	0	0	2	0	2	3	2	1	2	3	2	2	3
-|PF00240:Ubiquitin family; PF01020:Ribosomal L40e family|-|-|-|-|-|-	N0.HOG0001040	0	0	1	0	0	1	0	1	1	1	0	1	0	0	0	0	0	0	1	0	1	0	0	1	0	0	0	0	0	1	1	1	0	0	1	1	0	0	0	0	1	0	0	3	1	0	1	0
-|PF00240:Ubiquitin family; PF01599:Ribosomal protein S27a|-|-|-|-|-|-	N0.HOG0001042	1	1	1	1	1	1	1	1	1	1	1	1	1	1	3	1	1	1	0	1	1	1	1	1	1	1	1	1	1	1	2	1	1	1	1	1	2	1	3	1	1	1	1	2	1	1	1	1
-|PF02475:Met-10+ like-protein|-|-|-|-|S|-	N0.HOG0001043	1	1	2	2	2	2	1	1	1	1	1	1	1	1	0	2	1	1	2	1	2	2	1	1	2	1	1	2	1	0	0	1	1	1	1	0	0	0	0	2	2	4	2	2	1	1	0	0
-|PF02475:Met-10+ like-protein|-|-|-|-|-|-	N0.HOG0001046	0	0	0	0	0	0	0	1	1	1	1	1	1	1	0	0	0	0	0	0	0	0	0	1	0	0	0	0	0	0	1	1	0	0	0	1	1	1	0	0	0	0	0	0	0	1	0	0
-|PF02475:Met-10+ like-protein|-|-|-|-|S|-	N0.HOG0001047	0	0	0	0	0	0	0	0	0	0	0	0	0	0	1	0	0	0	0	0	0	0	0	0	0	0	0	0	0	1	1	0	0	0	1	1	1	0	2	0	0	0	0	0	0	0	1	1
-|PF00370:FGGY family of carbohydrate kinases, N-terminal domain; PF02782:FGGY family of carbohydrate kinases, C-terminal domain; PF04097:Nup93/Nic96|Pentose and glucuronate interconversions|9.A.14.1.1|-|-|S|-	N0.HOG0001048	0	0	0	0	0	0	0	0	0	0	0	0	0	0	3	0	0	0	0	0	0	0	0	0	0	0	0	0	0	1	3	0	0	0	1	2	1	0	3	0	0	0	0	0	0	0	1	1
-|PF00370:FGGY family of carbohydrate kinases, N-terminal domain; PF02782:FGGY family of carbohydrate kinases, C-terminal domain; PF04097:Nup93/Nic96|Pentose and glucuronate interconversions|9.A.14.1.1|-|-|-|-	N0.HOG0001049	1	1	2	2	1	2	2	2	2	2	3	2	2	2	0	1	1	1	2	1	1	2	2	2	2	1	1	2	1	1	0	2	1	2	1	0	1	2	0	1	1	1	2	3	3	3	1	1
-|PF00350:Dynamin family|-|-|-|-|-|-	N0.HOG0001050	3	4	0	0	1	1	2	2	1	1	0	2	2	1	0	2	2	3	3	3	2	5	2	0	4	4	2	2	3	1	0	2	4	7	2	0	0	2	0	3	3	2	3	4	3	0	1	0
-|PF13193:AMP-binding enzyme C-terminal domain; PF00501:AMP-binding enzyme|Propanoate metabolism; Ethylbenzene degradation|4.C.1.1.2|-|-|S|-	N0.HOG0001051	1	1	3	2	1	1	2	3	2	2	2	2	2	2	3	2	2	2	2	3	2	3	2	2	1	3	3	3	3	0	2	2	2	2	0	5	5	2	1	1	1	2	2	1	2	2	0	0
-|PF12632:Mysoin-binding motif of peroxisomes|-|-|-|-|-|-	N0.HOG0001052	1	1	1	1	1	1	1	0	0	0	0	1	0	0	1	1	1	1	1	0	1	0	1	0	1	1	1	1	1	0	1	0	1	0	0	1	1	0	1	1	1	0	1	2	1	0	0	0
-|PF00705:Proliferating cell nuclear antigen, N-terminal domain; PF02747:Proliferating cell nuclear antigen, C-terminal domain| DNA polymerase; Pyrimidine metabolism; Purine metabolism|-|-|-|S|-	N0.HOG0001053	1	1	1	1	1	1	1	2	2	2	1	1	1	1	1	1	1	1	1	1	1	1	1	3	1	1	1	1	1	1	1	2	1	1	1	1	1	2	1	1	1	1	1	1	1	2	1	1
-|PF00082:Subtilase family; PF06280:Fn3-like domain; PF02225:PA domain|-|-|-|-|S|-	N0.HOG0001054	0	0	0	0	3	0	0	0	0	0	0	0	0	0	0	0	0	0	0	0	0	0	0	0	0	0	0	0	0	1	6	0	0	0	0	11	12	0	6	0	0	0	0	0	4	0	2	3
-|PF00082:Subtilase family; PF06280:Fn3-like domain; PF02225:PA domain|-|-|MER163476|-|S|-	N0.HOG0001055	1	1	1	1	14	1	0	0	0	0	0	1	0	0	0	1	1	1	1	1	1	1	1	1	5	1	1	1	1	0	0	0	1	1	0	1	0	0	0	1	1	0	1	1	2	0	0	0
-|PF03366:YEATS family; PF17035:Bromodomain extra-terminal - transcription regulation|-|-|-|-|S|-	N0.HOG0001056	0	0	0	0	0	0	0	2	2	2	2	1	1	0	1	0	0	0	0	0	0	0	0	1	0	0	0	0	0	0	2	1	0	0	0	1	2	1	3	0	0	0	0	0	0	1	0	0
-|PF00638:RanBP1 domain; PF03366:YEATS family|-|-|-|-|-|-	N0.HOG0001057	1	2	2	2	2	2	1	0	0	0	0	1	1	1	1	1	2	1	2	1	2	2	2	1	2	2	1	2	2	1	1	1	1	2	2	1	1	1	1	1	1	1	2	3	2	0	1	1
-|PF02770:Acyl-CoA dehydrogenase, middle domain; PF00441:Acyl-CoA dehydrogenase, C-terminal domain; PF02771:Acyl-CoA dehydrogenase, N-terminal domain; PF00173:Cytochrome b5-like Heme/Steroid binding domain|Sphingoglycolipid metabolism; Sterol biosynthesis; Bile acid biosynthesis|-|-|-|-|-	N0.HOG0001058	1	1	1	1	1	1	1	1	1	1	1	1	1	1	0	1	1	1	1	1	1	1	1	1	1	1	1	1	1	0	1	0	1	1	0	3	2	1	3	1	1	0	1	1	1	1	0	0
-|PF02770:Acyl-CoA dehydrogenase, middle domain; PF00441:Acyl-CoA dehydrogenase, C-terminal domain; PF02771:Acyl-CoA dehydrogenase, N-terminal domain|Sphingoglycolipid metabolism; Sterol biosynthesis; Bile acid biosynthesis|-|-|-|-|-	N0.HOG0001059	1	1	0	2	1	0	3	2	2	1	3	1	2	2	0	1	0	0	1	1	1	0	0	2	0	1	1	3	2	0	0	1	0	0	0	1	0	3	0	0	0	0	0	0	2	3	0	0
-|PF01734:Patatin-like phospholipase; PF11815:Domain of unknown function (DUF3336)|-|-|-|-|S|-	N0.HOG0001060	1	1	1	1	1	1	1	1	1	1	1	1	1	1	1	1	1	1	1	1	1	1	1	1	1	1	1	1	1	0	0	1	1	0	0	1	1	1	1	1	1	1	1	1	1	1	0	0
-|PF01734:Patatin-like phospholipase; PF11815:Domain of unknown function (DUF3336)|-|-|-|-|-|-	N0.HOG0001061	1	1	1	1	1	0	1	1	1	1	1	1	1	1	1	1	1	1	1	1	1	1	1	1	1	1	1	1	1	0	0	1	1	1	0	1	1	1	2	1	1	1	1	1	1	1	0	0
-|PF07690:Major Facilitator Superfamily|-|2.A.1.13.2|-|-|-|-	N0.HOG0001062	3	2	1	0	4	2	2	3	3	3	1	6	4	3	0	3	2	1	3	3	3	4	0	1	4	1	3	3	3	6	1	1	0	0	6	0	0	1	0	2	2	0	0	1	6	4	6	0
-|PF13561:Enoyl-(Acyl carrier protein) reductase|Butanoate metabolism; Synthesis and degradation of ketone bodies|-|-|-|-|-	N0.HOG0001063	1	1	1	1	5	4	2	1	2	3	4	2	3	3	1	2	3	3	1	4	0	2	1	4	2	2	2	2	2	1	2	2	1	0	1	1	1	3	1	1	1	0	1	2	2	5	1	1
-|PF02801:Beta-ketoacyl synthase, C-terminal domain; PF00109:Beta-ketoacyl synthase, N-terminal domain|Fatty acid biosynthesis (path 1)|-|-|PKS-Like|S|-	N0.HOG0001064	0	1	1	1	1	1	1	1	1	1	1	1	1	1	1	1	1	1	0	1	1	1	1	1	1	0	1	1	1	0	1	1	1	1	0	1	1	1	1	0	1	1	1	1	1	1	0	0
-|PF03981:Ubiquinol-cytochrome C chaperone|-|-|-|-|S|-	N0.HOG0001065	0	1	1	1	1	0	1	1	1	1	1	1	1	0	1	1	0	0	0	0	1	1	1	1	1	1	2	1	1	1	1	0	1	1	1	1	1	1	1	1	1	0	1	1	1	1	1	1
-|PF00172:Fungal Zn(2)-Cys(6) binuclear cluster domain; PF04082:Fungal specific transcription factor domain|-|-|-|-|-|TF	N0.HOG0001066	2	1	1	2	5	2	5	4	4	4	3	2	4	7	0	1	1	1	1	2	1	1	1	1	3	1	1	1	1	0	0	1	1	1	0	0	0	1	0	1	1	1	1	4	2	3	0	0
-|PF00962:Adenosine deaminase|Purine metabolism|-|-|-|-|-	N0.HOG0001067	3	2	2	2	3	2	3	2	2	1	2	2	2	1	0	2	2	2	2	2	2	2	1	2	3	3	3	3	3	1	0	3	1	1	1	0	0	1	0	3	3	1	1	3	3	2	1	1
-|PF00075:RNase H|-|-|-|-|-|-	N0.HOG0001068	5	5	2	3	0	1	2	1	1	3	0	1	2	2	0	6	3	3	3	1	6	3	0	0	3	2	1	1	1	0	0	1	8	1	1	0	0	0	0	2	2	3	6	0	5	4	0	1
GT32|PF04488:Glycosyltransferase sugar-binding region containing DXD motif|-|-|-|-|S|-	N0.HOG0001069	2	2	3	1	5	1	1	2	2	4	2	1	1	1	0	6	3	3	5	4	4	3	2	1	3	2	3	2	2	0	0	0	3	1	0	0	0	2	0	2	2	3	3	1	1	5	0	0
-|PF12239:Protein of unknown function (DUF3605)|-|-|-|-|-|-	N0.HOG0001070	2	2	2	1	2	2	2	2	2	2	2	2	2	2	1	2	2	2	0	2	2	2	2	2	2	2	2	2	1	1	1	2	2	2	0	1	2	2	2	2	2	2	2	3	2	2	1	1
-|-|-|-|-|-|-|-	N0.HOG0001071	0	0	2	1	1	1	1	1	1	1	1	2	0	0	4	0	1	1	0	0	0	0	0	1	1	0	0	0	0	1	2	1	0	0	1	1	2	1	3	0	0	0	0	2	0	0	1	1
-|PF01585:G-patch domain; PF07713:Protein of unknown function (DUF1604)|-|-|-|-|-|-	N0.HOG0001072	1	2	0	0	0	0	1	1	1	1	1	0	1	1	1	1	1	1	2	1	2	2	1	1	1	1	1	2	1	1	1	1	1	2	1	0	1	1	1	2	2	1	1	1	1	1	1	1
-|PF00450:Serine carboxypeptidase|-|-|-|-|S|-	N0.HOG0001073	2	1	0	0	0	2	2	3	3	4	1	3	2	2	0	2	2	2	2	2	2	3	1	2	3	2	2	2	2	7	0	0	1	1	5	0	0	1	0	2	2	1	1	1	3	4	7	3
-|PF04979:Protein phosphatase inhibitor 2 (IPP-2)|-|-|-|-|-|-	N0.HOG0001074	0	0	1	1	1	0	1	1	1	1	1	1	1	1	1	0	0	0	0	0	0	0	0	1	0	0	0	0	0	1	1	1	0	0	1	1	2	1	2	0	0	0	0	0	1	1	1	1
-|PF01016:Ribosomal L27 protein; PF04979:Protein phosphatase inhibitor 2 (IPP-2)|-|-|-|-|-|-	N0.HOG0001075	1	1	1	1	1	0	1	1	1	1	1	1	1	1	1	1	1	1	1	1	2	2	2	1	2	1	1	2	1	1	1	1	1	2	1	1	1	1	1	2	2	1	2	3	1	1	1	1
-|PF06159:Protein of unknown function (DUF974); PF00013:KH domain|-|-|-|-|-|-	N0.HOG0001076	0	0	1	2	2	0	0	0	0	0	0	0	0	0	0	0	0	0	0	0	0	0	0	0	0	0	0	0	0	0	0	0	0	0	0	0	0	0	0	0	0	0	0	0	0	0	0	0
-|PF06159:Protein of unknown function (DUF974); PF00013:KH domain|-|-|-|-|-|-	N0.HOG0001078	0	0	0	0	0	0	0	1	1	1	1	0	1	0	1	0	0	0	0	0	0	0	0	1	0	0	0	0	0	1	1	0	0	0	1	1	1	1	2	0	0	0	0	0	0	1	1	1
-|PF00013:KH domain|-|-|-|-|-|-	N0.HOG0001079	0	0	0	0	0	0	0	0	0	0	0	0	0	0	1	0	0	0	0	0	0	0	0	0	0	0	0	0	0	1	0	1	0	0	1	1	1	0	1	0	0	0	0	0	0	0	1	1
-|PF06159:Protein of unknown function (DUF974); PF00013:KH domain|-|-|-|-|-|-	N0.HOG0001080	1	2	0	0	0	0	2	1	1	1	1	2	1	1	0	1	2	1	1	1	3	2	1	1	0	1	2	1	1	0	1	1	1	1	0	0	0	1	0	1	1	1	2	3	2	1	0	0
-|PF00400:WD domain, G-beta repeat; PF12894:Anaphase-promoting complex subunit 4 WD40 domain|-|-|MER135127|-|-|-	N0.HOG0001081	0	0	0	0	0	0	0	0	0	0	0	0	0	0	1	0	0	0	0	0	0	0	0	0	0	0	0	0	0	1	0	0	0	0	1	1	1	0	1	0	0	0	0	0	0	0	1	1
-|PF00400:WD domain, G-beta repeat|-|-|MER114539|-|-|-	N0.HOG0001083	0	0	0	0	0	0	0	1	1	1	1	0	1	1	0	0	0	0	0	0	0	0	0	0	0	0	0	0	0	0	0	0	0	0	0	0	0	0	0	0	0	0	0	0	0	1	0	0
-|PF00400:WD domain, G-beta repeat|-|-|MER114539|-|S|-	N0.HOG0001084	1	1	2	1	1	0	1	0	0	0	0	1	0	0	0	1	1	1	1	1	1	1	1	0	1	1	1	1	1	0	0	0	1	1	0	0	0	0	0	1	1	1	1	1	1	0	0	0
-|PF01783:Ribosomal L32p protein family|-|-|-|-|S|-	N0.HOG0001085	0	1	1	1	0	1	1	0	0	1	1	1	0	1	1	1	1	0	0	0	0	1	1	1	1	0	0	1	1	1	1	0	0	1	1	1	1	1	1	0	1	1	1	1	1	1	1	1
-|PF01849:NAC domain; PF19026:HYPK UBA domain|-|-|-|-|-|-	N0.HOG0001086	0	0	0	1	1	1	1	1	1	1	1	1	0	1	2	0	1	0	1	0	1	1	1	1	0	0	0	1	0	1	1	1	0	1	1	2	0	1	1	0	0	0	1	1	1	1	1	1
-|PF05873:ATP synthase D chain, mitochondrial (ATP5H)|ATP synthesis; Flagellar assembly; Type III secretion system|3.A.2.1.3|-|-|-|-	N0.HOG0001094	0	0	0	0	0	0	0	0	0	0	0	0	0	0	1	0	0	0	0	0	0	0	0	0	0	0	0	0	0	1	1	0	0	0	1	2	2	0	1	0	0	0	0	0	0	0	1	1
-|PF05873:ATP synthase D chain, mitochondrial (ATP5H)|ATP synthesis; Flagellar assembly; Type III secretion system|3.A.2.1.3|-|-|-|-	N0.HOG0001095	0	0	0	0	0	0	0	1	1	1	1	0	1	1	0	0	0	0	0	0	0	0	0	0	0	0	0	0	0	0	0	1	0	0	0	0	1	0	0	0	0	0	0	0	0	1	0	0
-|PF05873:ATP synthase D chain, mitochondrial (ATP5H)|-|3.A.2.1.3|-|-|-|-	N0.HOG0001096	0	0	0	0	0	0	0	0	0	0	0	0	0	0	0	0	0	0	0	0	0	0	0	0	0	0	0	0	0	0	0	0	0	0	0	0	0	0	0	2	1	0	0	0	0	0	0	0
-|PF01849:NAC domain; PF05873:ATP synthase D chain, mitochondrial (ATP5H); PF19026:HYPK UBA domain|-|-|-|-|-|-	N0.HOG0001100	0	0	0	0	0	0	0	0	0	0	0	0	0	0	0	1	1	1	1	1	1	0	0	0	0	1	0	0	0	0	0	0	0	0	0	0	0	0	0	0	0	0	0	0	0	0	0	0
-|PF07993:Male sterility protein; PF00550:Phosphopantetheine attachment site; PF00501:AMP-binding enzyme|Lysine degradation; Lysine biosynthesis|-|-|NRPS-Like|-|-	N0.HOG0001101	1	1	3	1	2	4	1	2	3	7	4	2	4	2	1	1	1	1	1	1	1	1	1	1	1	1	1	1	1	0	0	3	1	1	0	0	1	2	0	1	1	1	1	1	2	8	1	1
-|PF07993:Male sterility protein; PF00550:Phosphopantetheine attachment site; PF00501:AMP-binding enzyme; PF00668:Condensation domain|Lysine degradation; Lysine biosynthesis|-|-|NRPS-Like|-|-	N0.HOG0001102	0	0	1	1	0	1	0	0	0	0	0	1	0	0	1	0	0	0	0	0	0	0	0	0	1	0	0	0	0	1	1	0	0	0	1	1	1	0	1	0	0	0	0	0	0	0	1	1
-|PF01040:UbiA prenyltransferase family|Ubiquinone biosynthesis|-|-|-|S|-	N0.HOG0001103	2	3	1	1	1	1	1	2	4	5	4	1	4	1	1	2	1	1	1	3	2	1	1	1	1	1	2	1	2	6	1	0	1	1	7	1	1	0	1	2	2	1	1	1	2	2	4	3
-|-|-|-|-|-|S|-	N0.HOG0001104	5	6	2	0	1	0	0	4	4	2	3	3	3	2	0	2	3	4	4	3	4	2	0	1	3	5	3	4	4	0	0	1	1	1	0	0	0	0	0	1	1	1	1	1	6	2	0	0
-|PF08883:Dopa 4,5-dioxygenase family; PF19086:Terpene synthase family 2, C-terminal metal binding|-|-|-|TC|-|-	N0.HOG0001105	1	2	1	2	4	2	2	4	1	2	2	1	2	1	1	2	2	1	2	1	2	2	1	1	2	1	2	2	2	2	1	1	2	2	1	0	1	1	0	2	2	1	2	2	4	2	2	2
-|PF00175:Oxidoreductase NAD-binding domain; PF00970:Oxidoreductase FAD-binding domain|-|3.D.5.1.1|-|-|S|-	N0.HOG0001106	2	2	1	2	1	2	1	1	1	3	2	2	2	2	2	2	2	2	2	2	2	2	2	1	3	1	2	2	2	1	1	1	2	2	1	2	2	1	3	2	2	2	2	2	1	2	1	1
-|PF01960:ArgJ family|-|-|-|-|-|-	N0.HOG0001108	0	0	1	1	1	1	1	1	1	1	1	1	2	1	1	1	1	1	1	0	1	1	1	1	1	0	1	1	1	1	1	1	1	1	1	1	0	1	1	1	1	1	1	1	1	1	1	1
-|PF00004:ATPase family associated with various cellular activities (AAA); PF08542:Replication factor C C-terminal domain|Purine metabolism; Pyrimidine metabolism; DNA polymerase|-|-|-|-|-	N0.HOG0001109	0	0	1	1	1	1	1	1	1	1	1	1	1	1	1	0	1	0	1	1	1	1	0	1	0	1	0	1	0	1	1	1	1	1	1	1	1	1	1	0	1	1	1	1	1	1	1	0
-|PF00320:GATA zinc finger|-|-|-|-|-|TF	N0.HOG0001111	0	0	0	0	1	0	0	0	0	0	0	0	0	0	0	0	0	0	0	0	0	0	0	0	0	0	0	0	0	0	2	0	0	0	0	3	0	0	0	0	0	0	0	0	0	0	0	0
-|PF00320:GATA zinc finger|-|-|-|-|-|TF	N0.HOG0001112	0	0	0	0	0	0	0	0	0	0	0	0	0	0	1	0	0	0	0	0	0	0	0	0	0	0	0	0	0	0	2	0	0	0	0	2	1	0	1	0	0	0	0	0	0	0	0	0
-|PF00320:GATA zinc finger|-|-|-|-|-|TF	N0.HOG0001114	1	1	1	1	1	1	1	1	1	1	1	1	1	1	2	1	1	1	1	1	1	1	1	1	1	2	1	1	0	1	4	1	1	1	1	12	1	1	4	1	1	1	1	2	1	1	1	1
-|PF13848:Thioredoxin-like domain; PF00085:Thioredoxin|-|-|-|-|S|-	N0.HOG0001115	2	1	2	1	2	3	1	1	1	1	1	1	2	2	5	2	1	1	1	3	2	2	2	1	4	3	1	1	1	1	2	1	3	1	1	1	1	1	3	1	1	2	3	1	2	2	1	6
GT2|PF03142:Chitin synthase|Aminosugars metabolism|-|-|-|-|-	N0.HOG0001118	1	1	1	1	1	1	1	1	1	1	1	1	1	1	0	1	1	1	1	1	1	0	1	1	1	1	1	1	1	1	3	1	1	1	1	2	0	1	3	1	1	0	1	2	1	1	1	1
GT2|PF03142:Chitin synthase|Aminosugars metabolism|-|-|-|-|-	N0.HOG0001119	0	0	0	0	0	0	0	0	0	0	0	0	0	0	11	0	0	0	0	0	0	0	0	0	0	0	0	0	0	1	4	0	0	0	1	5	3	0	4	0	0	0	0	0	0	0	1	1
GT2|PF03142:Chitin synthase|Aminosugars metabolism|-|-|-|-|-	N0.HOG0001120	0	0	0	0	0	0	0	0	1	0	0	0	0	0	1	0	0	0	0	0	0	0	0	0	0	0	0	0	0	0	1	0	0	0	0	1	1	0	1	0	0	0	0	0	0	0	0	0
-|PF07217:Heterokaryon incompatibility protein Het-C|-|-|-|-|S|-	N0.HOG0001121	2	2	2	2	2	2	2	2	2	1	2	2	2	2	0	2	2	2	2	2	2	2	2	2	2	2	2	1	2	2	0	2	2	2	3	0	0	2	0	2	2	2	2	2	3	2	2	2
-|PF00188:Cysteine-rich secretory protein family|-|8.B.9.1.1|-|-|S|-	N0.HOG0001122	0	0	0	2	2	1	1	1	1	1	1	0	1	0	3	0	0	0	0	0	0	0	0	1	1	0	0	0	0	0	1	0	0	0	0	3	1	1	6	0	0	0	0	2	2	1	0	0
-|PF00188:Cysteine-rich secretory protein family|-|-|-|-|S|-	N0.HOG0001123	1	1	1	1	1	0	1	1	1	1	1	2	1	1	0	1	1	1	1	2	1	1	1	1	3	1	1	1	1	2	0	0	1	1	3	0	2	1	0	1	1	1	1	1	1	1	2	5
-|PF02668:Taurine catabolism dioxygenase TauD, TfdA family|-|-|-|-|-|-	N0.HOG0001124	1	1	0	1	4	5	2	1	1	4	4	2	3	3	0	2	2	2	2	0	2	2	3	0	3	2	2	2	2	1	0	0	1	2	1	1	2	1	0	2	2	1	1	2	5	3	4	1
CE5|PF00734:Fungal cellulose binding domain; PF01083:Cutinase|-|-|-|-|S|-	N0.HOG0001125	3	3	3	2	8	3	0	1	1	2	0	3	1	2	0	3	3	3	2	2	3	2	2	1	5	2	2	2	2	0	0	1	1	2	0	0	0	0	0	2	2	2	1	3	7	0	0	0
GH5_9|PF00150:Cellulase (glycosyl hydrolase family 5)|Starch and sucrose metabolism|-|-|-|S|-	N0.HOG0001126	1	1	1	1	2	2	4	2	2	2	2	5	2	2	1	1	1	1	1	1	1	1	1	1	1	1	1	1	1	6	2	2	1	1	6	2	4	1	1	1	1	1	1	1	4	2	6	6
-|PF00264:Common central domain of tyrosinase; PF18132:Tyosinase C-terminal domain|Alkaloid biosynthesis I; Flavonoids, stilbene and lignin biosynthesis; Riboflavin metabolism; Tyrosine metabolism|-|-|-|S|-	N0.HOG0001127	1	2	1	1	5	2	2	0	1	2	2	1	1	0	0	4	4	3	3	1	5	4	1	1	3	2	1	1	1	0	0	4	2	1	2	0	0	1	0	1	1	3	2	3	3	2	0	0
GH35|PF10435:Beta-galactosidase, domain 2; PF01301:Glycosyl hydrolases family 35; PF13363:Beta-galactosidase, domain 3; PF13364:Beta-galactosidase jelly roll domain|N-Glycan degradation; Sphingoglycolipid metabolism; Glycosaminoglycan degradation; Galactose metabolism; Glycerolipid metabolism|-|-|-|S|-	N0.HOG0001128	2	2	1	2	1	1	1	3	4	5	3	3	1	2	1	2	1	1	1	1	3	2	1	0	3	3	1	1	1	2	1	0	1	1	4	2	1	1	1	1	1	1	1	2	3	4	3	5
-|PF13489:Methyltransferase domain|-|-|-|-|-|-	N0.HOG0001129	1	1	3	0	4	0	1	6	8	16	4	0	2	1	0	3	2	2	1	1	2	2	0	0	0	3	0	0	0	5	0	2	1	0	7	1	0	0	0	0	0	2	1	0	3	2	0	0
-|-|-|-|-|-|S|-	N0.HOG0001130	2	2	2	2	2	2	2	2	2	2	2	2	2	2	5	2	2	2	1	2	2	2	2	1	2	2	2	2	2	0	0	2	2	1	0	0	0	2	0	2	2	0	2	3	3	2	0	0
AA8|PF16010:Cytochrome domain of cellobiose dehydrogenase|-|-|-|-|S|-	N0.HOG0001131	4	5	0	1	0	4	0	0	0	0	0	0	0	0	0	5	4	4	5	5	5	1	3	0	6	5	4	4	4	0	0	0	3	3	0	0	0	0	0	3	3	4	3	3	1	0	1	0
GH1|PF00232:Glycosyl hydrolase family 1|Flavonoids, stilbene and lignin biosynthesis; Starch and sucrose metabolism; Cyanoamino acid metabolism|-|-|-|-|-	N0.HOG0001132	3	2	1	3	6	3	2	4	5	3	3	7	3	3	0	1	1	1	1	1	1	2	1	0	3	2	1	1	1	5	0	1	1	2	4	0	0	2	0	1	1	0	1	2	2	2	2	3
-|PF00782:Dual specificity phosphatase, catalytic domain|-|-|-|-|-|-	N0.HOG0001133	2	1	2	2	1	2	1	3	2	1	1	1	1	2	1	2	1	1	1	2	2	2	1	3	3	3	1	1	1	8	3	0	1	1	3	2	1	1	2	1	1	1	1	2	3	2	5	6
-|PF13561:Enoyl-(Acyl carrier protein) reductase|Fatty acid biosynthesis (path 1)|-|-|-|-|-	N0.HOG0001134	2	2	2	3	1	2	1	3	2	1	2	2	2	2	1	2	2	2	2	2	1	2	2	1	2	2	2	1	2	2	1	0	1	2	1	1	0	2	2	2	2	1	1	1	1	4	2	1
-|PF10282:Lactonase, 7-bladed beta-propeller|-|-|MER197004|-|S|-	N0.HOG0001135	2	2	2	3	4	2	1	1	1	3	1	1	1	0	0	2	2	2	2	2	2	1	2	1	4	3	2	2	2	0	1	0	2	2	0	1	0	1	1	2	2	2	2	2	3	3	0	0
-|PF11937:Protein of unknown function (DUF3455)|-|-|-|-|S|-	N0.HOG0001136	1	2	1	2	2	1	2	2	2	2	2	2	2	2	0	2	2	2	2	2	2	2	2	2	2	2	2	2	2	2	1	1	2	2	3	0	0	1	0	2	2	2	2	2	2	2	2	3
-|PF12505:Protein of unknown function (DUF3712)|-|-|-|-|S|-	N0.HOG0001137	0	0	1	1	1	1	1	1	1	1	1	1	1	1	0	0	0	0	0	0	0	1	1	1	1	0	0	0	0	0	0	1	1	0	0	1	1	1	1	0	0	0	1	2	1	1	0	0
-|PF12234:RAVE protein 1 C terminal|-|-|-|-|S|-	N0.HOG0001138	1	1	1	1	1	1	1	1	1	1	1	1	1	1	1	1	1	1	1	2	1	1	1	1	1	2	1	2	1	1	1	1	1	1	1	1	1	1	1	1	1	2	1	1	1	1	1	1
-|PF08631:Meiosis protein SPO22/ZIP4 like; PF00172:Fungal Zn(2)-Cys(6) binuclear cluster domain|-|-|-|-|-|TF	N0.HOG0001139	1	1	2	2	1	1	2	0	0	0	0	0	0	0	0	1	1	1	1	1	1	2	1	0	1	1	1	2	1	0	0	0	2	2	0	0	0	0	0	1	1	2	2	2	2	0	0	0
-|PF00172:Fungal Zn(2)-Cys(6) binuclear cluster domain|-|-|-|-|-|TF	N0.HOG0001140	0	0	0	0	0	0	0	1	1	0	0	1	0	0	0	0	0	0	0	0	0	0	0	0	0	0	0	0	0	0	2	0	0	0	0	3	0	0	3	0	0	0	0	0	0	0	0	0
-|PF08631:Meiosis protein SPO22/ZIP4 like; PF00172:Fungal Zn(2)-Cys(6) binuclear cluster domain|-|-|-|-|-|TF	N0.HOG0001141	0	0	0	0	0	0	0	1	1	3	2	1	2	1	0	0	0	0	0	0	0	0	0	2	0	0	0	0	0	1	0	1	0	0	1	0	0	2	0	0	0	0	0	0	0	2	1	1
-|PF20246:Family of unknown function (DUF6601)|-|-|-|-|-|-	N0.HOG0001143	5	2	0	2	2	2	2	1	1	2	1	1	2	1	0	4	2	2	2	4	5	2	1	3	5	5	4	3	4	0	0	1	2	1	2	0	0	0	0	1	1	1	2	1	1	2	0	0
GH24|PF00959:Phage lysozyme|-|-|-|-|S|-	N0.HOG0001144	0	0	2	2	1	0	0	0	0	0	1	0	0	0	1	0	0	0	0	0	0	0	0	0	0	0	0	0	0	0	1	1	0	0	0	0	0	1	0	0	0	0	0	0	0	0	0	3
-|-|-|-|-|-|S|-	N0.HOG0001145	4	4	0	4	0	0	0	2	3	0	0	0	0	0	2	3	4	4	3	5	3	0	3	0	0	3	4	4	4	0	1	0	1	4	0	0	0	0	0	4	3	1	1	0	0	3	0	0
-|PF05368:NmrA-like family|-|-|-|-|-|-	N0.HOG0001146	4	2	0	1	6	1	0	1	2	4	5	4	5	0	0	5	1	1	4	2	5	1	0	2	3	7	3	3	3	0	0	1	2	1	2	0	0	2	0	1	1	1	1	0	3	4	4	0
-|-|-|-|-|-|S|-	N0.HOG0001147	6	4	0	0	0	0	1	1	2	2	0	0	2	1	0	2	6	5	1	5	4	2	0	1	0	4	6	6	6	0	0	2	1	0	3	0	0	1	0	2	2	0	1	0	0	3	0	0
-|PF01238:Phosphomannose isomerase type I C-terminal; PF20512:Phosphomannose isomerase type I, helical insertion domain; PF20511:Phosphomannose isomerase type I, catalytic domain|Fructose and mannose metabolism|-|-|-|-|-	N0.HOG0001148	2	2	2	1	2	1	2	2	2	2	2	2	2	2	1	2	2	2	2	2	2	2	2	1	2	2	2	2	2	2	1	1	1	2	1	1	1	2	1	2	2	1	1	2	1	2	2	1
-|PF02096:60Kd inner membrane protein|-|2.A.9.1.2; 2.A.9.1.1|-|-|S|-	N0.HOG0001150	1	1	1	1	1	0	0	1	1	1	1	1	1	1	2	1	0	0	1	1	1	1	1	1	1	1	1	1	1	1	1	1	1	1	1	1	1	1	1	0	0	1	1	1	1	1	1	1
-|PF08219:Outer membrane protein TOM13|-|1.B.33.3.1|-|-|-|-	N0.HOG0001151	0	0	1	1	1	1	1	1	1	1	1	1	1	1	1	1	1	1	0	0	1	1	0	1	1	0	0	1	0	1	1	1	1	1	1	1	1	1	1	0	0	1	1	1	1	1	1	1
-|PF00282:Pyridoxal-dependent decarboxylase conserved domain|Taurine and hypotaurine metabolism; Alanine and aspartate metabolism; Butanoate metabolism; Glutamate metabolism; beta-Alanine metabolism|-|-|-|-|-	N0.HOG0001152	1	1	1	0	0	0	1	0	0	0	0	0	1	1	1	1	1	1	1	1	1	1	1	1	1	1	1	1	1	1	0	1	1	0	2	1	1	1	0	1	1	1	1	1	1	0	1	2
-|PF00282:Pyridoxal-dependent decarboxylase conserved domain|Taurine and hypotaurine metabolism; Alanine and aspartate metabolism; Butanoate metabolism; Glutamate metabolism; beta-Alanine metabolism|-|-|-|-|-	N0.HOG0001153	1	1	0	1	1	1	1	2	2	2	2	1	1	1	1	1	1	1	1	2	1	1	1	1	2	1	0	0	0	0	2	1	1	1	0	2	0	0	2	0	0	1	1	1	1	2	0	0
-|PF00719:Inorganic pyrophosphatase|Oxidative phosphorylation|-|-|-|-|-	N0.HOG0001154	0	0	0	0	0	0	0	0	0	0	0	0	0	0	2	0	0	0	0	0	0	0	0	0	0	0	0	0	0	1	3	0	0	0	1	5	2	0	3	0	0	1	0	0	0	0	1	1
-|PF00719:Inorganic pyrophosphatase|Oxidative phosphorylation|-|-|-|-|-	N0.HOG0001155	2	2	2	2	2	1	1	1	2	1	2	0	3	2	0	1	1	1	1	1	1	2	2	1	1	2	2	2	2	0	1	1	0	2	0	2	0	1	1	1	2	1	1	2	1	1	0	0
-|PF04082:Fungal specific transcription factor domain; PF00172:Fungal Zn(2)-Cys(6) binuclear cluster domain|-|-|-|-|-|TF	N0.HOG0001156	3	4	1	1	4	2	0	2	3	3	2	3	8	0	0	2	2	2	2	4	3	4	1	1	2	3	2	2	2	0	0	2	2	2	0	0	1	1	0	2	2	2	2	2	3	3	0	0
-|PF04209:Homogentisate 1,2-dioxygenase C-terminal; PF20510:Homogentisate 1,2-dioxygenase N-terminal|Tyrosine metabolism; Styrene degradation|-|-|-|-|-	N0.HOG0001157	1	1	1	1	6	1	4	2	2	3	4	3	5	4	1	1	1	1	1	1	1	1	1	1	3	1	1	1	1	1	1	1	1	1	1	1	1	2	1	1	1	0	1	1	4	1	2	1
-|PF01593:Flavin containing amine oxidoreductase; PF00995:Sec1 family; PF04433:SWIRM domain|-|-|-|-|S|-	N0.HOG0001158	1	1	1	2	1	2	2	2	2	2	2	2	2	2	2	2	2	1	2	2	2	2	2	2	1	1	1	2	1	1	1	2	2	2	2	1	2	1	1	2	2	2	2	2	2	2	1	1
-|PF07904:Chromatin modification-related protein EAF7|-|-|-|-|-|-	N0.HOG0001159	0	1	1	1	1	1	1	1	1	1	1	1	1	1	1	1	1	1	1	0	1	1	1	1	1	1	1	2	1	1	1	1	1	1	1	1	2	1	1	1	1	1	1	1	1	1	1	1
-|PF08655:DASH complex subunit Ask1|-|-|-|-|S|-	N0.HOG0001160	1	1	1	1	1	1	1	1	1	1	1	1	1	1	1	0	0	0	0	0	0	1	1	1	1	0	0	0	0	1	1	0	1	1	2	1	0	1	1	0	0	0	1	1	1	1	1	1
-|-|-|-|-|-|-|-	N0.HOG0001161	1	1	0	0	1	0	0	1	1	3	2	3	2	0	0	4	0	0	5	3	5	3	0	1	6	3	2	2	2	0	0	0	10	1	0	0	0	0	0	1	0	2	13	0	3	1	0	0
-|PF00491:Arginase family|Arginine and proline metabolism|-|-|-|S|-	N0.HOG0001162	0	0	0	1	3	0	3	2	1	2	1	1	3	2	0	0	0	0	0	0	0	0	0	1	1	0	0	0	0	1	1	2	0	0	2	1	0	1	1	0	0	0	0	1	1	2	1	2
-|PF00491:Arginase family|Arginine and proline metabolism|-|-|-|S|-	N0.HOG0001163	0	1	1	1	2	1	2	2	1	2	2	2	3	3	0	0	0	0	0	0	0	0	0	2	2	0	0	0	0	3	0	0	2	1	1	4	0	1	0	0	0	2	1	2	2	1	5	1
-|PF01926:50S ribosome-binding GTPase|-|-|-|-|-|-	N0.HOG0001164	0	0	0	0	1	0	0	0	1	1	1	0	1	1	0	10	5	5	3	4	8	0	0	0	3	4	1	0	0	0	0	1	0	0	3	0	1	0	0	0	0	0	0	2	6	0	11	31
-|PF02668:Taurine catabolism dioxygenase TauD, TfdA family|-|-|-|-|-|-	N0.HOG0001165	2	2	1	1	3	2	0	1	1	2	2	0	2	1	0	3	1	2	2	2	3	3	3	0	2	3	2	3	3	0	1	0	3	1	1	0	0	1	1	2	2	3	3	3	4	1	0	1
GH16|PF00722:Glycosyl hydrolases family 16|-|-|-|-|S|-	N0.HOG0001166	4	3	1	4	3	2	1	0	2	0	2	1	0	1	0	3	3	3	3	3	4	2	1	0	2	3	3	4	3	0	0	0	2	2	0	0	0	0	0	3	3	2	2	3	6	1	0	0
AA3_1; AA8|PF00734:Fungal cellulose binding domain; PF00732:GMC oxidoreductase; PF16010:Cytochrome domain of cellobiose dehydrogenase; PF05199:GMC oxidoreductase|-|-|-|-|S|-	N0.HOG0001167	3	3	1	1	2	3	1	2	2	2	2	3	0	0	0	3	3	3	3	3	3	3	2	0	2	3	3	3	3	1	0	0	2	3	1	0	0	1	0	3	3	2	2	2	1	1	1	1
GT32|PF04488:Glycosyltransferase sugar-binding region containing DXD motif|-|-|-|-|S|-	N0.HOG0001168	2	2	1	2	2	2	4	3	2	4	2	1	2	2	0	1	2	2	1	2	1	4	0	1	2	2	2	2	2	2	0	1	2	3	1	0	0	2	0	2	2	1	2	2	2	2	1	0
-|PF05730:CFEM domain|-|-|-|-|S|-	N0.HOG0001169	4	4	1	3	5	5	2	0	0	0	1	1	0	0	0	5	1	2	3	4	6	4	1	0	4	4	3	1	2	0	0	0	2	3	0	0	0	0	0	2	2	2	1	5	1	0	0	0
-|PF02629:CoA binding domain; PF00549:CoA-ligase|Propanoate metabolism; Citrate cycle (TCA cycle)|-|-|-|-|-	N0.HOG0001170	1	1	1	2	2	2	3	2	2	2	2	2	2	2	1	2	1	1	2	2	2	2	1	2	2	2	2	2	2	1	1	2	1	2	1	2	2	2	1	2	3	1	1	2	2	2	1	1
-|-|-|-|-|-|-|-	N0.HOG0001171	3	4	0	0	1	0	0	0	0	3	1	3	2	0	0	2	1	1	2	4	2	2	0	2	4	4	1	0	0	7	0	1	1	1	2	0	2	3	1	1	1	1	0	1	8	2	8	3
-|PF00439:Bromodomain|-|-|-|-|-|-	N0.HOG0001172	0	0	0	0	0	0	0	0	0	0	0	0	0	0	1	0	0	0	0	0	0	0	0	0	0	0	0	0	0	1	1	0	0	0	1	0	1	0	1	0	0	0	0	0	0	0	1	1
-|PF00583:Acetyltransferase (GNAT) family; PF00439:Bromodomain|-|-|-|-|-|-	N0.HOG0001174	0	0	0	0	0	0	0	0	0	0	0	0	0	0	1	0	0	0	0	0	0	0	0	0	0	0	0	0	0	1	1	0	0	0	1	1	1	0	2	0	0	0	0	0	0	0	1	0
-|PF00583:Acetyltransferase (GNAT) family; PF00439:Bromodomain|-|-|-|-|-|-	N0.HOG0001175	2	1	2	1	1	1	1	1	1	2	1	1	1	1	0	2	2	2	2	2	2	2	1	1	1	2	2	2	2	0	0	2	2	2	0	0	0	1	0	2	2	2	2	1	1	2	0	0
-|PF00930:Dipeptidyl peptidase IV (DPP IV) N-terminal region; PF00326:Prolyl oligopeptidase family|-|-|-|-|-|-	N0.HOG0001177	1	1	1	1	1	1	1	1	1	1	1	1	1	1	0	1	1	1	1	1	1	1	1	1	1	1	1	1	1	0	1	1	1	1	0	1	1	1	1	1	1	1	1	1	1	1	0	0
-|PF00326:Prolyl oligopeptidase family; PF00930:Dipeptidyl peptidase IV (DPP IV) N-terminal region|-|-|-|-|S|-	N0.HOG0001178	1	1	1	1	1	0	0	1	1	0	1	0	0	0	2	1	1	1	1	1	1	1	1	1	0	1	1	1	1	0	2	1	1	1	0	0	1	1	2	1	1	1	1	0	1	0	0	0
-|PF00153:Mitochondrial carrier protein|-|2.A.29.17.1|-|-|S|-	N0.HOG0001179	0	0	0	1	1	0	1	1	1	1	1	1	1	1	1	1	1	1	1	1	1	1	0	1	1	1	1	0	1	1	1	1	0	1	0	2	1	1	1	0	0	0	0	1	1	1	1	0
-|PF00378:Enoyl-CoA hydratase/isomerase|Propanoate metabolism; beta-Alanine metabolism; Fatty acid metabolism; Butanoate metabolism; Tryptophan metabolism; Benzoate degradation via CoA ligation; Lysine degradation; Fatty acid biosynthesis (path 2); Valine, leucine and isoleucine degradation|-|-|-|-|-	N0.HOG0001181	1	1	1	1	5	1	2	2	2	2	3	2	3	1	0	1	2	2	1	2	1	1	2	2	4	2	2	2	2	1	1	3	2	3	1	1	0	2	1	2	2	2	2	1	5	2	2	1
-|PF17846:Xrn1 helical domain; PF03159:XRN 5'-3' exonuclease N-terminus|-|-|-|-|S|-	N0.HOG0001182	0	1	1	1	0	1	0	1	1	1	1	1	1	1	1	1	1	2	1	0	1	1	1	1	0	0	1	1	1	0	0	2	1	0	2	2	0	1	1	0	1	1	1	1	1	0	1	0
-|PF17846:Xrn1 helical domain; PF18194:Exoribonuclease 1 Domain-3; PF18129:Xrn1 SH3-like domain; PF18334:Exoribonuclease Xrn1 D2/D3 domain; PF18332:Exoribonuclease Xrn1 D1 domain; PF03159:XRN 5'-3' exonuclease N-terminus|-|-|-|-|-|-	N0.HOG0001183	1	1	1	1	0	1	0	1	1	1	1	1	1	1	2	1	1	1	1	1	1	1	1	1	0	1	1	1	1	2	1	1	1	0	3	0	0	1	0	0	1	1	1	1	1	0	1	2
GH43|PF17851:Beta xylosidase C-terminal Concanavalin A-like domain; PF04616:Glycosyl hydrolases family 43|Starch and sucrose metabolism; Nucleotide sugars metabolism|-|-|-|S|-	N0.HOG0001184	2	2	2	1	11	4	0	3	4	3	3	6	1	0	0	2	2	2	3	2	4	4	0	0	2	3	2	3	3	1	0	0	1	0	1	1	0	2	0	3	4	1	1	0	2	2	1	1
-|PF00004:ATPase family associated with various cellular activities (AAA); PF09336:Vps4 C terminal oligomerisation domain; PF17862:AAA+ lid domain; PF06419:Conserved oligomeric complex COG6|-|-|-|-|-|-	N0.HOG0001185	1	2	2	2	1	2	2	2	2	2	2	2	2	2	1	2	1	1	2	1	2	2	2	3	2	1	1	2	1	1	1	2	1	2	1	1	2	2	1	2	2	2	2	3	2	2	1	1
-|PF12838:4Fe-4S dicluster domain|-|3.D.1.6.2|-|-|S|-	N0.HOG0001186	1	1	3	2	2	1	2	2	2	2	2	2	2	2	1	2	1	1	1	1	1	2	1	2	2	1	2	2	1	1	1	2	2	2	1	1	1	2	1	2	2	2	2	3	2	2	1	1
-|PF02656:Domain of unknown function (DUF202)|-|-|-|-|-|-	N0.HOG0001187	0	1	2	1	3	1	2	3	2	2	2	3	3	2	1	1	1	1	0	1	1	1	0	2	2	1	1	1	1	2	2	2	1	1	2	5	1	2	3	1	1	1	1	2	3	3	1	2
-|PF00775:Dioxygenase; PF04444:Catechol dioxygenase N terminus|Toluene and xylene degradation; 1,4-Dichlorobenzene degradation; Benzoate degradation via hydroxylation; Carbazole degradation|-|-|-|-|-	N0.HOG0001188	2	2	2	2	3	2	2	1	2	2	3	2	2	2	0	2	2	2	2	2	2	2	2	1	3	2	2	2	2	0	0	1	2	2	0	0	0	3	0	2	2	2	2	2	3	2	0	0
-|-|Lysine degradation|-|-|-|S|-	N0.HOG0001189	3	2	1	1	2	0	1	1	1	1	2	1	1	1	0	3	3	3	3	3	3	2	2	2	2	4	3	3	3	0	0	3	3	1	1	0	2	2	0	3	3	2	3	2	3	1	1	0
-|PF13279:Thioesterase-like superfamily|-|-|-|-|S|-	N0.HOG0001190	2	1	3	2	1	0	2	3	3	3	3	1	3	3	0	1	2	2	1	2	1	3	1	1	2	2	1	1	1	1	1	0	2	2	5	5	2	0	1	1	1	2	2	1	2	2	1	1
-|PF01384:Phosphate transporter family|-|2.A.20.2.1|-|-|S|-	N0.HOG0001191	2	4	4	2	5	2	1	3	3	1	4	3	1	1	2	1	2	2	2	2	3	2	1	1	2	2	1	1	1	0	1	1	1	2	0	1	1	2	3	1	1	1	1	2	4	3	0	1
-|PF02733:Dak1 domain; PF02734:DAK2 domain|Glycerolipid metabolism|-|-|-|S|-	N0.HOG0001192	3	2	2	2	4	1	1	1	1	1	1	2	2	2	1	2	2	2	2	2	2	3	1	1	1	2	2	2	2	2	1	1	2	2	2	1	0	1	1	2	2	2	2	2	3	1	1	1
-|PF17778:Beta-lactamase associated winged helix domain; PF00753:Metallo-beta-lactamase superfamily|Pyruvate metabolism|-|-|-|S|-	N0.HOG0001193	3	2	2	1	1	0	1	1	4	2	4	1	2	1	1	2	3	3	1	1	3	1	1	1	2	1	3	2	3	1	2	2	1	1	1	2	1	2	2	2	2	0	1	1	1	3	1	1
-|-|-|-|-|-|-|-	N0.HOG0001194	0	0	0	0	0	0	0	0	0	0	0	0	0	0	0	0	0	0	0	0	0	0	0	0	0	0	0	0	0	0	0	0	0	0	0	134	0	0	0	0	0	0	0	0	0	0	0	0
-|PF08538:Protein of unknown function (DUF1749)|-|-|-|-|-|-	N0.HOG0001195	2	2	1	1	2	1	1	2	3	2	3	2	2	1	1	2	2	2	3	3	2	3	2	1	2	4	2	2	2	0	1	1	2	3	0	1	1	1	1	2	2	2	2	1	2	3	0	0
-|PF05368:NmrA-like family; PF00083:Sugar (and other) transporter|-|2.A.1.1.43|-|-|S|-	N0.HOG0001196	1	1	1	2	1	1	2	1	1	1	1	0	2	1	0	1	2	2	1	1	1	2	2	1	1	1	1	2	1	0	0	0	1	2	0	0	0	1	0	1	1	2	2	2	2	1	0	0
-|PF00083:Sugar (and other) transporter|Pentose and glucuronate interconversions|2.A.1.1.43|-|-|S|-	N0.HOG0001197	0	0	0	0	0	0	0	0	0	0	0	0	0	0	1	0	0	0	0	0	0	0	0	0	0	0	0	0	0	1	1	0	0	0	1	1	1	0	1	0	0	0	0	0	0	0	1	1
-|PF00083:Sugar (and other) transporter|Pentose and glucuronate interconversions|2.A.1.1.43|-|-|S|-	N0.HOG0001198	0	0	0	0	1	0	0	0	0	0	0	0	0	0	2	0	0	0	0	0	0	0	0	0	0	0	0	0	0	0	2	0	0	0	1	2	0	0	2	0	0	0	0	0	0	0	0	0
-|PF00083:Sugar (and other) transporter|Pentose and glucuronate interconversions|2.A.1.1.43|-|-|S|-	N0.HOG0001199	0	0	0	0	0	0	0	1	1	1	1	0	1	1	0	0	0	0	0	0	0	0	0	1	0	0	0	0	0	0	0	1	0	0	0	0	0	0	0	0	0	0	0	0	0	1	0	0
-|PF00190:Cupin|-|-|-|-|S|-	N0.HOG0001200	4	2	0	1	2	1	2	1	1	2	2	2	4	4	0	2	2	2	2	2	2	3	0	1	3	2	2	2	2	4	0	0	0	0	2	0	0	0	0	3	3	0	0	1	3	2	7	3
-|-|-|-|-|-|-|-	N0.HOG0001201	1	2	1	0	0	0	1	0	0	0	0	0	0	1	0	3	0	0	76	0	0	2	0	0	1	0	0	3	3	0	0	0	0	0	0	0	0	0	0	0	0	1	9	0	0	0	0	0
-|PF08546:Ketopantoate reductase PanE/ApbA C terminal; PF02558:Ketopantoate reductase PanE/ApbA|Pantothenate and CoA biosynthesis|-|-|-|-|-	N0.HOG0001202	2	2	2	1	2	2	2	1	2	3	1	1	1	1	1	2	2	2	2	2	2	2	2	1	2	2	2	2	2	1	1	1	2	2	1	3	0	1	3	2	2	1	2	3	3	1	1	1
-|PF01814:Hemerythrin HHE cation binding domain|-|-|-|-|S|-	N0.HOG0001203	2	1	2	3	6	2	0	1	0	1	0	2	2	1	0	1	2	2	1	3	0	2	2	1	3	4	2	2	2	1	0	2	2	1	2	0	0	1	0	2	1	2	2	1	6	0	6	1
-|PF09949:Phosphatidate phosphatase APP1, catalytic domain|-|-|-|-|-|-	N0.HOG0001206	0	0	1	1	1	1	1	1	1	1	1	1	1	0	0	1	0	0	0	0	0	1	0	1	1	0	0	1	0	1	0	1	1	1	1	1	1	1	2	0	0	1	1	1	1	0	1	1
-|PF00096:Zinc finger, C2H2 type|-|-|-|-|S|TF	N0.HOG0001210	1	0	2	1	1	1	1	0	0	0	0	0	0	0	0	1	1	1	1	1	1	1	1	0	1	1	1	1	1	0	1	0	0	1	0	1	1	0	1	1	1	0	0	1	2	0	0	0
-|PF00096:Zinc finger, C2H2 type|-|-|-|-|-|TF	N0.HOG0001211	0	0	0	0	0	0	0	2	2	1	1	0	1	1	6	0	0	0	0	0	0	0	0	0	0	0	0	0	0	0	7	0	0	0	1	7	5	0	6	0	0	0	0	0	0	2	0	1
-|PF13738:Pyridine nucleotide-disulphide oxidoreductase; PF00743:Flavin-binding monooxygenase-like|-|-|-|-|S|-	N0.HOG0001212	2	1	1	2	3	2	1	2	1	3	1	1	2	2	0	4	2	2	3	3	3	2	1	2	3	2	3	3	3	1	0	1	0	1	2	0	0	1	0	2	2	1	1	2	5	3	1	2
-|PF00175:Oxidoreductase NAD-binding domain; PF00173:Cytochrome b5-like Heme/Steroid binding domain; PF00970:Oxidoreductase FAD-binding domain|-|3.D.5.1.1|-|-|S|-	N0.HOG0001213	1	1	1	1	2	1	2	2	3	4	4	3	3	2	2	2	2	2	2	1	2	2	1	1	2	3	2	2	2	1	2	1	1	1	1	1	2	1	2	1	1	0	1	2	2	3	1	1
-|PF05705:Eukaryotic protein of unknown function (DUF829)|-|-|MER213780; MER214461|-|-|-	N0.HOG0001214	1	1	0	2	7	0	0	3	2	3	4	0	3	2	0	2	2	2	2	2	2	2	2	1	1	2	2	3	2	0	0	1	1	2	2	0	0	2	0	2	2	1	1	3	3	2	1	2
-|PF05821:NADH-ubiquinone oxidoreductase ASHI subunit (CI-ASHI or NDUFB8)|-|-|-|-|S|-	N0.HOG0001215	1	2	2	2	2	2	2	2	2	2	2	2	1	1	1	1	2	2	1	2	1	1	1	2	2	2	2	2	2	1	1	1	1	2	1	3	1	2	1	1	1	2	2	2	2	2	1	1
-|PF12867:DinB superfamily; PF10017:Histidine-specific methyltransferase, SAM-dependent; PF03781:Sulfatase-modifying factor enzyme 1|-|-|-|-|-|-	N0.HOG0001216	1	1	1	2	2	1	1	4	3	2	3	2	2	2	1	1	2	2	3	1	1	3	1	1	2	4	1	1	1	2	1	2	1	3	2	1	1	1	1	1	1	2	1	2	2	1	2	2
-|PF04161:Arv1-like family|-|-|-|-|-|-	N0.HOG0001218	0	0	0	0	0	0	0	0	0	0	0	0	0	0	1	0	0	0	0	0	0	0	0	0	0	0	0	0	0	1	1	0	0	0	1	1	1	0	1	0	0	0	0	0	0	0	1	1
-|PF04161:Arv1-like family|-|-|-|-|-|-	N0.HOG0001219	0	0	2	2	2	2	2	2	2	2	2	2	2	2	1	1	1	1	2	1	1	2	1	2	2	1	1	2	1	1	0	2	2	2	1	0	1	2	0	2	1	2	2	2	2	2	1	1
-|PF00456:Transketolase, thiamine diphosphate binding domain; PF02780:Transketolase, C-terminal domain; PF02779:Transketolase, pyrimidine binding domain|Carbon fixation; Pentose phosphate pathway|-|-|-|-|-	N0.HOG0001220	3	1	1	1	3	3	1	1	2	3	3	4	2	2	2	1	1	1	1	2	2	2	1	1	4	2	2	2	2	1	2	1	1	1	1	4	2	1	2	1	1	1	1	1	2	4	1	1
-|PF08242:Methyltransferase domain; PF00698:Acyl transferase domain; PF02801:Beta-ketoacyl synthase, C-terminal domain; PF18558:Helix-turn-helix domain; PF16073:Starter unit:ACP transacylase in aflatoxin biosynthesis; PF07993:Male sterility protein; PF14765:Polyketide synthase dehydratase; PF00550:Phosphopantetheine attachment site; PF00109:Beta-ketoacyl synthase, N-terminal domain|-|-|-|PKS|S|-	N0.HOG0001221	1	1	0	1	1	0	0	4	3	5	9	3	4	1	0	4	3	3	9	1	5	3	0	4	1	3	4	5	4	0	0	0	0	1	0	0	0	0	0	1	1	0	0	0	1	2	0	0
-|PF00814:tRNA N6-adenosine threonylcarbamoyltransferase|-|-|-|-|-|-	N0.HOG0001222	1	1	2	2	2	2	2	2	2	2	2	1	2	2	1	1	1	1	1	2	1	2	2	2	2	1	1	3	1	1	1	3	2	2	1	1	1	3	1	1	1	3	2	2	2	2	1	1
-|PF11500:Cut12 conserved domain; PF01730:UreF|-|-|-|-|-|-	N0.HOG0001223	1	1	2	2	2	2	1	2	1	2	2	1	2	2	1	1	2	1	2	1	2	1	2	2	1	1	1	2	2	1	1	2	2	1	2	1	1	2	1	2	2	1	2	2	2	2	1	1
-|PF01185:Fungal hydrophobin|-|-|-|-|S|-	N0.HOG0001224	0	0	0	0	0	0	0	1	1	0	0	0	1	2	0	0	0	0	0	0	0	0	0	0	0	0	0	0	0	19	0	1	0	0	15	0	0	0	0	0	0	0	0	0	0	0	21	26
-|PF00106:short chain dehydrogenase|-|-|-|-|-|-	N0.HOG0001225	6	4	1	0	3	1	3	1	1	3	3	1	2	1	0	5	4	4	4	3	5	5	0	0	2	1	3	4	3	0	0	0	1	2	0	0	0	0	0	1	1	0	1	1	6	4	0	0
-|-|-|-|-|-|-|-	N0.HOG0001226	3	3	3	1	2	1	1	1	0	5	0	0	1	1	0	2	3	1	0	3	2	1	2	4	10	6	1	2	1	0	0	0	1	2	0	0	0	0	0	2	2	1	2	1	2	4	0	0
-|PF00743:Flavin-binding monooxygenase-like; PF07859:alpha/beta hydrolase fold|Caprolactam degradation|-|-|-|S|-	N0.HOG0001227	2	1	1	4	4	3	2	2	1	6	4	1	3	3	0	2	3	2	1	1	2	3	1	1	1	3	2	3	2	1	0	0	1	3	4	0	0	1	0	2	2	1	1	1	1	4	3	1
-|PF03151:Triose-phosphate Transporter family|-|2.A.7.9.3|-|-|S|-	N0.HOG0001228	2	2	2	3	3	1	1	2	2	3	2	2	2	1	0	2	2	2	2	2	2	2	2	1	2	2	2	2	2	1	0	1	1	2	1	0	0	1	0	2	2	2	2	3	1	2	1	1
-|PF03006:Haemolysin-III related|-|-|-|-|-|-	N0.HOG0001229	1	1	1	2	5	3	1	1	2	2	2	3	2	2	0	2	2	2	0	1	2	1	1	2	5	1	1	1	1	1	1	1	1	2	2	3	2	3	1	1	1	1	1	1	3	3	2	1
-|PF00155:Aminotransferase class I and II|-|-|-|-|-|-	N0.HOG0001230	0	0	0	0	0	0	0	0	0	0	0	0	0	0	0	0	0	0	0	0	0	0	0	0	0	0	0	0	0	0	2	0	0	0	0	2	0	0	2	0	0	0	0	0	0	0	0	0
-|PF00155:Aminotransferase class I and II|Porphyrin and chlorophyll metabolism; Caprolactam degradation; Aminophosphonate metabolism; Lysine biosynthesis|-|-|-|-|-	N0.HOG0001231	1	1	1	1	2	2	1	1	1	2	2	2	2	1	1	1	1	1	1	1	1	1	1	1	2	1	1	1	1	2	0	1	1	1	1	0	1	1	0	1	1	1	1	2	1	1	2	2
-|PF00155:Aminotransferase class I and II|Tryptophan metabolism|-|-|-|-|-	N0.HOG0001232	1	0	0	0	0	0	0	0	0	0	1	0	0	0	1	1	1	1	1	2	1	0	0	0	0	1	1	1	1	2	0	0	1	0	1	0	1	0	0	0	0	1	1	0	0	0	3	1
-|PF13640:2OG-Fe(II) oxygenase superfamily|Arginine and proline metabolism|-|-|-|S|-	N0.HOG0001233	2	1	2	1	3	3	1	2	1	1	1	1	4	4	0	2	3	3	2	1	2	2	1	1	4	2	2	1	1	0	0	0	2	2	0	0	0	0	0	2	2	2	2	3	3	1	0	0
-|PF00176:SNF2-related domain; PF00271:Helicase conserved C-terminal domain|Purine metabolism|-|-|-|-|-	N0.HOG0001234	1	3	1	1	4	1	1	1	1	4	1	1	1	1	0	4	3	3	3	2	5	3	1	1	2	2	2	1	1	1	0	1	4	1	1	0	2	1	0	1	1	1	3	3	3	1	1	1
-|PF00651:BTB/POZ domain|-|-|-|-|-|-	N0.HOG0001235	2	2	2	2	2	2	2	2	2	1	2	1	2	1	0	2	2	2	2	2	2	2	2	2	2	2	2	2	2	0	0	2	2	2	0	0	0	2	0	2	2	2	2	2	2	2	0	0
GH5_7|PF00150:Cellulase (glycosyl hydrolase family 5)|Fructose and mannose metabolism|-|-|-|S|-	N0.HOG0001236	2	2	1	1	4	2	1	2	2	1	6	2	1	0	0	2	2	2	2	2	2	2	1	0	4	2	2	2	2	2	0	0	1	1	3	0	0	2	0	2	2	1	1	1	1	3	2	4
GH5_7|PF00150:Cellulase (glycosyl hydrolase family 5)|Fructose and mannose metabolism|-|-|-|S|-	N0.HOG0001237	0	0	0	0	0	0	0	0	0	0	0	1	0	0	1	0	0	0	0	0	0	0	0	0	0	0	0	0	0	1	1	0	0	0	0	1	0	0	2	0	0	0	0	0	0	0	1	1
-|PF04479:RTA1 like protein|-|9.A.26.1.1|-|-|S|-	N0.HOG0001238	2	3	1	2	1	1	0	1	2	1	3	2	1	1	0	5	4	4	4	4	4	3	0	1	2	5	4	4	4	0	0	2	1	2	0	0	0	0	0	2	2	0	1	1	1	2	0	0
-|PF07808:RED-like protein N-terminal region; PF01156:Inosine-uridine preferring nucleoside hydrolase|Pyrimidine metabolism|-|-|-|-|-	N0.HOG0001239	1	2	2	2	4	3	2	2	2	2	2	2	2	2	0	2	1	1	1	1	1	2	1	2	2	2	2	2	1	1	0	3	1	2	1	0	0	2	0	2	2	1	2	2	2	2	1	1
-|PF10346:Conidiation protein 6|-|-|-|-|-|-	N0.HOG0001240	1	2	1	1	2	1	0	2	1	0	1	1	2	1	0	2	1	1	2	2	2	1	0	1	2	3	2	3	2	4	0	0	2	1	3	0	0	1	0	1	1	1	2	3	1	3	6	3
CE5|PF01083:Cutinase|-|-|-|-|S|-	N0.HOG0001241	1	3	3	4	5	0	1	2	4	3	4	2	0	0	0	2	1	1	2	1	2	3	1	0	2	4	2	2	2	0	0	1	3	1	0	0	0	3	0	1	0	1	3	0	8	3	0	0
-|PF13450:NAD(P)-binding Rossmann-like domain|-|-|-|-|S|-	N0.HOG0001242	4	4	0	0	5	0	1	3	1	2	3	1	1	0	0	4	2	2	4	2	3	3	1	4	2	3	3	4	3	0	0	0	2	2	0	0	0	0	0	2	2	1	2	1	2	1	0	0
-|PF00400:WD domain, G-beta repeat|-|9.A.14.1.1|-|-|-|-	N0.HOG0001243	2	2	1	1	1	1	2	1	1	1	1	1	2	2	1	2	2	2	2	2	2	2	1	1	2	2	2	2	2	2	2	1	2	2	2	3	2	1	4	2	2	1	1	1	2	1	2	2
-|PF00069:Protein kinase domain|-|-|-|-|-|-	N0.HOG0001244	7	8	0	2	2	2	0	0	0	1	0	1	1	1	0	5	2	2	3	5	2	3	0	1	5	10	0	1	0	1	1	2	0	1	0	0	0	0	0	2	2	0	1	0	1	10	0	1
-|PF00557:Metallopeptidase family M24|-|-|-|-|-|-	N0.HOG0001245	2	2	1	2	2	1	0	2	2	2	2	2	2	2	1	2	2	2	2	2	2	2	1	2	2	2	2	2	2	1	1	1	2	2	1	1	2	1	1	2	2	1	1	1	2	2	1	1
-|PF03098:Animal haem peroxidase; PF00067:Cytochrome P450|-|-|-|-|-|-	N0.HOG0001246	3	2	2	1	2	2	1	3	3	3	3	2	2	2	0	1	2	1	1	1	1	2	1	3	1	3	1	1	1	3	1	3	1	2	3	0	0	1	2	1	1	1	1	2	3	2	3	4
-|PF01323:DSBA-like thioredoxin domain|-|-|-|-|-|-	N0.HOG0001247	3	4	1	3	2	1	2	2	2	2	2	3	4	2	1	1	2	2	1	2	1	0	1	1	3	4	3	2	3	1	1	1	0	0	1	1	2	1	0	2	2	1	1	1	2	1	1	1
-|PF06609:Fungal trichothecene efflux pump (TRI12)|-|-|-|-|S|-	N0.HOG0001248	1	1	8	10	18	0	2	1	1	2	3	1	3	4	0	1	1	1	1	1	1	1	1	1	7	1	1	1	1	0	0	0	1	1	0	1	0	2	0	1	1	1	1	1	6	3	0	0
-|PF01263:Aldose 1-epimerase|Glycolysis / Gluconeogenesis|-|-|-|S|-	N0.HOG0001249	2	2	2	2	2	2	1	2	2	2	1	1	1	1	0	3	2	2	2	2	2	2	2	1	2	2	2	2	2	2	0	1	2	2	1	0	1	1	0	2	2	2	2	2	3	2	2	3
-|PF04082:Fungal specific transcription factor domain; PF00172:Fungal Zn(2)-Cys(6) binuclear cluster domain|-|-|-|-|-|TF	N0.HOG0001250	1	1	1	2	4	1	1	4	5	5	4	2	4	6	0	1	1	1	2	1	1	2	1	2	1	1	1	1	1	0	0	3	1	1	0	0	1	2	1	1	1	1	1	2	4	3	0	0
-|PF00579:tRNA synthetases class I (W and Y); PF00338:Ribosomal protein S10p/S20e; PF08698:Fcf2 pre-rRNA processing|Tryptophan metabolism; Aminoacyl-tRNA biosynthesis|-|-|-|-|-	N0.HOG0001251	1	1	2	2	2	2	2	0	0	0	0	2	0	0	0	1	1	1	1	1	1	2	1	0	2	1	1	2	1	0	0	0	1	2	0	0	0	0	0	1	1	1	2	2	2	0	0	0
-|PF00579:tRNA synthetases class I (W and Y); PF00338:Ribosomal protein S10p/S20e|Tryptophan metabolism; Aminoacyl-tRNA biosynthesis|-|-|-|S|-	N0.HOG0001252	0	0	0	0	0	0	0	1	2	2	2	0	1	1	0	0	0	0	0	0	0	0	0	0	0	0	0	0	0	0	0	0	0	0	0	0	0	0	0	0	0	0	0	0	0	2	0	0
-|PF00579:tRNA synthetases class I (W and Y)|Tryptophan metabolism; Aminoacyl-tRNA biosynthesis|-|-|-|-|-	N0.HOG0001254	0	0	0	0	0	0	0	0	0	0	0	0	0	0	1	0	0	0	0	0	0	0	0	0	0	0	0	0	0	1	1	0	0	0	1	0	1	0	1	0	0	0	0	0	0	0	1	1
-|PF00338:Ribosomal protein S10p/S20e|-|-|-|-|-|-	N0.HOG0001255	0	0	0	0	0	0	0	0	0	0	0	0	0	0	1	0	0	0	0	0	0	0	0	1	0	0	0	0	0	1	1	1	0	0	1	1	1	2	1	0	0	0	0	0	0	0	2	1
CE3|PF13517:FG-GAP-like repeat; PF13472:GDSL-like Lipase/Acylhydrolase family|-|-|-|-|S|-	N0.HOG0001256	1	4	2	1	14	1	2	0	1	0	5	0	3	3	0	1	2	2	4	3	2	1	2	0	2	2	1	1	2	0	0	1	1	2	1	0	0	0	0	1	1	2	1	1	7	2	0	0
-|PF07969:Amidohydrolase family|-|-|-|-|S|-	N0.HOG0001257	2	2	2	2	3	1	2	2	2	1	2	0	0	1	2	2	2	2	2	2	2	2	2	0	2	2	2	2	2	2	0	0	2	2	3	0	0	0	0	2	3	3	2	3	2	4	2	2
-|-|-|-|-|-|S|-	N0.HOG0001258	2	3	1	1	2	2	2	0	0	0	1	0	1	2	0	3	3	3	3	2	3	1	2	1	2	2	2	2	2	3	0	2	1	2	3	0	0	1	0	2	2	2	2	1	3	0	3	4
-|PF00266:Aminotransferase class-V|Tryptophan metabolism|-|-|-|-|-	N0.HOG0001259	2	2	2	1	1	1	1	2	2	2	2	1	2	2	1	2	1	1	2	2	2	2	1	1	2	2	2	2	2	1	1	2	1	2	2	1	1	1	1	2	2	1	1	2	2	2	1	1
-|PF03765:CRAL/TRIO, N-terminal domain; PF00650:CRAL/TRIO domain|-|-|-|-|-|-	N0.HOG0001260	1	1	1	3	2	1	1	3	3	2	3	1	1	4	4	2	2	2	2	1	2	2	1	1	1	3	2	2	2	0	3	1	1	1	0	3	6	1	2	2	2	1	1	2	1	3	0	0
-|PF00860:Permease family|-|2.A.1.40.1|-|-|S|-	N0.HOG0001261	2	2	1	1	3	1	2	1	1	1	1	1	1	1	2	2	2	2	2	2	2	2	2	1	2	2	3	2	2	1	2	1	2	1	1	3	2	1	2	2	2	2	2	3	3	1	1	1
-|PF07716:Basic region leucine zipper|-|-|-|-|-|TF	N0.HOG0001262	1	1	1	1	1	1	3	2	2	2	2	1	2	2	3	1	1	1	1	1	1	1	2	1	1	1	1	1	1	2	5	1	1	1	3	4	4	1	6	1	1	1	1	1	2	2	2	2
-|PF08546:Ketopantoate reductase PanE/ApbA C terminal; PF02558:Ketopantoate reductase PanE/ApbA|Pantothenate and CoA biosynthesis|-|-|-|S|-	N0.HOG0001263	1	1	1	1	2	1	1	2	3	4	3	6	7	5	2	1	1	1	1	1	1	1	1	0	1	1	1	1	1	1	2	1	1	1	3	2	1	1	1	1	1	1	1	2	5	1	2	2
-|PF00069:Protein kinase domain|-|-|-|-|-|-	N0.HOG0001264	1	1	1	1	1	1	1	1	1	1	1	1	1	2	9	1	2	2	1	1	2	1	1	1	1	2	1	1	2	2	4	2	1	1	3	7	2	1	4	1	1	1	1	1	1	1	8	2
-|PF05746:DALR anticodon binding domain; PF00750:tRNA synthetases class I (R)|Arginine and proline metabolism; Aminoacyl-tRNA biosynthesis|-|-|-|-|-	N0.HOG0001265	2	2	1	2	3	2	2	1	1	1	1	1	1	1	1	2	2	2	2	4	2	2	1	1	1	4	3	4	3	2	3	2	1	1	2	3	2	1	3	1	1	1	1	1	1	1	1	2
-|PF12224:Putative amidoligase enzyme|-|-|-|-|-|-	N0.HOG0001266	3	2	0	0	0	1	2	0	1	1	0	0	1	0	0	6	3	3	4	3	5	3	2	1	9	4	6	5	3	0	0	2	1	1	0	0	0	0	0	5	4	1	1	1	0	0	0	0
-|PF05277:Protein of unknown function (DUF726)|-|-|-|-|-|-	N0.HOG0001267	2	2	2	2	2	2	1	1	1	1	1	1	1	1	0	2	2	2	2	2	2	1	2	1	2	2	2	2	2	1	1	1	2	3	3	1	1	2	1	2	2	2	2	2	2	1	1	1
-|PF04082:Fungal specific transcription factor domain; PF00533:BRCA1 C Terminus (BRCT) domain; PF00644:Poly(ADP-ribose) polymerase catalytic domain; PF00172:Fungal Zn(2)-Cys(6) binuclear cluster domain; PF05406:WGR domain; PF02877:Poly(ADP-ribose) polymerase, regulatory domain|-|-|-|-|S|TF	N0.HOG0001268	2	1	1	2	2	2	0	0	0	1	0	1	0	0	0	1	1	1	1	1	1	2	2	0	2	1	1	2	1	0	0	0	2	2	0	0	0	0	0	1	1	1	2	2	1	0	0	0
-|PF00533:BRCA1 C Terminus (BRCT) domain; PF00644:Poly(ADP-ribose) polymerase catalytic domain; PF00172:Fungal Zn(2)-Cys(6) binuclear cluster domain; PF05406:WGR domain; PF02877:Poly(ADP-ribose) polymerase, regulatory domain|-|-|-|-|-|TF	N0.HOG0001269	1	1	0	0	1	0	0	1	1	2	1	0	2	1	0	0	0	0	0	0	0	0	0	1	1	0	0	0	0	0	0	1	0	0	0	0	1	1	0	0	0	0	0	0	0	3	0	0
-|PF04082:Fungal specific transcription factor domain; PF00644:Poly(ADP-ribose) polymerase catalytic domain; PF00172:Fungal Zn(2)-Cys(6) binuclear cluster domain; PF05406:WGR domain; PF02877:Poly(ADP-ribose) polymerase, regulatory domain|-|-|-|-|-|TF	N0.HOG0001270	0	1	0	1	2	1	0	0	0	1	1	1	0	0	0	0	0	0	0	0	0	0	0	0	1	0	0	0	0	1	2	0	0	0	1	0	1	0	2	0	0	0	0	0	1	0	1	1
-|PF01062:Bestrophin, RFP-TM, chloride channel|-|-|-|-|S|-	N0.HOG0001271	0	0	0	0	0	0	0	0	0	0	0	0	0	0	0	0	0	0	0	0	0	0	0	0	0	0	0	0	0	0	2	0	0	0	0	0	0	0	2	0	0	0	0	0	0	0	0	0
-|PF01062:Bestrophin, RFP-TM, chloride channel|-|-|-|-|-|-	N0.HOG0001272	1	1	0	1	2	1	1	1	1	1	1	1	2	2	6	1	1	1	1	1	1	1	0	1	1	1	1	1	1	3	0	0	1	0	5	0	2	1	0	1	1	1	1	1	3	1	3	4
-|PF01062:Bestrophin, RFP-TM, chloride channel|-|-|-|-|S|-	N0.HOG0001273	0	0	0	0	0	0	1	1	1	1	1	1	1	0	1	0	0	0	0	0	0	0	0	1	0	0	0	0	0	1	0	1	0	0	1	0	3	1	0	0	0	0	0	0	1	1	1	1
-|PF04749:PLAC8 family|-|-|-|-|-|-	N0.HOG0001274	2	2	1	1	2	2	2	1	4	3	3	1	1	1	0	3	3	3	3	2	3	2	0	2	3	3	3	2	2	1	0	4	2	1	1	0	0	1	0	2	2	2	2	1	2	1	0	3
-|PF00096:Zinc finger, C2H2 type|-|-|-|-|-|TF	N0.HOG0001275	0	1	0	0	0	0	0	0	0	1	1	0	0	0	4	0	0	0	0	0	0	0	0	0	0	0	0	0	0	1	8	0	0	0	1	9	6	0	9	0	0	0	0	0	0	0	1	1
-|PF00096:Zinc finger, C2H2 type|-|-|-|-|S|TF	N0.HOG0001276	1	1	1	1	1	1	1	1	1	1	1	1	1	1	0	1	1	1	1	1	1	1	1	1	1	1	1	1	1	1	0	0	1	1	0	0	2	1	0	1	1	1	1	1	1	1	0	0
-|PF07264:Etoposide-induced protein 2.4 (EI24); PF03069:Acetamidase/Formamidase family|Nitrogen metabolism; Tryptophan metabolism; Glyoxylate and dicarboxylate metabolism|-|-|-|-|-	N0.HOG0001277	1	2	2	1	2	2	2	2	2	2	2	2	2	2	0	1	1	1	2	1	1	2	2	2	2	1	1	2	1	1	2	2	1	2	1	1	1	1	2	2	2	2	2	3	2	2	1	1
-|PF02775:Thiamine pyrophosphate enzyme, C-terminal TPP binding domain; PF02776:Thiamine pyrophosphate enzyme, N-terminal TPP binding domain; PF00205:Thiamine pyrophosphate enzyme, central domain|Glycolysis / Gluconeogenesis|-|-|-|-|-	N0.HOG0001278	1	1	1	1	2	1	2	3	3	2	2	3	6	4	1	1	1	1	1	1	1	1	1	2	2	1	1	1	1	1	1	2	1	1	3	0	0	2	4	1	1	1	1	3	3	4	1	1
-|PF00215:Orotidine 5'-phosphate decarboxylase / HUMPS family; PF04082:Fungal specific transcription factor domain|-|-|-|-|-|TF	N0.HOG0001279	1	3	2	2	2	2	2	1	1	1	1	2	2	2	1	2	2	2	2	1	2	3	1	1	1	2	2	2	2	2	1	1	1	1	1	1	1	1	1	2	2	2	1	3	2	1	2	3
-|PF00010:Helix-loop-helix DNA-binding domain|-|-|-|-|-|TF	N0.HOG0001280	2	2	2	1	1	2	1	1	2	1	1	5	2	3	2	2	2	2	2	2	2	2	2	0	2	2	2	2	2	1	1	0	2	2	0	1	1	0	0	2	2	2	2	3	2	1	0	1
-|PF14833:NAD-binding of NADP-dependent 3-hydroxyisobutyrate dehydrogenase; PF03446:NAD binding domain of 6-phosphogluconate dehydrogenase|Valine, leucine and isoleucine degradation|-|-|-|-|-	N0.HOG0001281	3	3	1	1	6	1	1	1	2	1	1	1	2	3	1	1	1	1	1	1	1	1	1	2	4	3	1	1	1	1	1	1	1	1	3	1	1	1	1	1	1	1	1	1	2	2	1	2
-|PF00172:Fungal Zn(2)-Cys(6) binuclear cluster domain; PF04082:Fungal specific transcription factor domain|-|-|-|-|-|TF	N0.HOG0001282	2	1	1	1	7	2	2	3	5	4	4	1	3	4	0	1	1	1	1	1	1	3	1	2	2	2	1	1	1	0	0	2	1	1	0	0	0	1	0	1	1	1	1	1	1	4	0	0
-|PF00172:Fungal Zn(2)-Cys(6) binuclear cluster domain|-|-|-|-|-|TF	N0.HOG0001283	0	0	0	0	0	0	0	0	0	0	1	0	0	0	0	0	0	0	0	0	0	0	0	0	0	0	0	0	0	1	1	0	0	0	0	1	0	1	2	0	0	0	0	0	0	2	3	1
-|PF00172:Fungal Zn(2)-Cys(6) binuclear cluster domain|-|-|-|-|-|TF	N0.HOG0001284	1	1	1	1	2	1	1	3	2	2	2	2	2	2	3	1	1	1	1	1	1	1	1	2	1	1	1	1	1	0	3	2	1	1	1	2	0	3	2	1	1	1	1	1	2	3	0	0
-|PF08606:Prp19/Pso4-like; PF00400:WD domain, G-beta repeat; PF02567:Phenazine biosynthesis-like protein|-|-|-|-|-|-	N0.HOG0001286	1	1	0	0	0	1	0	0	0	0	0	0	0	0	0	1	1	1	1	1	1	2	1	0	0	1	1	2	1	0	0	0	1	1	0	0	0	0	0	1	1	1	2	0	0	0	0	0
-|PF08606:Prp19/Pso4-like; PF00400:WD domain, G-beta repeat; PF04564:U-box domain; PF12894:Anaphase-promoting complex subunit 4 WD40 domain|-|-|-|-|-|-	N0.HOG0001287	0	0	0	0	0	0	0	0	0	0	0	0	0	0	1	0	0	0	0	0	0	0	0	0	0	0	0	0	0	1	1	0	0	0	1	1	1	0	1	0	0	0	0	0	0	0	1	1
-|PF08606:Prp19/Pso4-like; PF02567:Phenazine biosynthesis-like protein|-|-|-|-|-|-	N0.HOG0001288	0	0	1	2	2	1	2	2	2	3	2	2	3	2	1	0	0	0	0	0	0	0	0	3	2	0	0	0	0	1	0	3	0	0	1	0	0	2	0	0	0	0	0	0	3	2	0	0
-|-|-|-|-|-|S|-	N0.HOG0001289	0	0	0	0	0	0	1	0	1	1	1	0	1	0	1	0	0	0	0	0	0	0	0	0	0	0	0	0	0	1	0	0	0	0	1	1	0	0	1	0	0	0	0	0	1	1	1	1
-|-|Folate biosynthesis|-|-|-|-|-	N0.HOG0001290	1	1	1	2	2	0	1	1	1	1	1	2	1	1	1	1	1	1	1	1	1	2	2	1	1	1	1	2	1	1	1	1	1	2	1	1	1	1	1	2	2	1	2	2	1	1	1	1
-|PF04032:RNAse P Rpr2/Rpp21/SNM1 subunit domain|-|-|-|-|S|-	N0.HOG0001291	0	0	0	0	0	0	1	0	0	1	1	1	1	1	1	0	0	0	0	0	0	0	0	1	0	0	0	0	0	0	1	1	0	0	0	1	1	1	1	0	0	0	0	0	1	0	0	0
-|PF05907:CXXC motif containing zinc binding protein, eukaryotic; PF04032:RNAse P Rpr2/Rpp21/SNM1 subunit domain|-|-|-|-|-|-	N0.HOG0001292	1	2	2	2	2	2	1	1	1	1	1	1	0	1	1	2	2	0	1	0	1	2	1	1	2	1	1	2	1	1	1	0	1	1	1	1	1	1	1	2	2	2	2	2	1	1	1	1
-|PF07992:Pyridine nucleotide-disulphide oxidoreductase|-|-|-|-|S|-	N0.HOG0001293	2	2	0	1	4	2	1	0	1	2	1	1	5	4	1	2	2	2	2	2	2	2	2	0	3	2	2	2	2	0	0	1	1	2	3	1	0	1	1	2	2	1	1	1	2	2	1	0
-|PF00171:Aldehyde dehydrogenase family|Propanoate metabolism; Glycolysis / Gluconeogenesis; Pyruvate metabolism; Fatty acid metabolism; Butanoate metabolism; 1,2-Dichloroethane degradation; Tryptophan metabolism; Arginine and proline metabolism; Glycerolipid metabolism; Lysine degradation; Bile acid biosynthesis; Ascorbate and aldarate metabolism; beta-Alanine metabolism; Histidine metabolism; V…	N0.HOG0001294	1	1	1	1	1	1	1	1	1	2	2	1	1	2	4	1	1	1	1	1	1	1	1	1	1	1	1	1	1	3	5	1	1	1	2	6	5	1	4	1	1	1	1	2	1	2	4	4
-|PF04389:Peptidase family M28; PF02225:PA domain; PF04253:Transferrin receptor-like dimerisation domain|-|-|MER237570|-|S|-	N0.HOG0001295	1	1	2	2	3	2	1	1	1	1	1	1	1	1	4	1	1	1	1	2	1	1	1	2	2	1	1	1	1	2	2	2	1	1	4	8	0	1	7	1	1	1	1	1	2	1	2	2
-|-|-|-|-|-|-|-	N0.HOG0001296	1	3	2	2	2	0	2	2	2	2	2	2	2	2	0	1	2	2	1	1	1	2	1	2	2	1	2	2	1	0	0	2	2	2	0	0	0	2	0	2	2	1	2	3	2	2	0	0
-|PF02518:Histidine kinase-, DNA gyrase B-, and HSP90-like ATPase; PF13426:PAS domain; PF00072:Response regulator receiver domain; PF00512:His Kinase A (phospho-acceptor) domain|-|-|-|-|S|-	N0.HOG0001297	2	2	2	2	2	2	3	1	1	1	1	20	0	0	1	2	2	2	2	2	2	2	2	0	3	3	2	2	2	0	0	0	1	2	2	0	1	0	0	2	2	2	1	2	7	1	0	0
-|PF13632:Glycosyl transferase family group 2|-|-|-|-|-|-	N0.HOG0001298	3	2	2	1	4	2	2	1	0	0	0	3	0	1	0	2	2	2	2	2	2	2	1	1	3	2	2	2	2	2	0	0	2	1	3	0	0	1	0	2	2	1	2	3	5	0	3	4
-|PF00856:SET domain; PF00385:Chromo (CHRromatin Organisation MOdifier) domain; PF05033:Pre-SET motif|Lysine degradation|-|-|-|-|-	N0.HOG0001300	0	0	0	0	0	0	0	0	0	0	0	0	0	0	1	0	0	0	0	0	0	0	0	0	0	0	0	0	0	1	1	0	0	0	0	0	1	0	1	0	0	0	0	0	0	0	1	1
-|PF14833:NAD-binding of NADP-dependent 3-hydroxyisobutyrate dehydrogenase; PF05033:Pre-SET motif; PF00856:SET domain; PF03446:NAD binding domain of 6-phosphogluconate dehydrogenase|Valine, leucine and isoleucine degradation; Lysine degradation|-|-|-|S|-	N0.HOG0001301	1	2	2	2	2	1	2	2	2	3	2	2	2	2	1	1	2	1	1	1	1	2	1	1	1	1	1	2	1	0	0	2	2	2	1	0	0	2	0	1	1	1	2	2	3	2	0	0
-|PF00248:Aldo/keto reductase family|Fructose and mannose metabolism; Nucleotide sugars metabolism; Butanoate metabolism; Tetrachloroethene degradation; Galactose metabolism; Lysine degradation; Benzoate degradation via CoA ligation; Bile acid biosynthesis; Glycerolipid metabolism; Ascorbate and aldarate metabolism; Glycine, serine and threonine metabolism; Vitamin B6 metabolism|8.A.5.1.3|-|-|-|-	N0.HOG0001302	1	2	1	2	3	2	2	1	1	1	2	1	1	2	2	2	3	2	2	1	2	2	2	0	4	1	1	2	2	2	2	1	1	2	3	3	1	1	1	2	2	0	1	1	2	1	2	1
-|PF01734:Patatin-like phospholipase|-|-|-|-|S|-	N0.HOG0001303	5	1	1	0	2	0	0	1	1	3	1	3	0	0	0	1	4	3	4	2	1	2	0	3	6	6	4	3	4	0	0	0	2	3	0	0	0	0	0	0	0	1	1	0	2	0	0	2
-|PF01544:CorA-like Mg2+ transporter protein|-|-|-|-|-|-	N0.HOG0001304	3	3	1	2	2	0	0	1	1	1	3	3	2	0	0	1	1	2	2	3	6	1	0	4	2	2	2	3	2	0	0	1	4	1	1	0	0	0	0	1	1	3	5	1	2	1	0	4
-|PF00172:Fungal Zn(2)-Cys(6) binuclear cluster domain; PF04082:Fungal specific transcription factor domain|-|-|-|-|-|TF	N0.HOG0001305	1	1	0	1	6	3	1	3	2	3	2	2	6	3	0	1	2	2	2	1	1	2	1	0	4	1	1	1	1	0	0	0	1	2	1	0	0	0	0	2	2	1	1	2	7	2	0	1
-|PF00153:Mitochondrial carrier protein|-|2.A.29.18.1|-|-|S|-	N0.HOG0001306	0	1	2	2	2	2	2	2	3	2	2	2	3	1	1	2	1	1	2	1	2	2	1	1	2	2	2	2	2	1	2	1	1	0	1	1	1	2	2	1	1	1	1	2	2	3	1	1
-|PF00083:Sugar (and other) transporter|-|2.A.1.9.5; 2.A.1.9.4|-|-|-|-	N0.HOG0001307	1	1	0	1	1	2	1	1	1	2	1	2	1	1	1	0	1	1	1	1	1	1	1	1	1	1	1	1	1	2	3	1	1	1	1	3	0	1	1	1	1	1	2	1	1	1	1	1
-|PF00083:Sugar (and other) transporter|-|2.A.1.9.5; 2.A.1.9.4|-|-|-|-	N0.HOG0001308	0	0	0	0	4	1	1	0	0	4	1	2	2	3	0	0	0	0	0	0	0	0	0	0	0	0	0	0	0	1	1	0	0	0	1	1	0	0	1	0	0	0	0	0	3	2	1	0
-|PF01694:Rhomboid family; PF04114:Gaa1-like, GPI transamidase component|-|-|-|-|S|-	N0.HOG0001311	1	1	2	2	2	2	2	2	2	2	2	1	1	1	1	2	1	1	2	1	2	2	1	2	2	2	2	2	1	0	1	2	2	2	0	1	1	2	1	2	2	2	2	2	2	1	0	0
-|PF13847:Methyltransferase domain; PF08241:Methyltransferase domain|-|-|-|-|-|-	N0.HOG0001312	4	2	0	0	1	0	1	2	2	3	1	1	3	3	1	2	2	1	2	2	2	3	1	0	2	1	1	3	3	2	0	0	1	0	1	3	1	0	2	2	2	1	1	1	3	1	7	1
-|PF00648:Calpain family cysteine protease|-|-|-|-|-|-	N0.HOG0001313	1	1	1	1	3	4	3	1	1	1	1	1	1	1	1	2	2	2	2	2	2	2	2	0	3	2	2	2	2	3	0	1	4	2	1	0	1	0	0	3	2	1	1	3	2	1	0	1
-|-|-|-|-|-|S|-	N0.HOG0001314	1	1	4	2	3	1	1	1	1	1	1	7	1	1	1	1	1	1	1	1	2	2	1	1	3	2	1	2	1	1	1	1	3	2	2	2	1	2	1	1	1	1	2	3	2	1	1	1
GH15; CBM20|PF00686:Starch binding domain; PF00723:Glycosyl hydrolases family 15|Starch and sucrose metabolism|-|-|-|S|-	N0.HOG0001316	1	1	1	1	1	1	2	4	3	1	1	1	2	3	0	1	3	3	1	2	1	3	2	1	2	2	1	1	1	1	2	1	1	2	4	2	0	1	2	1	1	1	1	1	1	3	1	2
-|PF00149:Calcineurin-like phosphoesterase|-|-|-|-|-|-	N0.HOG0001317	5	3	3	1	1	2	1	1	1	2	1	1	5	2	0	3	3	3	1	3	3	2	1	3	3	4	3	3	3	1	0	2	0	1	0	0	0	0	0	2	2	0	0	0	1	2	1	0
-|PF09649:Histone chaperone domain CHZ|-|-|-|-|S|-	N0.HOG0001318	1	2	2	2	2	2	2	2	2	2	2	2	2	2	0	2	2	1	1	1	2	2	2	2	2	1	2	2	1	0	0	2	1	2	0	0	0	1	0	2	1	3	2	2	2	2	0	0
-|-|-|-|-|-|S|-	N0.HOG0001319	5	4	1	1	0	2	0	0	0	0	0	0	0	0	0	3	3	3	5	7	3	4	0	1	4	5	3	3	3	0	0	0	3	2	0	0	0	0	0	3	3	3	4	1	1	0	0	0
-|-|-|-|-|-|-|-	N0.HOG0001320	3	2	2	3	2	2	1	1	1	1	1	1	1	1	0	2	3	3	2	2	2	3	2	2	4	3	2	1	2	0	0	1	1	2	0	0	0	1	0	2	2	1	1	5	2	1	0	0
-|PF00270:DEAD/DEAH box helicase; PF00271:Helicase conserved C-terminal domain|-|3.A.18.1.1|-|-|S|-	N0.HOG0001321	1	2	2	2	2	2	2	1	1	2	2	2	1	1	1	1	2	2	1	2	1	2	1	1	2	1	2	2	2	1	1	1	1	2	1	1	2	1	2	2	2	2	1	2	2	2	1	2
-|PF00657:GDSL-like Lipase/Acylhydrolase|-|-|-|-|S|-	N0.HOG0001322	1	0	0	0	0	0	0	0	1	1	1	2	0	0	3	0	0	0	0	0	0	0	0	0	1	0	0	0	0	1	0	0	0	0	1	4	0	0	1	0	0	0	0	0	0	1	0	1
CE16|PF00657:GDSL-like Lipase/Acylhydrolase|-|-|-|-|S|-	N0.HOG0001323	1	1	1	1	1	1	1	2	1	1	2	1	1	0	0	1	1	1	1	2	1	1	1	0	2	1	1	1	1	2	1	0	1	1	3	1	0	1	1	1	1	1	1	1	3	1	5	7
-|PF00459:Inositol monophosphatase family|Inositol phosphate metabolism; Streptomycin biosynthesis|-|-|-|-|-	N0.HOG0001324	2	2	1	2	3	1	1	2	2	2	1	2	2	2	1	2	1	1	2	2	2	2	2	1	2	2	2	2	2	1	1	1	1	2	1	1	1	2	1	2	2	1	1	2	2	2	1	1
-|PF00795:Carbon-nitrogen hydrolase|Pantothenate and CoA biosynthesis; Arginine and proline metabolism; Nicotinate and nicotinamide metabolism; Lipopolysaccharide biosynthesis|-|-|-|-|-	N0.HOG0001325	2	2	1	1	2	2	1	1	1	1	1	1	1	0	1	2	3	3	2	3	2	3	2	1	3	2	4	2	2	1	1	0	2	2	2	1	1	1	1	2	2	2	2	1	2	1	1	1
-|PF03815:LCCL domain|-|-|-|-|-|-	N0.HOG0001326	2	2	1	1	1	1	1	2	2	2	2	1	2	2	0	2	2	2	2	2	2	2	2	2	1	2	2	2	2	1	0	2	2	1	1	0	0	2	0	1	1	2	2	2	1	2	1	1
-|PF14748:Pyrroline-5-carboxylate reductase dimerisation; PF03807:NADP oxidoreductase coenzyme F420-dependent|Arginine and proline metabolism; Urea cycle and metabolism of amino groups|-|-|-|-|-	N0.HOG0001327	0	0	0	1	1	1	0	1	1	1	1	0	0	1	2	0	0	0	0	0	0	0	0	0	1	0	0	0	0	0	2	0	0	0	0	3	2	0	2	0	0	0	0	0	1	1	0	0
-|PF14748:Pyrroline-5-carboxylate reductase dimerisation; PF03807:NADP oxidoreductase coenzyme F420-dependent|Arginine and proline metabolism; Urea cycle and metabolism of amino groups|-|-|-|S|-	N0.HOG0001328	1	1	1	2	3	0	2	0	1	2	3	2	2	1	0	1	1	1	1	2	1	1	1	1	1	1	1	2	2	1	0	1	1	1	1	0	1	1	0	2	2	1	1	1	1	3	1	1
GH3|PF14310:Fibronectin type III-like domain; PF00933:Glycosyl hydrolase family 3 N terminal domain; PF01915:Glycosyl hydrolase family 3 C-terminal domain|Cyanoamino acid metabolism; Flavonoids, stilbene and lignin biosynthesis; Starch and sucrose metabolism; Nucleotide sugars metabolism|-|-|-|S|-	N0.HOG0001329	3	4	1	1	2	3	0	2	2	1	2	2	2	1	0	3	2	2	3	3	3	1	0	0	2	3	3	3	3	1	0	0	2	2	1	0	0	0	0	2	2	3	2	2	2	1	1	2
-|PF07690:Major Facilitator Superfamily|-|-|-|-|-|-	N0.HOG0001330	1	3	0	0	1	11	3	3	4	7	4	1	5	7	0	1	0	0	1	0	1	1	0	1	7	1	1	1	1	0	0	0	1	1	3	0	0	0	0	0	0	1	1	0	1	5	0	1
-|-|Nitrogen metabolism|-|-|-|S|-	N0.HOG0001331	4	2	0	2	0	4	1	1	2	2	1	2	3	3	0	3	3	3	3	3	2	3	2	0	3	4	4	4	3	0	0	0	2	1	2	0	0	0	0	1	1	2	2	1	4	2	0	0
-|PF00180:Isocitrate/isopropylmalate dehydrogenase|Valine, leucine and isoleucine biosynthesis|-|-|-|S|-	N0.HOG0001332	2	2	1	2	3	1	2	3	3	3	2	1	4	4	1	1	1	1	2	1	2	1	1	2	2	1	1	1	1	1	1	2	1	1	1	1	1	2	1	1	1	0	1	1	2	3	1	1
-|PF03061:Thioesterase superfamily|Benzoate degradation via CoA ligation|-|-|-|-|-	N0.HOG0001333	1	1	2	2	2	2	2	2	2	2	2	2	1	2	1	1	1	1	1	2	1	1	1	1	2	1	2	2	2	1	1	1	2	1	1	3	2	1	1	2	2	2	2	2	2	2	1	1
-|PF01212:Beta-eliminating lyase|Glycine, serine and threonine metabolism|-|-|-|-|-	N0.HOG0001334	1	1	1	1	2	1	1	1	1	2	2	1	3	3	1	2	1	1	1	1	2	1	1	3	1	1	2	2	2	1	3	3	1	1	1	3	3	2	3	1	1	1	1	1	3	1	1	1
-|PF00067:Cytochrome P450|Fatty acid metabolism; Tryptophan metabolism; gamma-Hexachlorocyclohexane degradation|-|-|-|S|-	N0.HOG0001335	0	1	1	1	4	3	2	1	0	4	4	3	4	4	0	1	1	1	1	0	1	1	1	1	3	2	1	1	1	3	0	2	1	1	2	0	0	1	0	1	1	1	2	1	4	2	1	1
-|PF04185:Phosphoesterase family|gamma-Hexachlorocyclohexane degradation; Riboflavin metabolism|-|-|-|S|-	N0.HOG0001336	0	0	0	0	0	0	0	0	0	0	0	0	0	0	0	0	0	0	0	0	0	0	0	0	0	0	0	0	0	0	3	0	0	0	0	5	0	0	1	0	0	0	0	0	0	0	0	0
-|PF04185:Phosphoesterase family|Riboflavin metabolism; gamma-Hexachlorocyclohexane degradation|-|-|-|S|-	N0.HOG0001337	3	3	0	3	1	1	4	1	2	3	2	1	1	1	0	1	2	2	1	1	1	4	1	0	3	2	1	1	1	0	1	0	1	2	0	0	0	0	1	1	1	1	1	1	4	2	1	0
-|PF00890:FAD binding domain|Reductive carboxylate cycle (CO2 fixation); Butanoate metabolism; Benzoate degradation via CoA ligation; Oxidative phosphorylation; Citrate cycle (TCA cycle)|5.A.4.1.1|-|-|S|-	N0.HOG0001338	1	1	1	0	0	1	0	1	1	1	1	0	1	1	0	0	0	0	0	1	0	1	2	0	1	1	0	0	0	0	0	0	1	1	1	0	0	1	1	0	0	1	1	1	1	0	0	1
-|PF05207:CSL zinc finger; PF00226:DnaJ domain; PF18126:Mitochondrial ribosomal protein mL59|-|-|-|-|-|-	N0.HOG0001340	1	1	1	1	2	2	2	2	2	2	2	2	1	2	0	2	1	2	1	1	2	2	1	2	2	1	1	1	1	2	0	2	1	2	2	0	0	2	0	0	2	2	2	2	2	2	2	2
-|-|-|-|-|-|S|-	N0.HOG0001341	2	2	1	3	3	4	2	1	1	2	1	2	3	3	0	1	3	2	0	2	1	3	0	1	3	1	1	1	1	2	0	1	1	2	2	0	0	1	0	1	1	1	1	3	4	1	1	2
-|PF13639:Ring finger domain|-|-|-|-|-|-	N0.HOG0001344	0	0	0	0	0	0	0	0	0	0	0	0	0	0	4	0	0	0	0	0	0	0	0	0	0	0	0	0	0	1	2	0	0	0	1	2	2	0	2	0	0	0	0	0	0	0	1	1
-|PF13639:Ring finger domain|-|-|-|-|-|-	N0.HOG0001346	2	2	0	0	0	1	0	1	1	1	1	1	0	1	1	1	1	1	1	1	1	2	2	1	1	2	2	1	2	0	0	1	2	1	0	0	0	1	0	2	2	1	1	3	0	1	0	0
-|PF13639:Ring finger domain|-|-|-|-|-|-	N0.HOG0001347	0	0	1	1	1	0	0	0	0	0	0	0	0	0	0	0	0	0	0	0	0	0	0	0	0	0	0	0	0	0	0	0	0	0	0	0	0	0	0	0	0	0	0	0	0	0	0	0
-|PF09994:Uncharacterized alpha/beta hydrolase domain (DUF2235)|-|-|-|-|-|-	N0.HOG0001348	1	1	2	1	0	0	1	2	2	4	2	1	1	1	0	1	1	1	2	1	1	2	1	2	1	1	1	1	1	10	0	2	1	1	5	0	0	1	0	1	1	1	1	1	2	2	6	16
-|PF06058:Dcp1-like decapping family|-|-|-|-|-|-	N0.HOG0001351	0	0	0	0	0	0	0	0	0	0	0	0	0	0	1	0	0	0	0	0	0	0	0	0	0	0	0	0	0	1	1	0	0	0	1	2	2	0	1	0	0	0	0	0	0	0	1	1
-|PF06058:Dcp1-like decapping family; PF07061:Swi5|-|-|-|-|-|-	N0.HOG0001352	1	1	0	0	0	1	2	2	2	2	1	2	2	1	1	1	1	1	1	1	1	2	2	2	2	1	1	2	1	1	0	2	2	2	1	0	0	2	0	1	1	2	2	2	2	1	1	0
-|PF01184:GPR1/FUN34/yaaH family|-|2.A.96.1.4|-|-|-|-	N0.HOG0001353	0	0	0	0	0	0	0	0	0	0	0	0	0	0	3	0	0	0	0	0	0	0	0	0	0	0	0	0	0	0	4	0	0	0	0	2	0	0	2	0	0	0	0	0	0	0	0	0
-|PF01184:GPR1/FUN34/yaaH family|-|2.A.96.1.3|-|-|-|-	N0.HOG0001354	1	1	1	1	2	1	1	1	1	2	2	2	2	2	0	1	1	1	1	1	1	1	1	1	1	1	1	1	1	0	0	1	1	1	0	0	1	1	0	1	1	1	1	1	3	3	0	0
-|PF01184:GPR1/FUN34/yaaH family|-|2.A.96.1.4; 2.A.96.1.2|-|-|S|-	N0.HOG0001355	1	0	0	1	1	1	0	0	0	0	1	0	2	2	0	0	0	0	0	0	0	1	0	1	1	0	0	0	0	1	0	1	0	0	3	0	1	1	0	0	0	0	0	0	0	0	1	1
-|PF00067:Cytochrome P450|Flavonoids, stilbene and lignin biosynthesis; gamma-Hexachlorocyclohexane degradation; Ascorbate and aldarate metabolism; Fluorene degradation|-|-|-|S|-	N0.HOG0001356	0	0	0	0	0	0	0	0	0	0	0	0	0	0	8	0	0	0	0	0	0	0	0	0	0	0	0	0	0	1	9	0	0	0	0	14	0	0	7	0	0	0	0	0	0	0	0	0
-|PF05141:Pyoverdine/dityrosine biosynthesis protein; PF00067:Cytochrome P450|Fatty acid metabolism; Tryptophan metabolism; gamma-Hexachlorocyclohexane degradation|-|-|-|S|-	N0.HOG0001357	1	1	0	1	0	0	0	1	1	0	1	0	0	0	1	3	1	1	1	2	1	2	0	2	0	1	1	2	1	0	0	1	2	2	0	0	0	0	0	1	1	2	2	0	0	1	0	0
-|PF00026:Eukaryotic aspartyl protease|-|8.A.32.1.1|-|-|S|-	N0.HOG0001358	3	3	1	1	1	2	0	0	0	0	0	0	0	0	0	3	2	2	2	3	3	3	2	0	6	3	3	3	3	0	0	0	3	2	0	0	0	0	0	3	3	3	3	2	3	0	0	0
-|PF01619:Proline dehydrogenase|-|-|-|-|S|-	N0.HOG0001359	1	1	1	1	3	1	2	2	2	3	4	4	5	3	2	1	1	1	1	1	1	1	1	2	1	1	1	1	1	1	1	2	1	1	0	2	1	3	2	1	1	1	1	1	2	3	1	1
-|PF05241:EXPERA (EXPanded EBP superfamily)|Sterol biosynthesis|-|-|-|S|-	N0.HOG0001360	4	3	2	2	3	2	1	1	2	2	2	1	1	2	3	2	1	1	2	1	2	1	1	1	1	2	2	1	2	0	1	1	2	2	0	1	2	1	1	2	2	2	2	1	2	2	0	0
-|PF03951:Glutamine synthetase, beta-Grasp domain; PF00120:Glutamine synthetase, catalytic domain|Peptidoglycan biosynthesis; Nitrogen metabolism; Glutamate metabolism|-|-|-|-|-	N0.HOG0001361	2	2	1	1	1	1	1	1	1	1	1	1	1	1	0	2	2	2	2	2	2	2	2	1	1	2	2	2	2	1	3	1	2	2	1	4	0	1	2	2	2	1	2	3	1	1	1	1
-|PF00107:Zinc-binding dehydrogenase; PF08240:Alcohol dehydrogenase GroES-like domain|Fructose and mannose metabolism|-|-|-|-|-	N0.HOG0001362	2	2	1	2	3	2	2	1	1	1	1	2	1	1	0	2	2	2	2	2	2	2	2	1	3	2	2	2	2	1	0	1	2	2	1	1	0	2	0	2	2	2	2	2	3	2	1	1
-|PF15916:Domain of unknown function (DUF4743); PF00293:NUDIX domain|Thiamine metabolism|-|-|-|-|-	N0.HOG0001363	1	1	2	3	3	1	1	3	3	2	2	1	3	1	1	1	4	4	2	1	1	1	1	1	3	1	1	1	1	1	1	1	1	1	1	2	1	2	1	1	1	1	1	3	4	1	1	1
-|PF03061:Thioesterase superfamily|-|-|-|-|-|-	N0.HOG0001364	1	1	2	2	2	1	3	2	2	1	3	0	2	1	1	2	2	2	2	3	2	3	1	1	2	3	2	2	2	0	0	2	2	1	0	0	1	1	0	2	2	1	3	1	3	2	0	0
-|PF00170:bZIP transcription factor|-|-|-|-|-|TF	N0.HOG0001365	1	1	1	1	1	1	1	1	1	1	1	1	1	2	4	1	1	1	1	1	1	1	1	2	1	2	1	1	1	1	5	2	1	1	2	7	3	1	5	1	1	1	1	2	2	1	2	2
-|PF10501:Ribosomal subunit 39S|-|-|-|-|S|-	N0.HOG0001366	1	1	2	2	2	2	2	2	2	2	2	2	1	1	1	1	1	1	1	1	1	2	1	2	2	1	1	2	1	1	1	2	2	1	1	1	1	2	1	1	1	2	2	2	3	2	1	1
-|PF04146:YT521-B-like domain|-|-|-|-|-|-	N0.HOG0001367	1	1	0	0	0	1	1	0	0	0	0	1	0	0	2	1	1	1	2	1	1	1	1	1	1	1	1	0	1	1	0	1	1	1	2	0	0	1	0	1	1	1	1	1	1	0	1	1
-|PF04146:YT521-B-like domain; PF00076:RNA recognition motif. (a.k.a. RRM, RBD, or RNP domain)|-|-|-|-|-|-	N0.HOG0001368	1	1	1	1	1	1	1	1	1	1	1	1	1	1	2	1	1	1	1	1	1	1	0	0	1	1	1	1	1	1	0	1	0	1	1	0	1	0	0	1	1	0	0	1	1	1	1	1
-|PF01058:NADH ubiquinone oxidoreductase, 20 Kd subunit|-|3.D.1.6.2|-|-|S|-	N0.HOG0001369	2	2	1	1	2	0	1	2	1	2	2	2	3	1	2	2	2	2	2	2	2	2	1	2	2	2	2	2	2	1	1	1	2	1	1	1	1	1	1	2	2	2	2	1	1	2	1	1
-|PF00171:Aldehyde dehydrogenase family|Butanoate metabolism; Benzoate degradation via hydroxylation; Toluene and xylene degradation|-|-|-|-|-	N0.HOG0001370	1	1	1	2	9	2	2	3	3	4	2	2	2	3	0	2	2	2	1	1	1	1	0	1	2	1	1	1	1	0	0	0	1	1	1	0	0	1	0	1	1	1	1	1	2	3	0	2
-|PF03208:PRA1 family protein|-|-|-|-|S|-	N0.HOG0001371	1	2	1	1	2	2	2	2	2	2	2	2	1	2	1	2	1	1	1	1	2	2	1	1	2	1	1	2	1	1	1	2	1	2	1	3	2	0	1	2	2	2	1	2	2	1	1	1
-|PF00172:Fungal Zn(2)-Cys(6) binuclear cluster domain; PF04082:Fungal specific transcription factor domain|-|-|-|-|-|TF	N0.HOG0001372	1	1	2	4	6	1	1	3	4	5	6	3	4	4	0	1	1	1	1	1	1	2	1	1	3	1	1	1	1	0	0	1	1	1	0	0	0	1	1	1	1	2	1	1	1	4	0	0
-|PF11001:Protein of unknown function (DUF2841)|-|-|-|-|-|-	N0.HOG0001373	1	1	1	1	2	1	1	3	5	3	3	1	4	3	0	1	1	1	2	1	1	1	1	4	1	1	1	1	1	0	0	4	1	1	0	0	0	2	0	3	1	1	1	1	1	6	0	0
-|PF00153:Mitochondrial carrier protein|-|2.A.29.2.3|-|-|S|-	N0.HOG0001374	2	2	2	2	2	1	2	1	1	1	1	3	1	1	1	2	2	2	1	2	2	1	1	1	1	2	2	1	2	2	2	1	1	1	2	3	1	1	3	2	2	2	1	1	2	2	2	2
-|PF04303:PrpF protein|-|-|-|-|S|-	N0.HOG0001375	1	1	1	2	2	3	1	2	2	5	2	1	1	0	0	1	1	2	1	1	2	2	2	2	2	1	1	2	1	2	0	1	2	2	1	0	0	2	0	1	1	2	2	0	2	3	2	1
-|PF00145:C-5 cytosine-specific DNA methylase|Methionine metabolism|-|-|-|-|-	N0.HOG0001376	1	1	2	2	2	2	2	1	1	1	1	2	2	2	0	1	1	1	1	2	1	3	1	2	2	1	1	1	1	2	0	1	2	2	1	1	0	2	0	1	1	1	2	2	3	1	4	3
-|PF11374:Protein of unknown function (DUF3176)|-|-|-|-|S|-	N0.HOG0001377	0	1	0	1	8	0	0	0	3	5	3	3	0	0	0	3	1	1	2	8	1	0	0	1	3	5	1	2	1	0	0	1	4	0	0	0	0	0	0	1	1	1	7	2	10	2	0	0
-|PF00406:Adenylate kinase|-|-|-|-|S|-	N0.HOG0001378	2	3	1	1	1	1	1	1	1	1	1	1	3	3	1	2	1	2	2	2	3	1	1	2	1	1	1	1	1	1	1	1	1	2	1	2	1	1	2	1	1	1	1	1	4	1	1	1
-|PF16363:GDP-mannose 4,6 dehydratase|Galactose metabolism; Nucleotide sugars metabolism|-|-|-|-|-	N0.HOG0001379	0	0	0	1	2	0	0	1	2	2	1	1	1	1	5	0	0	0	0	0	0	0	0	0	0	0	0	0	0	1	1	0	0	0	2	1	2	0	1	0	0	0	0	1	2	1	1	1
-|PF01370:NAD dependent epimerase/dehydratase family; PF16363:GDP-mannose 4,6 dehydratase|Galactose metabolism; Nucleotide sugars metabolism|-|-|-|S|-	N0.HOG0001380	1	1	1	1	1	1	1	1	1	1	1	1	1	1	0	1	1	1	1	1	1	1	1	1	1	1	1	1	1	0	1	2	1	1	0	2	2	1	1	1	1	1	1	1	1	1	0	0
-|PF13374:Tetratricopeptide repeat; PF13424:Tetratricopeptide repeat|-|-|-|-|-|-	N0.HOG0001381	7	6	0	0	1	0	0	1	2	0	2	0	2	1	0	0	0	2	1	1	2	1	0	0	2	7	8	7	7	0	0	0	0	1	1	0	0	0	0	0	1	0	1	0	0	3	0	0
-|PF00106:short chain dehydrogenase; PF12511:Protein of unknown function (DUF3716)|Sphingoglycolipid metabolism|-|-|-|S|-	N0.HOG0001382	1	1	3	2	2	2	1	1	1	2	1	1	1	1	1	1	2	1	1	1	2	3	2	2	3	1	1	2	1	3	1	1	1	2	2	2	1	1	1	1	1	1	2	2	1	1	1	1
-|PF01636:Phosphotransferase enzyme family|-|-|-|-|-|-	N0.HOG0001383	3	7	2	5	1	6	1	1	0	0	0	0	2	2	0	4	7	5	2	4	4	1	1	0	2	5	1	1	1	0	0	1	0	0	1	0	0	0	0	0	1	0	0	0	1	3	0	2
-|PF03959:Serine hydrolase (FSH1)|-|-|-|PKS|-|-	N0.HOG0001384	3	4	3	0	1	1	2	4	1	8	4	0	3	0	0	2	2	2	2	3	1	1	0	1	2	1	4	4	3	0	0	0	1	1	0	0	0	0	0	1	1	1	1	1	2	1	0	0
-|PF00172:Fungal Zn(2)-Cys(6) binuclear cluster domain|-|-|-|-|-|TF	N0.HOG0001385	3	2	0	1	4	2	2	1	2	3	5	3	2	2	0	3	1	1	1	2	3	1	0	1	6	2	2	2	2	0	0	0	0	0	0	0	0	0	0	2	3	0	0	0	4	5	0	0
-|PF00067:Cytochrome P450|Flavonoids, stilbene and lignin biosynthesis; gamma-Hexachlorocyclohexane degradation; Ascorbate and aldarate metabolism; Fluorene degradation|-|-|-|S|-	N0.HOG0001386	4	3	2	4	6	3	2	0	1	3	3	1	0	2	0	2	1	1	2	2	2	4	1	0	1	2	2	2	2	0	0	4	0	1	0	0	0	1	0	1	2	0	0	0	4	1	0	0
-|PF04366:Las17-binding protein actin regulator|-|-|-|-|-|-	N0.HOG0001387	0	0	0	1	1	0	0	0	0	0	0	0	0	0	0	0	0	0	0	0	0	0	0	0	0	0	0	0	0	1	1	0	0	0	1	1	1	0	1	0	0	1	0	1	1	0	1	1
-|PF00018:SH3 domain; PF04366:Las17-binding protein actin regulator|-|-|-|-|-|-	N0.HOG0001388	1	1	1	1	1	0	1	1	1	3	3	1	2	2	1	1	1	1	1	1	1	1	1	1	1	1	1	1	1	1	3	1	1	1	0	7	1	1	4	1	1	0	1	1	1	2	1	1
-|PF00069:Protein kinase domain|-|-|-|-|-|-	N0.HOG0001390	1	1	1	1	1	1	0	0	0	0	0	0	0	0	0	1	1	1	1	1	1	1	1	0	1	1	1	1	1	0	0	0	1	1	0	0	0	0	0	1	2	0	1	2	0	0	0	0
-|PF00069:Protein kinase domain|-|9.B.45.1.3|-|-|-|-	N0.HOG0001391	0	0	0	0	0	0	0	0	0	0	0	0	0	0	0	0	0	0	0	0	0	0	0	0	0	0	0	0	0	2	0	0	0	0	2	0	2	0	0	0	0	0	0	0	0	0	2	2
-|PF00069:Protein kinase domain|-|-|-|-|-|-	N0.HOG0001392	0	0	0	0	0	0	0	0	0	0	0	0	0	0	0	0	0	0	0	0	0	0	0	0	0	0	0	0	0	0	2	0	0	1	0	1	0	0	1	0	0	0	0	0	0	0	0	0
-|PF00069:Protein kinase domain|-|9.B.45.1.3|-|-|-|-	N0.HOG0001393	0	0	0	0	0	0	0	0	0	0	0	0	0	0	6	0	0	0	0	0	0	0	0	0	0	0	0	0	0	0	4	0	0	0	0	6	0	0	5	0	0	0	0	0	0	0	0	0
-|PF00069:Protein kinase domain|-|-|-|-|-|-	N0.HOG0001394	0	0	0	1	0	0	0	1	1	1	1	1	1	1	0	0	0	0	0	0	0	0	0	1	0	0	0	0	0	0	0	1	0	0	0	0	0	1	0	0	0	0	0	0	0	1	0	0
-|PF11954:Domain of unknown function (DUF3471); PF00144:Beta-lactamase|-|-|-|-|S|-	N0.HOG0001395	2	0	0	0	4	0	1	1	0	3	1	1	3	2	0	4	6	3	1	1	2	0	0	1	0	0	2	0	0	1	0	0	0	0	2	0	8	0	0	3	2	0	0	2	5	3	2	3
-|PF07958:Protein of unknown function (DUF1688)|-|-|-|-|-|-	N0.HOG0001396	0	0	0	0	1	0	0	1	1	1	1	1	1	1	0	0	0	0	0	0	1	0	0	0	1	0	0	0	0	1	1	1	0	0	1	2	0	1	5	0	0	0	0	0	0	1	1	1
-|PF07958:Protein of unknown function (DUF1688)|-|-|-|-|-|-	N0.HOG0001397	1	1	1	1	1	1	1	1	1	1	1	1	1	1	0	1	1	1	1	1	1	1	1	1	1	1	1	1	1	0	2	1	1	1	0	2	1	1	2	1	1	1	1	2	1	1	0	0
-|PF04734:Neutral/alkaline non-lysosomal ceramidase, N-terminal; PF17048:Neutral/alkaline non-lysosomal ceramidase, C-terminal|Sphingoglycolipid metabolism|-|-|-|S|-	N0.HOG0001398	2	2	1	1	1	0	2	1	1	1	1	1	1	1	1	2	2	2	2	2	2	2	2	1	2	2	2	2	2	1	2	1	2	1	1	2	0	1	1	2	2	2	2	2	2	1	1	1
-|PF00370:FGGY family of carbohydrate kinases, N-terminal domain; PF02782:FGGY family of carbohydrate kinases, C-terminal domain|Glycerolipid metabolism|-|-|-|-|-	N0.HOG0001399	1	1	2	2	2	2	1	2	2	1	2	2	2	2	1	1	1	1	1	1	1	2	1	2	2	1	1	1	1	1	2	2	1	1	1	2	1	2	4	1	1	1	1	1	2	2	1	1
-|PF00293:NUDIX domain|Purine metabolism|-|-|-|S|-	N0.HOG0001400	2	2	1	1	1	2	1	1	1	1	1	2	1	1	1	2	2	2	2	2	2	2	2	1	2	2	2	2	2	1	1	1	2	2	1	1	1	1	1	2	2	2	2	2	1	2	1	1
-|PF02798:Glutathione S-transferase, N-terminal domain; PF14497:Glutathione S-transferase, C-terminal domain|Glutathione metabolism|-|-|-|S|-	N0.HOG0001401	2	2	0	1	1	2	2	2	4	3	1	4	2	1	0	2	2	2	1	2	2	4	1	1	2	2	2	2	2	1	0	0	1	3	3	0	0	1	0	2	2	1	1	1	5	2	1	1
-|PF02518:Histidine kinase-, DNA gyrase B-, and HSP90-like ATPase; PF00072:Response regulator receiver domain; PF00512:His Kinase A (phospho-acceptor) domain| Type II secretion system|-|-|-|-|-	N0.HOG0001402	2	2	1	0	4	0	3	7	5	3	7	14	1	2	1	1	0	0	1	2	1	1	0	0	3	0	1	1	1	1	0	0	0	0	1	0	2	0	0	2	2	0	0	1	7	7	1	1
-|PF00620:RhoGAP domain|-|-|-|-|-|-	N0.HOG0001403	1	1	1	1	1	1	1	1	1	1	1	1	1	1	5	2	1	1	1	1	2	1	1	1	1	1	1	1	1	1	6	1	1	1	1	7	2	1	9	1	1	1	1	3	2	1	1	2
-|-|-|-|-|-|S|-	N0.HOG0001404	1	2	1	4	2	0	0	6	6	9	8	1	3	2	0	0	1	1	1	2	1	3	0	1	0	2	0	0	0	0	0	0	0	0	1	0	0	2	0	1	1	0	0	0	3	10	0	0
AA6|PF03358:NADPH-dependent FMN reductase|-|-|-|-|S|-	N0.HOG0001405	1	1	1	1	1	0	1	1	1	1	1	1	2	2	4	1	1	1	1	1	1	1	1	1	1	1	1	1	1	3	8	1	1	1	2	6	0	2	5	1	1	1	1	1	1	1	4	2
-|-|-|-|-|-|S|-	N0.HOG0001406	2	2	1	3	1	1	2	1	1	2	2	1	1	1	0	2	2	2	2	1	2	2	2	2	2	2	3	2	2	0	0	2	2	2	0	0	0	1	0	2	2	2	2	2	4	1	0	0
-|PF12706:Beta-lactamase superfamily domain|-|-|-|-|S|-	N0.HOG0001407	1	1	1	2	1	0	0	1	1	2	1	1	1	1	0	1	1	1	1	1	1	0	1	1	1	1	1	1	1	0	1	0	1	1	0	0	0	1	2	1	1	1	1	1	1	1	2	0
-|PF12706:Beta-lactamase superfamily domain|-|-|-|-|-|-	N0.HOG0001408	1	0	0	0	0	0	0	0	0	0	0	1	0	0	1	1	1	1	1	1	1	1	0	0	0	1	1	0	1	1	1	0	1	1	0	1	1	0	1	1	1	1	1	1	1	0	1	0
-|PF07690:Major Facilitator Superfamily; PF00083:Sugar (and other) transporter|-|2.A.1.12.2|-|-|-|-	N0.HOG0001409	1	1	1	1	2	1	2	2	3	2	2	2	2	4	1	1	1	1	1	2	1	1	1	2	3	1	1	1	1	1	1	2	1	1	3	1	0	2	2	1	1	2	1	2	3	2	1	2
-|PF04116:Fatty acid hydroxylase|-|-|-|-|S|-	N0.HOG0001410	0	0	1	1	1	1	1	1	2	2	2	1	1	1	0	1	1	1	1	1	1	0	0	1	1	1	1	1	1	0	0	1	0	0	0	1	0	1	0	0	0	0	0	1	1	2	0	0
-|PF04116:Fatty acid hydroxylase|-|-|-|-|S|-	N0.HOG0001411	1	1	0	0	0	1	0	1	1	0	0	0	0	0	3	1	1	1	1	1	1	1	1	1	0	1	1	1	1	1	1	0	1	0	1	2	1	0	1	1	1	1	1	1	0	0	1	1
-|-|-|-|-|-|S|-	N0.HOG0001412	2	2	2	2	2	2	2	0	1	1	1	1	1	1	0	2	2	2	2	3	2	2	2	1	2	2	2	2	2	1	0	1	2	2	0	0	0	1	0	2	2	1	2	1	2	1	0	0
-|PF07985:SRR1 domain|-|-|-|-|-|-	N0.HOG0001413	5	5	0	1	0	1	0	1	2	3	1	0	0	0	0	5	1	1	3	4	5	7	0	0	2	9	3	4	2	0	0	0	3	2	0	0	0	1	0	1	1	2	3	0	0	3	0	0
-|-|-|-|-|-|-|-	N0.HOG0001414	3	3	2	0	1	4	1	0	0	0	0	2	0	0	0	5	2	3	7	5	7	7	0	1	1	5	3	3	5	1	0	0	1	1	0	0	0	0	0	5	5	1	1	0	0	4	0	0
-|-|-|-|-|-|-|-	N0.HOG0001415	5	0	1	0	0	2	0	0	3	0	5	0	0	0	0	0	1	0	0	2	1	0	0	1	0	4	2	0	1	0	0	0	0	0	0	0	0	0	0	0	0	0	0	0	0	0	0	0
-|PF02146:Sir2 family|Pantothenate and CoA biosynthesis; Arginine and proline metabolism; Lipopolysaccharide biosynthesis; Nicotinate and nicotinamide metabolism|-|-|-|-|-	N0.HOG0001416	0	0	0	0	0	0	0	0	0	0	0	0	0	0	1	0	0	0	0	0	0	0	0	0	0	0	0	0	0	1	1	0	0	0	1	1	1	0	2	0	0	0	0	0	0	0	1	1
-|PF02146:Sir2 family|Pantothenate and CoA biosynthesis; Arginine and proline metabolism; Lipopolysaccharide biosynthesis; Nicotinate and nicotinamide metabolism|-|-|-|-|-	N0.HOG0001417	2	2	1	1	1	1	1	1	1	1	1	1	3	1	1	1	1	2	1	1	1	2	1	2	1	4	7	2	1	1	0	1	1	2	1	0	0	1	0	1	1	1	1	1	1	1	0	1
-|PF00107:Zinc-binding dehydrogenase; PF08240:Alcohol dehydrogenase GroES-like domain|Fructose and mannose metabolism; Pentose and glucuronate interconversions|-|-|-|-|-	N0.HOG0001418	1	1	1	2	3	1	1	1	3	6	3	4	3	4	1	1	1	1	1	2	1	1	1	1	2	1	1	1	1	1	1	1	1	1	2	2	0	1	1	1	1	1	1	1	3	5	1	1
-|PF04547:Calcium-activated chloride channel|-|1.A.17.2.1|-|-|-|-	N0.HOG0001419	1	3	2	1	2	1	1	2	2	2	2	2	2	3	4	2	1	1	2	1	2	1	1	1	1	2	1	2	2	1	1	1	1	1	2	2	2	1	1	2	2	1	1	1	1	2	1	1
-|PF09359:VTC domain; PF02656:Domain of unknown function (DUF202)|-|-|-|-|-|-	N0.HOG0001420	1	1	1	1	1	0	0	1	1	1	1	1	1	1	2	1	1	1	1	1	1	1	1	1	1	1	1	1	1	1	6	1	1	1	1	9	4	1	11	1	1	1	1	1	1	1	1	1
-|PF01738:Dienelactone hydrolase family|1,4-Dichlorobenzene degradation|-|MER216182|-|-|-	N0.HOG0001421	1	1	1	1	2	3	3	2	1	2	2	1	4	3	0	2	1	1	1	1	1	1	1	2	2	1	1	1	1	1	2	1	1	0	1	2	2	1	1	1	1	1	1	2	3	1	1	1
-|PF00400:WD domain, G-beta repeat|Sterol biosynthesis|3.A.20.1.1|MER156074|-|-|-	N0.HOG0001422	1	2	1	1	1	2	1	2	1	1	1	1	1	1	1	2	2	2	2	3	3	2	1	1	2	3	2	2	2	1	1	1	1	1	1	1	1	1	2	1	1	1	1	2	2	4	1	1
-|-|-|-|-|-|S|-	N0.HOG0001423	2	2	2	2	2	1	1	1	1	1	1	1	1	1	1	2	2	2	2	2	2	2	2	1	2	2	2	2	2	1	1	1	2	2	2	1	1	0	1	2	2	2	2	2	1	1	1	0
-|PF01053:Cys/Met metabolism PLP-dependent enzyme|-|-|-|-|S|-	N0.HOG0001424	1	1	1	1	1	1	1	1	1	2	1	1	1	1	1	2	2	3	2	4	2	2	2	2	1	2	2	2	2	1	1	1	1	1	1	1	1	1	1	2	2	1	1	2	2	1	1	2
-|PF01432:Peptidase family M3|-|-|MER107713|-|-|-	N0.HOG0001425	1	1	1	1	3	2	1	3	1	4	0	3	3	3	1	1	1	1	1	1	1	2	1	1	3	2	2	2	2	1	1	1	1	2	1	1	1	1	1	1	1	1	1	1	3	1	1	1
-|PF00042:Globin; PF00970:Oxidoreductase FAD-binding domain; PF00175:Oxidoreductase NAD-binding domain|-|-|-|-|-|-	N0.HOG0001426	2	2	2	2	2	1	1	2	2	2	2	1	1	2	0	2	1	1	2	2	2	2	2	0	2	2	2	2	2	0	0	0	2	2	0	0	0	1	0	2	2	2	2	2	0	3	1	0
-|PF14572:Phosphoribosyl synthetase-associated domain; PF13793:N-terminal domain of ribose phosphate pyrophosphokinase|Pentose phosphate pathway; Purine metabolism|-|-|-|-|-	N0.HOG0001427	2	2	1	1	1	2	1	1	1	1	1	1	1	1	1	2	2	2	2	2	2	2	2	1	1	2	2	2	2	0	1	1	2	2	0	3	1	1	2	3	2	2	2	3	1	1	0	0
-|PF04366:Las17-binding protein actin regulator|-|-|-|-|-|-	N0.HOG0001428	2	2	2	1	3	2	2	1	2	2	1	1	2	2	0	2	2	2	2	2	2	2	2	1	3	2	2	2	2	0	0	1	2	2	0	0	0	1	0	2	2	1	2	2	2	2	0	0
-|PF00069:Protein kinase domain|-|-|-|-|-|-	N0.HOG0001429	1	1	1	1	1	1	1	2	2	2	2	1	2	2	4	1	1	1	1	1	1	1	1	1	1	1	1	1	1	1	2	0	1	1	1	6	4	1	3	1	1	1	1	1	1	2	1	1
-|PF07173:Glycine-rich domain-containing protein-like|-|-|-|-|-|-	N0.HOG0001430	1	2	0	0	1	0	1	2	2	4	2	1	1	1	2	3	1	1	4	1	2	3	1	1	1	1	1	1	1	3	2	0	2	1	0	2	1	3	2	1	1	1	2	1	1	2	1	4
-|PF05903:PPPDE putative peptidase domain; PF00225:Kinesin motor domain; PF08324:PUL domain; PF00085:Thioredoxin|-|-|-|-|S|-	N0.HOG0001431	1	1	1	2	2	2	2	2	2	2	2	2	1	2	1	1	1	1	1	1	1	2	1	2	2	1	1	2	1	1	1	2	1	2	1	1	1	2	1	1	1	1	1	2	2	2	1	1
-|-|-|-|-|-|S|-	N0.HOG0001432	1	1	1	1	1	1	2	3	5	4	3	6	5	5	0	1	1	1	1	1	1	1	1	2	1	1	1	1	1	2	0	2	1	1	1	0	0	2	0	1	1	1	1	0	4	3	1	1
-|PF00069:Protein kinase domain|-|-|-|-|-|-	N0.HOG0001433	1	1	1	1	1	2	1	1	1	1	1	1	1	1	2	1	1	1	1	1	1	1	1	1	1	1	1	1	1	0	2	1	1	1	0	1	2	1	2	1	1	1	1	1	1	1	1	0
-|PF00069:Protein kinase domain|-|-|-|-|-|-	N0.HOG0001434	0	0	0	0	0	0	0	0	0	0	0	0	0	0	4	0	0	0	0	0	0	0	0	0	0	0	0	0	0	2	4	0	0	0	2	4	2	0	4	0	0	0	0	0	0	0	2	2
-|PF02752:Arrestin (or S-antigen), C-terminal domain; PF00339:Arrestin (or S-antigen), N-terminal domain|-|-|-|-|-|-	N0.HOG0001435	0	1	1	1	2	1	2	2	1	2	2	1	2	1	4	1	1	1	1	0	1	1	1	1	1	1	1	1	1	1	8	1	1	1	2	8	2	1	7	1	1	1	1	1	1	1	1	1
-|-|-|-|-|-|-|-	N0.HOG0001436	0	1	1	2	3	2	3	2	2	2	2	1	1	1	1	1	1	1	1	1	1	2	1	2	2	1	1	2	1	1	1	2	1	2	1	3	1	2	2	1	1	0	1	2	2	2	1	1
-|PF00618:RasGEF N-terminal motif; PF00018:SH3 domain; PF00397:WW domain; PF00617:RasGEF domain|-|-|-|-|-|-	N0.HOG0001437	0	0	0	0	0	0	0	0	0	0	0	0	0	0	4	0	0	0	0	0	0	0	0	0	0	0	0	0	0	1	4	0	0	0	3	6	4	0	5	0	0	0	0	0	0	0	1	1
-|PF00618:RasGEF N-terminal motif; PF00617:RasGEF domain; PF00018:SH3 domain|-|-|-|-|-|-	N0.HOG0001439	1	1	1	1	1	1	1	1	1	2	2	1	2	2	0	1	1	1	1	1	1	1	1	1	1	1	1	1	1	0	0	1	1	1	0	0	0	1	0	1	1	1	1	1	1	2	0	0
-|-|-|-|-|-|-|-	N0.HOG0001440	4	5	1	1	1	0	0	0	0	0	0	0	1	1	0	2	0	1	2	3	3	1	0	0	10	7	1	1	1	0	0	0	9	0	0	0	0	0	0	1	1	9	11	4	1	0	0	0
-|PF13854:Kelch motif|-|-|-|-|S|-	N0.HOG0001441	1	1	1	0	8	0	0	0	0	0	0	0	0	0	0	4	4	4	3	2	4	1	0	0	0	8	4	4	4	0	0	0	2	2	1	1	0	0	0	2	2	2	3	3	3	0	0	0
-|PF08592:Anthrone oxygenase|-|-|-|-|S|-	N0.HOG0001442	3	1	1	1	1	0	1	1	3	1	3	2	3	2	0	2	3	3	1	1	2	2	1	1	4	1	3	3	4	0	0	0	1	0	1	0	0	1	0	2	1	1	1	2	3	3	0	0
-|PF00498:FHA domain; PF00069:Protein kinase domain|-|-|-|-|-|-	N0.HOG0001443	2	1	1	2	1	1	1	1	1	1	1	1	0	1	0	1	1	1	2	1	1	1	1	2	1	1	1	1	1	0	0	1	1	1	0	0	0	0	0	2	1	1	1	1	1	1	0	0
-|PF00498:FHA domain; PF00069:Protein kinase domain|-|-|-|-|-|-	N0.HOG0001444	0	0	0	0	0	0	0	0	0	0	0	0	0	0	1	0	0	0	0	0	0	0	0	0	0	0	0	0	0	1	0	0	0	0	1	0	0	0	0	0	0	0	0	0	0	0	4	2
-|PF00069:Protein kinase domain|-|9.B.45.1.3|-|-|S|-	N0.HOG0001446	0	0	0	0	0	0	0	0	0	0	0	0	0	0	0	0	0	0	0	0	0	0	0	0	0	0	0	0	0	0	2	0	0	0	0	3	1	0	0	0	0	0	0	0	0	0	0	0
-|PF00498:FHA domain; PF00069:Protein kinase domain|-|-|-|-|-|-	N0.HOG0001447	0	0	0	0	0	0	0	0	0	0	0	0	0	0	3	0	0	0	0	0	0	0	0	0	0	0	0	0	0	0	1	0	0	0	0	1	2	0	3	0	0	0	0	0	0	0	0	0
-|PF00172:Fungal Zn(2)-Cys(6) binuclear cluster domain; PF04082:Fungal specific transcription factor domain|-|-|-|-|-|TF	N0.HOG0001448	1	2	2	4	8	6	1	1	3	2	1	1	1	3	0	1	1	1	1	1	2	3	1	0	3	2	1	1	1	0	0	1	0	1	0	0	1	2	0	2	2	0	0	1	3	1	0	0
-|PF03169:OPT oligopeptide transporter protein|-|2.A.67.1.6|-|-|-|-	N0.HOG0001449	1	1	0	0	1	1	3	1	1	3	1	4	2	2	0	1	1	1	1	1	1	1	0	0	3	2	2	1	1	4	3	0	1	0	7	1	0	0	2	1	1	1	1	3	1	1	7	6
-|PF01565:FAD binding domain|-|-|-|-|-|-	N0.HOG0001450	2	2	3	3	4	0	1	1	1	1	1	3	2	1	2	4	2	2	4	2	4	2	1	2	3	4	2	2	2	0	0	2	1	3	0	0	0	2	0	1	1	1	1	1	2	1	0	0
-|PF04117:Mpv17 / PMP22 family; PF01180:Dihydroorotate dehydrogenase|-|-|-|-|S|-	N0.HOG0001451	1	1	2	2	1	2	2	2	2	2	1	2	1	2	1	2	2	1	1	1	1	2	2	2	1	1	1	2	1	1	0	2	2	2	1	0	1	2	0	1	1	2	2	2	2	2	1	1
-|PF00172:Fungal Zn(2)-Cys(6) binuclear cluster domain|-|-|-|-|-|TF	N0.HOG0001452	0	0	0	0	0	0	0	1	1	1	1	0	1	1	0	0	0	0	0	0	0	0	0	1	0	0	0	0	0	0	1	1	0	0	0	0	2	1	1	0	0	0	0	0	0	1	0	0
-|-|-|-|-|-|-|-	N0.HOG0001453	1	1	1	1	1	1	1	0	0	0	0	0	0	0	2	2	1	1	1	1	1	1	0	0	1	2	1	1	1	0	4	0	1	1	0	7	1	0	4	2	2	1	1	2	2	0	0	0
-|PF13410:Glutathione S-transferase, C-terminal domain; PF13409:Glutathione S-transferase, N-terminal domain|-|-|-|-|-|-	N0.HOG0001454	0	1	1	2	0	3	3	2	2	3	3	3	3	3	1	1	1	0	1	0	1	1	1	2	1	0	0	1	0	4	1	2	1	1	1	1	1	2	1	1	1	1	1	2	3	2	2	1
-|-|-|-|-|-|-|-	N0.HOG0001455	0	0	0	0	0	0	0	0	0	0	0	0	0	0	0	0	0	0	0	0	0	0	0	0	0	0	0	0	0	0	0	0	0	0	0	0	115	0	0	0	0	0	0	0	0	0	0	0
-|PF00487:Fatty acid desaturase; PF00173:Cytochrome b5-like Heme/Steroid binding domain|-|-|-|-|-|-	N0.HOG0001456	2	1	1	2	2	1	1	1	2	2	1	2	3	2	2	2	1	1	2	2	2	1	1	2	2	2	1	1	1	1	3	1	1	1	1	1	2	1	3	1	1	1	1	1	2	2	1	1
-|PF17648:Family of unknown function (DUF5519)|-|-|-|-|S|-	N0.HOG0001457	2	2	1	1	3	1	2	2	1	2	2	1	3	3	0	2	2	2	2	3	2	2	1	1	1	2	2	2	2	3	0	1	1	1	0	0	0	1	0	1	1	1	1	1	4	1	1	0
-|PF01202:Shikimate kinase; PF01487:Type I 3-dehydroquinase; PF08501:Shikimate dehydrogenase substrate binding domain; PF18317:Shikimate 5'-dehydrogenase C-terminal domain; PF01488:Shikimate / quinate 5-dehydrogenase|-|-|-|-|-|-	N0.HOG0001458	2	2	0	1	3	4	1	2	3	3	2	1	3	4	0	2	2	2	2	2	2	2	2	1	3	2	2	2	2	0	0	0	2	2	0	0	0	1	0	2	2	2	2	2	2	2	0	0
-|PF04145:Ctr copper transporter family|-|1.A.56.1.5; 1.A.56.1.4|-|-|S|-	N0.HOG0001459	2	2	2	1	2	0	1	1	1	2	2	2	1	1	0	3	2	2	2	3	2	2	2	1	1	2	2	2	2	0	0	1	2	2	0	0	0	0	0	2	2	2	2	1	3	2	0	0
-|PF00258:Flavodoxin; PF00175:Oxidoreductase NAD-binding domain; PF00667:FAD binding domain|-|-|-|-|S|-	N0.HOG0001460	1	1	1	1	3	3	4	1	2	2	2	2	2	2	3	1	1	1	1	1	1	1	1	1	3	1	1	1	1	1	3	1	1	1	2	2	1	1	3	1	1	1	1	1	2	2	1	1
-|PF12340:Protein of unknown function (DUF3638); PF20255:Family of unknown function (DUF6606); PF12359:Protein of unknown function (DUF3645)|-|-|-|-|-|-	N0.HOG0001461	3	2	1	1	1	0	2	2	1	1	2	1	1	2	0	4	2	3	3	5	3	1	0	1	3	1	1	1	2	0	0	1	0	1	0	0	0	0	0	1	1	0	0	1	5	6	0	0
-|PF00072:Response regulator receiver domain; PF18947:HAMP domain; PF02518:Histidine kinase-, DNA gyrase B-, and HSP90-like ATPase; PF00672:HAMP domain; PF00512:His Kinase A (phospho-acceptor) domain|-|-|-|-|-|-	N0.HOG0001462	0	0	0	0	0	0	0	0	0	0	0	0	0	0	2	0	0	0	0	0	0	0	0	0	0	0	0	0	0	1	2	0	0	0	3	6	4	0	3	0	0	0	0	0	0	0	1	3
-|PF18947:HAMP domain; PF02518:Histidine kinase-, DNA gyrase B-, and HSP90-like ATPase; PF00072:Response regulator receiver domain; PF00672:HAMP domain; PF00512:His Kinase A (phospho-acceptor) domain|-|-|-|-|S|-	N0.HOG0001464	1	1	1	2	1	1	1	1	1	1	1	0	1	1	0	1	1	1	1	1	1	1	1	1	1	1	1	2	1	0	0	1	1	1	0	0	0	1	0	1	1	1	1	1	1	2	0	1
PL1_7|PF00544:Pectate lyase|Pentose and glucuronate interconversions|-|-|-|S|-	N0.HOG0001465	2	2	2	2	3	0	0	0	1	1	2	2	0	0	0	4	2	2	3	3	3	2	1	0	0	3	3	3	3	0	0	0	1	3	1	0	0	2	0	3	3	1	1	1	2	1	0	7
-|-|-|-|-|-|S|-	N0.HOG0001466	2	3	0	3	3	3	0	3	2	1	3	1	3	2	0	2	3	2	2	4	2	3	0	0	2	3	2	2	2	1	0	1	0	2	0	0	0	0	0	2	2	0	0	1	2	3	1	0
-|PF12505:Protein of unknown function (DUF3712)|-|-|-|-|S|-	N0.HOG0001467	1	1	0	3	3	1	1	3	2	2	4	0	3	4	0	2	2	2	2	1	2	2	1	1	1	2	2	2	2	0	0	2	1	2	0	0	0	3	0	2	2	1	1	1	1	5	0	0
-|-|-|-|-|-|-|-	N0.HOG0001468	5	0	3	1	0	8	0	0	0	0	0	0	0	0	0	4	2	3	1	6	1	2	0	0	3	4	2	2	0	0	0	0	0	4	0	0	0	0	0	4	4	0	0	0	0	6	0	0
-|PF00096:Zinc finger, C2H2 type|-|-|-|-|-|TF	N0.HOG0001469	0	0	0	0	0	0	0	0	0	0	0	0	0	0	1	0	0	0	0	0	0	0	0	0	0	0	0	0	0	1	1	0	0	0	1	2	1	0	2	0	0	0	0	0	0	0	1	1
-|PF00096:Zinc finger, C2H2 type|-|-|-|-|-|TF	N0.HOG0001470	1	1	1	1	1	1	1	0	0	0	0	1	0	0	0	1	1	2	1	1	1	1	1	0	1	1	1	1	1	0	0	0	1	1	0	0	0	0	0	1	1	1	1	1	1	0	0	0
-|PF00096:Zinc finger, C2H2 type|-|-|-|-|-|TF	N0.HOG0001472	0	0	0	0	0	0	0	0	0	0	0	0	0	0	2	0	0	0	0	0	0	0	0	0	0	0	0	0	0	0	5	0	0	0	0	4	3	0	3	0	0	0	0	0	0	0	0	0
-|PF00096:Zinc finger, C2H2 type|-|-|-|-|-|TF	N0.HOG0001474	0	0	0	0	0	0	0	1	1	1	1	0	1	1	0	0	0	0	0	0	0	0	0	1	0	0	0	0	0	0	0	1	0	0	0	0	0	1	0	0	0	0	0	0	0	1	0	0
-|-|-|-|-|-|S|-	N0.HOG0001475	2	2	2	0	2	2	2	2	0	1	0	0	3	3	0	2	2	1	2	1	2	2	1	0	4	1	2	1	2	2	0	0	1	0	3	0	0	0	0	2	1	3	2	2	3	1	2	3
GH62|PF00734:Fungal cellulose binding domain; PF03664:Glycosyl hydrolase family 62|Nucleotide sugars metabolism|-|-|-|S|-	N0.HOG0001476	3	1	0	1	4	1	0	2	2	1	2	1	0	0	0	3	3	3	4	3	5	4	2	0	1	5	3	3	3	0	0	0	3	2	0	0	0	0	0	2	3	2	3	0	2	1	0	1
-|PF00230:Major intrinsic protein|-|1.A.8.7.1|-|-|S|-	N0.HOG0001477	1	1	1	2	1	1	2	3	2	3	4	8	1	3	1	0	0	0	0	0	0	1	0	1	3	0	0	0	0	4	1	1	0	0	3	2	1	2	1	0	0	0	0	0	4	4	7	5
-|PF00069:Protein kinase domain|-|-|-|-|-|-	N0.HOG0001478	0	0	0	0	0	0	0	0	0	0	0	0	0	0	3	0	0	0	0	0	0	0	0	0	0	0	0	0	0	2	3	0	0	0	1	1	2	0	3	0	0	0	0	0	0	0	1	1
-|PF00069:Protein kinase domain|-|-|-|-|-|-	N0.HOG0001479	1	1	2	0	1	0	1	1	1	1	1	1	1	1	1	1	1	1	1	1	1	1	1	1	1	1	1	1	1	1	2	1	1	1	1	4	1	1	4	1	1	1	1	1	1	1	1	1
-|PF16879:C-terminal domain of Sin3a protein; PF02671:Paired amphipathic helix repeat; PF08295:Sin3 family co-repressor|-|-|-|-|-|TF	N0.HOG0001480	0	0	0	0	0	0	0	0	0	0	0	1	0	0	3	0	0	0	0	0	0	0	0	0	0	0	0	0	0	0	4	0	0	0	0	6	2	0	6	0	0	0	0	0	0	0	0	0
-|PF16879:C-terminal domain of Sin3a protein; PF02671:Paired amphipathic helix repeat; PF08295:Sin3 family co-repressor|-|-|-|-|-|TF	N0.HOG0001481	1	1	1	1	1	1	1	1	1	1	1	1	1	2	0	1	1	1	1	1	1	1	1	1	1	1	1	1	1	3	0	1	1	1	2	0	1	1	0	1	1	1	1	2	1	1	2	3
-|PF01073:3-beta hydroxysteroid dehydrogenase/isomerase family|-|-|-|-|S|-	N0.HOG0001482	2	2	1	1	1	1	3	2	2	1	2	2	3	0	1	1	1	1	1	1	1	2	1	1	3	1	1	1	1	1	1	2	1	1	3	1	1	2	1	1	1	1	1	1	1	2	3	2
-|PF03404:Mo-co oxidoreductase dimerisation domain; PF00174:Oxidoreductase molybdopterin binding domain; PF00173:Cytochrome b5-like Heme/Steroid binding domain|Sulfur metabolism|-|-|-|S|-	N0.HOG0001483	1	2	1	1	2	0	1	1	1	1	1	2	2	2	0	1	1	1	1	1	1	1	1	1	2	1	1	1	1	2	1	1	1	1	2	3	3	1	1	1	1	1	1	3	3	0	3	2
GH12|PF01670:Glycosyl hydrolase family 12|-|-|-|-|S|-	N0.HOG0001484	2	1	2	6	6	0	0	2	2	4	1	2	0	0	0	3	2	2	3	2	4	2	0	0	1	3	1	1	1	2	0	0	1	2	4	1	0	1	0	1	1	0	1	0	3	3	2	2
-|PF01596:O-methyltransferase|Flavonoids, stilbene and lignin biosynthesis|-|-|-|-|-	N0.HOG0001485	0	0	0	0	0	0	0	0	0	0	0	0	0	0	1	0	0	0	0	0	0	0	0	0	0	0	0	0	0	1	1	0	0	0	0	3	1	0	1	0	0	0	0	0	0	0	1	0
-|PF01596:O-methyltransferase|Tyrosine metabolism|-|-|-|-|-	N0.HOG0001486	1	1	0	0	2	2	0	3	3	3	4	3	3	2	0	2	3	3	2	0	1	0	1	1	2	1	1	1	1	5	0	2	0	1	3	0	0	0	0	0	0	0	0	2	3	1	1	0
-|PF12706:Beta-lactamase superfamily domain|-|-|-|-|-|-	N0.HOG0001487	1	2	1	0	0	0	0	2	4	3	2	2	6	2	0	3	1	1	2	2	3	3	1	0	1	3	2	2	2	1	0	0	1	1	0	0	0	1	0	2	2	1	1	2	1	4	1	0
-|PF00096:Zinc finger, C2H2 type|-|-|-|-|-|TF	N0.HOG0001488	0	0	0	0	0	0	0	0	0	0	0	0	0	0	0	0	0	0	0	0	0	0	0	0	0	0	0	0	0	2	1	0	0	0	1	3	1	0	1	0	0	0	0	1	0	0	1	1
-|PF00096:Zinc finger, C2H2 type|-|-|-|-|-|TF	N0.HOG0001489	1	1	1	1	1	1	1	1	1	1	1	1	1	1	9	1	1	1	1	1	1	1	0	1	1	1	1	1	1	1	1	1	1	1	1	4	0	1	2	1	1	1	1	1	1	1	1	1
-|PF02775:Thiamine pyrophosphate enzyme, C-terminal TPP binding domain; PF02776:Thiamine pyrophosphate enzyme, N-terminal TPP binding domain; PF00205:Thiamine pyrophosphate enzyme, central domain|-|-|-|-|S|-	N0.HOG0001490	1	1	1	2	3	2	1	1	2	2	1	1	2	2	0	1	1	1	1	2	2	2	1	1	1	2	2	2	2	2	0	1	1	1	1	0	0	1	0	2	2	1	1	1	1	2	1	1
-|PF09364:XFP N-terminal domain; PF03894:D-xylulose 5-phosphate/D-fructose 6-phosphate phosphoketolase; PF09363:XFP C-terminal domain|1,4-Dichlorobenzene degradation; Tyrosine metabolism; Benzoate degradation via hydroxylation; Sphingoglycolipid metabolism; Carbazole degradation; Pentose and glucuronate interconversions; Lysine degradation; Fluorene degradation; Styrene degradation|-|-|-|-|-	N0.HOG0001491	2	2	2	1	1	2	1	2	2	2	1	1	1	1	1	1	1	1	1	2	1	2	2	1	2	1	4	2	3	1	0	1	2	2	0	1	0	1	0	2	2	2	2	2	2	2	1	1
-|PF00096:Zinc finger, C2H2 type|-|-|-|-|-|TF	N0.HOG0001492	1	1	1	1	1	0	1	0	0	0	0	1	0	0	0	1	1	1	1	1	1	1	1	1	1	1	2	2	1	0	0	1	1	1	0	0	0	1	0	1	3	1	1	1	2	0	0	0
-|PF00096:Zinc finger, C2H2 type|-|-|-|-|-|TF	N0.HOG0001493	0	0	0	0	0	0	0	0	0	0	0	0	0	0	11	0	0	0	0	0	0	0	0	0	0	0	0	0	0	3	2	0	0	0	2	4	6	0	6	0	0	0	0	0	0	0	1	1
-|PF00096:Zinc finger, C2H2 type|-|-|-|-|-|TF	N0.HOG0001494	0	0	0	0	0	0	0	0	0	0	0	0	0	0	0	0	0	0	0	0	0	0	0	0	0	0	0	0	0	0	0	0	0	0	0	1	10	0	0	0	0	0	0	0	0	0	0	1
-|PF00445:Ribonuclease T2 family|-|-|-|-|S|-	N0.HOG0001495	2	2	1	2	2	0	2	2	2	2	2	3	2	2	1	1	2	2	0	2	0	1	0	1	2	2	1	0	0	3	3	1	0	0	2	2	1	1	1	0	0	0	0	0	4	2	2	4
-|PF18913:Fructose-1-6-bisphosphatase, C-terminal domain; PF00316:Fructose-1-6-bisphosphatase, N-terminal domain|Carbon fixation; Glycolysis / Gluconeogenesis; Fructose and mannose metabolism; Pentose phosphate pathway|-|-|-|-|-	N0.HOG0001496	2	2	2	2	2	1	1	1	1	1	1	1	1	1	1	2	2	2	2	2	2	2	1	1	2	2	2	2	2	1	1	1	1	1	1	3	1	1	1	1	1	1	1	2	1	1	1	1
-|PF01988:VIT family|-|2.A.89.1.1; 2.A.89.1.2|-|-|-|-	N0.HOG0001497	4	3	1	1	2	1	1	2	2	2	2	2	3	3	1	1	0	0	1	1	1	1	0	1	3	1	1	1	1	1	2	1	0	0	1	2	0	1	2	1	1	0	0	1	1	2	1	1
-|PF11951:Fungal specific transcription factor domain|-|-|-|-|-|TF	N0.HOG0001498	6	5	0	2	7	4	0	0	1	3	1	0	2	3	0	2	2	2	2	2	2	3	0	0	8	5	2	3	3	0	0	0	0	1	0	0	0	0	0	1	2	0	0	1	1	0	0	0
-|PF13823:Alcohol dehydrogenase GroES-associated; PF08240:Alcohol dehydrogenase GroES-like domain|Fructose and mannose metabolism; Nucleotide sugars metabolism; Butanoate metabolism; Tetrachloroethene degradation; Galactose metabolism; Lysine degradation; Benzoate degradation via CoA ligation; Bile acid biosynthesis; Glycerolipid metabolism; Ascorbate and aldarate metabolism; Glycine, serine and …	N0.HOG0001499	3	2	1	1	1	1	1	2	3	1	1	3	2	4	1	1	1	1	1	1	1	1	1	0	2	1	3	2	2	1	0	1	1	1	2	0	1	1	1	1	1	1	1	1	1	4	2	0
-|PF00352:Transcription factor TFIID (or TATA-binding protein, TBP)|-|-|-|-|-|TF	N0.HOG0001500	0	0	0	0	0	0	0	0	0	0	0	0	0	0	0	0	0	0	0	0	0	0	0	0	0	0	0	0	0	0	1	0	0	0	0	2	0	0	2	0	0	0	0	0	0	0	0	0
-|PF00352:Transcription factor TFIID (or TATA-binding protein, TBP)|-|-|-|-|-|TF	N0.HOG0001501	1	1	0	0	0	0	0	0	0	0	0	0	0	0	1	1	1	1	1	1	1	0	0	0	0	1	1	1	1	1	0	0	0	1	1	0	0	0	0	1	1	0	0	0	0	0	1	1
-|PF00352:Transcription factor TFIID (or TATA-binding protein, TBP)|-|-|-|-|S|TF	N0.HOG0001502	1	1	1	1	1	1	1	1	1	1	1	1	1	1	1	1	1	1	2	1	1	1	1	1	1	1	1	1	1	0	0	1	1	1	0	0	1	1	0	1	1	1	1	1	1	1	0	0
-|PF04828:Glutathione-dependent formaldehyde-activating enzyme|-|-|-|-|-|-	N0.HOG0001503	3	3	0	2	2	0	1	0	2	1	2	1	1	0	0	3	3	3	3	3	3	4	0	1	3	3	3	3	3	1	0	1	1	0	0	0	0	0	0	3	3	1	1	0	2	2	0	0
-|PF03404:Mo-co oxidoreductase dimerisation domain; PF00970:Oxidoreductase FAD-binding domain; PF00175:Oxidoreductase NAD-binding domain; PF00174:Oxidoreductase molybdopterin binding domain; PF00173:Cytochrome b5-like Heme/Steroid binding domain|-|-|-|-|-|-	N0.HOG0001505	1	1	1	1	1	1	1	1	1	1	1	1	1	1	1	1	1	1	1	1	2	2	1	0	1	1	1	1	1	1	0	1	1	1	0	0	0	1	0	1	1	1	1	1	1	1	1	0
-|PF03404:Mo-co oxidoreductase dimerisation domain; PF00970:Oxidoreductase FAD-binding domain; PF00175:Oxidoreductase NAD-binding domain; PF00174:Oxidoreductase molybdopterin binding domain; PF00173:Cytochrome b5-like Heme/Steroid binding domain|-|-|-|-|-|-	N0.HOG0001506	0	0	0	0	0	0	0	1	1	2	1	1	1	0	2	1	0	0	2	1	0	1	0	1	0	1	0	1	1	2	0	1	0	1	0	0	0	1	0	0	0	0	0	0	1	1	1	0
-|PF01284:Membrane-associating domain|-|-|-|-|S|-	N0.HOG0001507	3	3	2	2	2	2	2	1	0	1	1	1	1	1	0	2	2	2	2	2	2	2	2	1	2	2	2	2	2	0	0	1	2	1	0	0	0	1	0	2	2	2	2	2	3	2	0	0
-|PF00248:Aldo/keto reductase family|-|-|-|-|S|-	N0.HOG0001508	2	1	2	1	2	2	1	1	1	1	1	1	1	1	0	1	1	1	1	1	1	1	1	1	2	1	1	1	1	2	1	1	1	1	1	8	1	1	9	1	1	1	1	1	2	1	2	1
-|PF00225:Kinesin motor domain|-|-|-|-|-|-	N0.HOG0001509	1	1	1	1	1	1	0	1	1	1	1	1	0	1	3	1	0	1	1	1	1	1	1	1	1	1	1	1	0	1	7	1	1	1	1	13	1	1	9	1	1	1	1	2	1	1	1	1
-|PF02894:Oxidoreductase family, C-terminal alpha/beta domain; PF01408:Oxidoreductase family, NAD-binding Rossmann fold|-|-|-|-|-|-	N0.HOG0001510	2	2	1	1	2	3	1	1	1	1	2	1	1	1	0	2	2	2	2	2	2	2	0	0	1	2	2	2	2	2	1	1	1	3	1	1	1	1	1	3	2	1	1	1	2	1	1	2
GH20|PF14845:beta-acetyl hexosaminidase like; PF00728:Glycosyl hydrolase family 20, catalytic domain|Aminosugars metabolism; N-Glycan degradation; Sphingoglycolipid metabolism; Glycosaminoglycan degradation; Globoside metabolism|-|-|-|S|-	N0.HOG0001511	0	0	0	0	1	0	0	0	0	0	0	0	0	0	3	0	0	0	0	0	0	0	0	0	0	0	0	0	0	0	1	0	0	0	0	0	3	0	0	0	0	0	0	0	0	0	0	0
GH20|PF14845:beta-acetyl hexosaminidase like; PF00728:Glycosyl hydrolase family 20, catalytic domain|Aminosugars metabolism; N-Glycan degradation; Sphingoglycolipid metabolism; Glycosaminoglycan degradation; Globoside metabolism|-|-|-|S|-	N0.HOG0001512	0	0	0	0	1	0	1	1	1	3	1	0	1	1	0	0	0	0	0	0	0	0	0	1	0	0	0	0	0	0	2	1	0	0	0	3	2	1	3	0	0	0	0	0	1	1	0	0
GH20|PF14845:beta-acetyl hexosaminidase like; PF00728:Glycosyl hydrolase family 20, catalytic domain|Aminosugars metabolism; N-Glycan degradation; Sphingoglycolipid metabolism; Glycosaminoglycan degradation; Globoside metabolism|-|-|-|S|-	N0.HOG0001513	1	1	1	1	1	0	1	0	0	0	0	1	0	0	0	1	1	1	1	1	1	1	1	1	1	1	1	1	1	3	0	1	1	1	2	0	0	0	0	1	1	1	1	2	1	0	3	1
-|PF13415:Galactose oxidase, central domain; PF13422:Domain of unknown function (DUF4110); PF08325:WLM domain|-|-|-|-|-|-	N0.HOG0001514	1	2	2	2	2	2	2	1	1	1	1	2	1	1	1	2	2	1	2	1	1	2	1	1	2	1	1	2	2	3	1	1	1	2	2	0	1	1	0	2	1	0	2	2	2	1	2	2
-|PF04082:Fungal specific transcription factor domain; PF00096:Zinc finger, C2H2 type|-|-|-|-|-|TF	N0.HOG0001515	2	2	1	1	1	3	0	3	3	7	2	5	3	4	0	1	1	1	1	1	1	1	1	2	4	2	1	1	1	0	0	2	1	1	0	0	0	1	0	1	1	1	1	1	2	5	0	0
-|PF03061:Thioesterase superfamily|Benzoate degradation via CoA ligation|-|-|-|-|-	N0.HOG0001516	1	1	0	1	1	1	2	1	2	1	0	1	1	1	1	1	1	1	0	1	1	1	1	2	1	1	1	1	1	5	2	1	1	1	8	4	1	2	1	1	1	1	1	1	3	1	4	5
-|PF00596:Class II Aldolase and Adducin N-terminal domain|Fructose and mannose metabolism|-|-|-|-|-	N0.HOG0001517	0	0	1	1	11	6	5	3	2	4	4	2	8	4	0	0	0	0	0	0	0	0	0	2	4	0	0	0	0	1	1	5	0	0	3	1	0	1	1	0	0	0	0	1	3	3	0	0
-|-|-|-|-|-|-|-	N0.HOG0001518	2	2	1	2	2	1	2	1	1	1	1	1	1	1	0	2	2	2	2	3	2	2	2	1	2	2	2	2	2	0	0	2	2	2	0	0	0	1	0	2	2	1	2	2	2	0	0	0
-|PF00069:Protein kinase domain; PF02149:Kinase associated domain 1|Inositol phosphate metabolism; Starch and sucrose metabolism; Sphingoglycolipid metabolism; Benzoate degradation via CoA ligation; Nicotinate and nicotinamide metabolism|-|-|-|-|-	N0.HOG0001519	1	1	1	1	1	0	1	1	1	1	1	1	1	1	4	1	1	1	1	1	1	1	1	1	1	1	1	1	1	1	6	1	1	0	1	8	2	2	7	1	1	1	1	1	1	1	1	1
-|-|-|-|-|-|-|-	N0.HOG0001520	1	1	1	1	1	1	1	1	1	1	1	1	1	1	0	1	1	1	1	1	1	1	1	1	1	1	1	1	1	0	1	1	1	1	0	1	0	2	0	1	1	1	1	1	1	1	0	0
-|-|-|-|-|-|-|-	N0.HOG0001521	0	0	0	0	1	0	0	0	0	0	0	0	0	0	6	0	0	0	0	0	0	0	0	0	0	0	0	0	0	2	4	0	0	0	4	3	3	0	4	0	0	0	0	0	0	0	2	0
GH43|PF03422:Carbohydrate binding module (family 6); PF04616:Glycosyl hydrolases family 43|-|-|-|-|S|-	N0.HOG0001522	3	2	2	2	7	1	0	2	2	1	3	1	1	1	0	3	3	3	4	3	4	1	1	0	3	3	2	2	2	0	0	1	1	2	0	0	0	1	0	1	1	1	1	1	3	1	0	1
-|PF00610:Domain found in Dishevelled, Egl-10, and Pleckstrin (DEP); PF15405:Pleckstrin homology domain; PF00621:RhoGEF domain; PF00780:CNH domain|-|-|-|-|-|-	N0.HOG0001523	1	1	1	1	1	1	1	1	1	1	1	1	1	1	3	1	1	1	1	1	1	1	1	1	1	1	1	1	1	1	5	2	1	1	1	11	1	1	6	1	1	1	1	1	1	1	1	1
-|PF00010:Helix-loop-helix DNA-binding domain|-|-|-|-|-|TF	N0.HOG0001524	1	1	1	1	1	1	1	1	1	1	1	1	1	1	6	1	1	1	1	1	1	1	1	1	1	1	1	1	1	1	5	1	1	1	1	8	2	1	5	1	1	1	1	2	1	1	1	1
-|PF11917:Protein of unknown function (DUF3435)|-|-|-|-|-|-	N0.HOG0001525	1	0	0	0	0	0	1	2	0	1	0	0	2	0	0	3	0	0	1	7	0	3	0	4	2	6	6	2	9	0	0	1	0	4	0	0	0	0	0	3	2	1	0	0	0	0	0	0
-|PF00388:Phosphatidylinositol-specific phospholipase C, X domain; PF00387:Phosphatidylinositol-specific phospholipase C, Y domain|Inositol phosphate metabolism|-|-|-|-|-	N0.HOG0001526	2	2	1	2	4	1	1	1	1	1	1	1	0	0	0	2	2	2	2	2	2	2	2	1	2	3	2	2	2	0	0	1	2	2	0	0	0	1	0	2	2	2	2	2	1	1	0	0
-|PF01728:FtsJ-like methyltransferase|-|-|-|-|-|-	N0.HOG0001527	1	2	1	2	3	2	2	1	0	1	1	1	1	1	0	2	2	1	1	1	2	1	1	1	2	1	1	2	1	1	0	1	2	2	1	2	0	1	1	2	2	1	1	3	2	1	1	1
-|PF01569:PAP2 superfamily|Glycerolipid metabolism; Phospholipid degradation|-|-|-|S|-	N0.HOG0001528	1	1	1	1	1	0	1	1	2	2	2	2	2	1	1	1	1	1	1	1	1	1	1	4	1	1	1	1	1	2	2	2	1	0	3	3	4	2	2	1	1	0	1	2	1	1	1	3
-|PF00628:PHD-finger|-|-|-|-|-|-	N0.HOG0001530	0	0	0	0	0	0	0	0	0	0	0	0	0	0	1	0	0	0	0	0	0	0	0	0	0	0	0	0	0	1	1	0	0	0	1	2	2	0	0	0	0	0	0	0	0	0	1	1
-|PF00628:PHD-finger|-|-|-|-|-|-	N0.HOG0001531	0	0	0	0	0	0	0	0	0	0	0	0	0	0	2	0	0	0	0	0	0	0	0	0	0	0	0	0	0	1	1	0	0	0	1	1	1	0	1	0	0	0	0	0	0	0	1	0
-|PF00628:PHD-finger|-|-|-|-|-|-	N0.HOG0001532	0	0	0	0	0	0	0	1	1	1	1	0	1	1	1	0	0	0	0	0	0	0	0	1	0	0	0	0	0	1	1	1	0	0	1	0	0	1	0	0	0	0	0	0	0	1	1	1
-|PF00628:PHD-finger|-|-|-|-|-|-	N0.HOG0001533	1	1	1	1	1	1	0	0	0	0	0	0	0	0	0	1	1	1	1	1	1	1	1	0	1	1	1	1	1	0	0	0	1	1	0	0	0	0	0	1	1	1	1	1	0	0	0	0
-|PF08613:Cyclin|-|-|-|-|S|-	N0.HOG0001534	0	0	0	0	0	0	0	0	0	0	0	0	0	0	0	0	0	0	0	0	0	0	0	0	0	0	0	0	0	0	2	0	0	0	0	3	0	0	2	0	0	0	0	0	0	0	1	0
-|PF08613:Cyclin|-|-|-|-|-|-	N0.HOG0001535	0	0	0	0	0	0	0	0	0	0	0	0	0	0	0	0	0	0	0	0	0	0	0	0	0	0	0	0	0	1	3	0	0	0	1	4	0	0	4	0	0	0	0	0	0	0	2	1
-|PF08613:Cyclin|-|-|-|-|-|-	N0.HOG0001536	0	0	0	0	0	0	0	0	0	0	0	0	0	0	6	0	0	0	0	0	0	0	0	0	0	0	0	0	0	0	0	0	0	0	0	0	0	0	0	0	0	0	0	0	0	0	0	0
-|PF08613:Cyclin|-|-|-|-|-|-	N0.HOG0001537	1	1	1	1	1	1	1	1	1	1	1	1	1	1	0	1	1	1	1	1	1	1	1	1	1	1	2	1	1	0	0	2	1	1	0	0	2	1	0	1	1	1	1	1	1	1	0	0
-|PF00134:Cyclin, N-terminal domain|-|-|-|-|-|-	N0.HOG0001538	1	2	1	1	1	0	1	1	1	1	1	1	1	1	5	1	1	1	1	1	1	1	1	1	1	2	1	1	1	3	2	1	1	1	7	1	2	1	3	1	1	0	1	1	1	1	3	2
-|-|-|-|-|-|-|-	N0.HOG0001539	0	0	0	0	0	0	1	0	0	1	0	0	0	0	0	0	0	0	0	0	0	0	0	0	3	2	1	2	0	0	0	0	1	0	0	1	0	0	0	0	0	0	0	0	0	0	0	0
-|PF01425:Amidase|-|-|-|-|S|-	N0.HOG0001540	3	3	0	1	2	1	1	1	3	1	1	2	4	1	0	4	8	9	3	3	3	1	0	0	5	2	1	0	1	0	0	0	0	0	0	0	0	0	0	0	0	2	0	1	4	3	2	0
-|PF01833:IPT/TIG domain; PF12796:Ankyrin repeats (3 copies)|-|-|-|-|-|-	N0.HOG0001541	1	1	1	1	1	1	1	1	1	1	1	1	1	1	4	1	1	1	1	1	1	1	1	1	1	1	1	1	1	1	4	3	1	1	3	2	3	1	5	1	1	1	1	2	1	1	1	1
GT25|PF01755:Glycosyltransferase family 25 (LPS biosynthesis protein)|-|-|-|-|S|-	N0.HOG0001542	2	2	0	0	0	1	3	1	2	4	4	3	1	0	0	3	2	2	3	2	3	1	1	0	2	3	1	1	1	0	0	0	1	3	0	0	0	0	0	2	2	1	1	2	2	3	0	0
-|PF12796:Ankyrin repeats (3 copies)|-|-|-|-|S|-	N0.HOG0001543	1	0	0	0	0	1	0	0	1	1	1	0	1	0	0	6	4	3	5	2	6	0	0	1	0	3	2	3	2	0	0	1	4	0	0	0	0	0	0	0	0	2	9	0	2	0	0	0
-|PF01466:Skp1 family, dimerisation domain; PF03931:Skp1 family, tetramerisation domain|-|-|-|-|-|-	N0.HOG0001544	2	2	1	1	1	1	1	1	1	1	1	1	1	1	2	2	2	2	1	3	2	1	1	1	1	2	2	1	1	1	1	1	1	1	1	2	4	1	1	2	2	1	1	2	1	2	1	1
-|PF01975:Survival protein SurE|Pyrimidine metabolism; Purine metabolism; Nicotinate and nicotinamide metabolism|-|-|-|-|-	N0.HOG0001545	0	0	0	0	0	0	0	1	1	1	1	0	1	1	0	0	0	0	0	0	0	0	0	0	0	0	0	0	0	1	1	0	0	0	1	1	0	0	1	0	0	0	0	0	0	1	1	1
-|PF01975:Survival protein SurE; PF03133:Tubulin-tyrosine ligase family|-|-|-|-|-|-	N0.HOG0001546	1	1	1	1	1	0	1	1	1	2	1	3	1	0	0	1	1	1	1	1	1	1	1	1	1	1	1	1	1	1	1	1	2	2	1	1	0	1	1	1	1	1	1	1	1	1	1	1
-|PF13616:PPIC-type PPIASE domain|-|-|-|-|-|-	N0.HOG0001547	1	1	1	2	2	1	2	1	1	1	1	1	1	1	1	1	1	1	2	2	2	3	2	1	2	3	1	2	2	1	1	1	0	2	1	1	1	1	1	3	3	1	1	2	2	1	1	1
-|PF00856:SET domain|-|-|-|-|-|-	N0.HOG0001548	2	2	1	0	0	2	0	1	1	2	1	9	1	1	0	3	3	3	4	2	4	1	1	0	2	3	2	2	2	2	0	0	1	1	0	0	1	0	0	2	2	1	1	1	4	2	0	0
-|PF04142:Nucleotide-sugar transporter|-|2.A.7.12.7|-|-|S|-	N0.HOG0001549	2	2	1	1	1	0	2	1	1	1	1	0	1	0	3	1	1	1	1	2	1	2	1	1	1	2	1	1	1	2	4	1	1	2	2	4	3	1	4	1	1	1	1	1	1	1	2	2
-|PF00083:Sugar (and other) transporter|Pentose and glucuronate interconversions|2.A.1.1.8|-|-|-|-	N0.HOG0001550	1	1	1	1	1	3	2	1	2	3	3	5	4	2	1	1	1	1	1	1	1	1	1	1	2	1	1	1	1	0	1	1	1	1	1	2	1	1	2	2	1	1	1	1	1	4	1	1
-|PF13813:Membrane bound O-acyl transferase family|-|-|-|-|S|-	N0.HOG0001551	1	1	1	1	5	0	1	2	4	5	5	3	3	1	0	0	0	0	0	1	1	1	0	3	1	3	1	0	1	3	0	1	1	0	4	0	0	0	0	0	0	0	1	0	5	8	4	5
-|PF01261:Xylose isomerase-like TIM barrel|Phenylalanine metabolism; Tyrosine metabolism|-|-|-|S|-	N0.HOG0001552	1	1	1	1	6	5	0	3	4	4	2	3	6	5	0	2	1	1	1	2	1	1	1	0	2	1	1	1	1	2	0	1	1	1	1	0	0	1	0	1	1	1	1	1	2	5	1	0
-|PF00202:Aminotransferase class-III|Biotin metabolism|-|-|-|-|-	N0.HOG0001553	1	1	2	2	6	2	1	1	2	1	2	3	2	2	1	1	2	1	2	1	2	2	1	1	0	1	0	1	0	1	1	1	0	2	2	0	0	2	0	1	1	1	1	1	3	2	1	1
-|PF00141:Peroxidase|-|-|-|-|S|-	N0.HOG0001554	0	1	1	1	1	1	1	1	1	1	1	1	1	1	0	1	1	1	1	1	1	1	1	1	1	0	1	1	1	1	2	2	1	1	1	1	2	1	2	1	1	0	1	3	1	1	1	1
-|PF00141:Peroxidase|-|-|-|-|-|-	N0.HOG0001555	0	0	0	0	0	0	1	1	1	1	1	1	1	1	0	0	0	0	0	0	0	0	0	1	0	0	0	0	0	0	1	1	0	0	0	1	0	1	2	0	0	0	0	0	1	1	0	0
-|PF00075:RNase H; PF01693:Caulimovirus viroplasmin|-|-|-|-|-|-	N0.HOG0001556	0	2	1	0	1	2	2	1	1	2	1	2	2	0	1	1	1	0	1	0	1	1	2	1	0	0	0	1	0	15	1	1	0	1	2	1	1	1	0	1	1	1	1	1	2	0	3	10
-|-|-|-|-|-|S|-	N0.HOG0001557	1	1	3	3	3	3	2	2	2	1	1	0	1	1	0	1	2	1	1	2	2	2	1	1	2	1	1	2	1	0	0	0	1	0	0	0	0	1	0	2	2	2	2	2	2	1	0	0
AA3_3|PF05199:GMC oxidoreductase; PF00732:GMC oxidoreductase|Methane metabolism; Glycine, serine and threonine metabolism|-|-|-|-|-	N0.HOG0001558	2	1	1	3	4	1	1	0	0	2	1	2	3	2	0	2	1	1	2	2	2	2	0	0	3	2	2	2	2	2	0	1	0	1	4	0	0	1	0	1	1	0	0	1	5	1	3	4
-|PF03637:Mob1/phocein family|-|-|-|-|-|-	N0.HOG0001559	2	2	2	2	1	2	1	1	1	1	1	1	1	1	0	2	2	2	2	2	2	2	2	1	2	2	2	2	2	0	0	0	2	2	0	0	0	1	0	2	2	2	2	4	1	1	0	0
-|-|-|-|-|-|-|-	N0.HOG0001560	3	2	0	2	3	3	1	1	1	0	5	0	1	0	0	1	1	1	5	1	1	1	1	1	7	1	1	0	2	0	0	0	1	2	1	0	0	0	0	1	1	2	1	3	10	0	0	0
PL3_2|PF03211:Pectate lyase|Pentose and glucuronate interconversions|-|-|-|S|-	N0.HOG0001561	3	3	2	2	2	0	0	1	3	0	5	2	1	0	0	3	1	1	4	3	4	3	2	0	1	3	1	1	1	0	0	0	0	1	0	0	0	1	0	1	1	1	1	1	4	1	0	3
-|PF00018:SH3 domain|-|-|-|-|S|-	N0.HOG0001562	1	1	1	1	1	1	2	1	1	1	1	1	1	1	5	1	1	1	1	1	1	1	1	1	1	1	1	1	1	1	5	1	1	2	2	6	2	1	6	1	1	1	1	1	1	1	1	1
-|PF08309:LVIVD repeat|-|-|-|-|S|-	N0.HOG0001563	1	2	1	2	10	0	0	1	1	0	1	1	0	0	0	2	2	2	2	2	2	0	1	1	1	2	2	2	2	0	0	0	2	1	1	0	0	0	0	2	2	2	2	3	4	0	0	2
-|PF01425:Amidase|Alanine and aspartate metabolism; Cyanoamino acid metabolism; Arginine and proline metabolism; Tryptophan metabolism; Benzoate degradation via CoA ligation; Glutamate metabolism; Phenylalanine metabolism; Styrene degradation|-|-|-|-|-	N0.HOG0001564	2	2	1	1	2	0	1	1	1	1	1	0	1	0	1	2	2	2	2	2	3	2	1	2	3	2	2	2	2	0	3	1	1	1	0	0	1	1	1	2	3	1	1	2	2	1	0	0
-|PF11885:Protein of unknown function (DUF3405)|-|-|-|-|S|-	N0.HOG0001565	2	2	2	2	2	1	1	1	1	1	1	3	1	1	0	2	2	2	2	2	2	2	2	1	2	2	2	2	2	0	0	1	2	2	0	0	0	1	0	2	2	2	2	2	1	1	0	0
-|PF17100:N-terminal domain of NWD NACHT-NTPase; PF12796:Ankyrin repeats (3 copies); PF05729:NACHT domain|-|-|-|-|-|-	N0.HOG0001566	2	4	0	0	3	1	0	0	0	2	0	0	3	2	0	3	2	3	4	1	5	2	1	0	3	3	0	0	0	0	0	0	1	0	0	0	0	0	0	2	1	1	1	1	1	1	0	0
GH6|PF01341:Glycosyl hydrolases family 6; PF00734:Fungal cellulose binding domain|-|-|-|-|S|-	N0.HOG0001567	2	2	2	1	3	3	0	2	1	2	2	1	0	0	0	2	2	2	2	2	3	2	2	0	3	2	2	2	2	0	0	0	2	2	1	0	0	1	0	2	2	1	2	2	2	1	1	3
-|PF01158:Ribosomal protein L36e|-|-|-|-|-|-	N0.HOG0001568	1	1	1	1	1	1	1	1	1	1	1	1	1	0	2	2	1	1	1	2	1	2	2	1	1	2	2	2	2	0	3	1	2	2	1	2	2	1	2	2	2	2	2	1	1	1	1	1
-|PF01284:Membrane-associating domain|-|-|-|-|S|-	N0.HOG0001569	4	4	1	1	2	1	0	1	1	1	1	0	0	1	0	2	2	2	0	3	4	3	1	1	1	3	2	2	3	0	0	1	2	2	0	0	0	0	0	2	2	2	2	1	1	1	0	0
-|PF01494:FAD binding domain|Toluene and xylene degradation; gamma-Hexachlorocyclohexane degradation; Nitorobenzene degradation|-|-|-|-|-	N0.HOG0001570	2	1	0	1	3	1	3	1	0	1	3	1	7	6	0	2	2	2	2	3	2	0	0	0	1	2	2	2	2	0	0	0	1	1	1	0	0	1	0	2	2	1	1	1	4	2	1	0
-|PF12770:CHAT domain|-|-|-|-|-|-	N0.HOG0001571	4	0	0	0	0	0	0	1	0	7	7	0	1	1	0	2	3	3	1	1	3	2	0	2	3	2	7	2	4	8	0	0	3	0	0	0	0	0	0	2	2	1	3	0	1	0	5	2
-|PF14226:non-haem dioxygenase in morphine synthesis N-terminal; PF03171:2OG-Fe(II) oxygenase superfamily|Flavonoids, stilbene and lignin biosynthesis|-|-|-|-|-	N0.HOG0001572	1	1	1	2	2	2	1	2	2	2	2	1	0	1	0	1	1	1	1	1	1	1	1	2	2	1	1	1	1	2	1	1	1	1	5	2	3	2	1	1	1	1	1	1	1	2	3	1
-|PF00501:AMP-binding enzyme; PF13193:AMP-binding enzyme C-terminal domain|Flavonoids, stilbene and lignin biosynthesis|4.C.1.1.7|-|-|S|-	N0.HOG0001573	1	1	1	2	3	1	1	1	1	1	3	1	2	1	0	2	1	1	2	2	2	2	1	2	2	1	1	1	1	2	0	1	1	1	1	0	0	2	0	1	1	1	1	1	1	1	2	3
-|PF13410:Glutathione S-transferase, C-terminal domain; PF13417:Glutathione S-transferase, N-terminal domain|Glutathione metabolism|-|-|-|-|-	N0.HOG0001574	1	1	1	2	2	1	2	1	2	2	2	2	2	3	0	3	1	1	1	2	2	2	0	2	2	3	1	1	1	2	0	2	0	1	1	0	0	1	2	1	1	0	0	1	3	2	4	3
-|PF00545:ribonuclease|-|-|-|-|S|-	N0.HOG0001575	1	1	2	2	1	1	1	1	1	2	1	1	2	1	0	2	2	2	2	2	2	3	1	0	1	2	2	2	2	1	0	0	1	2	1	0	0	1	0	2	2	1	1	2	2	1	2	7
GH3|PF00583:Acetyltransferase (GNAT) family; PF00933:Glycosyl hydrolase family 3 N terminal domain|Aminosugars metabolism; N-Glycan degradation; Sphingoglycolipid metabolism; Glycosaminoglycan degradation; Globoside metabolism|-|-|-|-|-	N0.HOG0001576	1	1	1	1	2	1	2	2	3	2	2	1	2	1	1	1	1	1	2	1	1	1	0	2	1	1	1	1	1	2	1	1	1	2	1	1	0	2	1	1	1	1	1	1	3	2	1	2
-|PF00498:FHA domain; PF17123:RING-like zinc finger|-|-|-|-|-|-	N0.HOG0001577	0	0	0	0	0	0	0	0	0	0	0	0	0	0	0	0	1	0	0	0	0	0	0	0	0	0	0	0	0	0	4	0	0	0	0	7	0	0	6	0	0	0	0	0	0	0	0	0
-|PF00498:FHA domain; PF17123:RING-like zinc finger|-|-|-|-|-|-	N0.HOG0001578	1	1	1	1	2	0	1	1	1	1	1	1	1	1	3	1	1	1	1	1	1	1	1	1	1	1	1	1	1	1	1	1	1	1	1	2	1	1	1	1	1	1	1	1	1	1	1	0
-|PF03727:Hexokinase; PF00349:Hexokinase|Aminosugars metabolism; Fructose and mannose metabolism; Erythromycin biosynthesis; Glycolysis / Gluconeogenesis; Starch and sucrose metabolism; Galactose metabolism|-|-|-|-|-	N0.HOG0001579	1	1	1	1	1	2	1	2	3	2	2	2	2	2	2	1	1	1	1	1	1	1	1	1	1	1	1	1	1	1	1	1	1	2	1	3	1	1	2	1	1	1	1	2	1	2	1	1
-|PF00172:Fungal Zn(2)-Cys(6) binuclear cluster domain; PF04082:Fungal specific transcription factor domain|-|-|-|-|-|TF	N0.HOG0001580	1	0	1	1	12	3	1	1	1	3	2	2	2	4	0	0	1	1	1	1	1	0	0	3	3	0	0	0	0	7	0	1	0	0	2	0	1	2	1	0	0	0	0	0	3	3	2	1
-|PF04082:Fungal specific transcription factor domain; PF00172:Fungal Zn(2)-Cys(6) binuclear cluster domain|-|-|-|-|-|TF	N0.HOG0001581	1	1	1	1	4	2	1	3	3	3	3	1	4	4	0	1	1	1	1	2	1	1	1	1	2	1	1	2	2	0	0	1	1	1	0	1	0	1	0	1	1	1	1	1	3	3	0	0
-|PF13378:Enolase C-terminal domain-like; PF02746:Mandelate racemase / muconate lactonizing enzyme, N-terminal domain|-|-|-|-|-|-	N0.HOG0001582	2	2	1	1	2	5	1	1	1	1	1	1	1	1	0	2	1	1	2	1	2	2	1	0	1	2	2	2	2	1	1	0	1	1	1	0	0	1	1	2	2	1	1	1	1	2	1	1
-|PF00561:alpha/beta hydrolase fold; PF12697:Alpha/beta hydrolase family|-|-|MER033427|-|S|-	N0.HOG0001583	2	2	1	2	2	1	1	2	2	1	1	1	1	1	1	2	2	2	2	2	2	2	1	0	1	2	1	1	1	1	1	0	2	2	1	1	2	0	2	1	1	2	2	1	2	1	2	1
-|PF00069:Protein kinase domain|-|1.A.26.1.1|-|-|-|-	N0.HOG0001584	3	2	1	1	1	1	1	1	2	2	1	1	1	1	2	2	1	1	1	1	1	1	1	1	1	2	1	1	1	2	2	1	1	1	3	2	1	1	2	1	1	1	1	1	1	2	3	2
-|PF20183:Family of unknown function (DUF6546)|-|-|-|-|-|-	N0.HOG0001585	3	2	6	5	0	3	4	0	0	1	0	0	2	1	0	4	6	5	3	3	4	1	0	0	13	3	1	1	1	0	0	0	0	1	0	0	0	0	0	1	1	0	0	0	1	0	0	0
-|PF00246:Zinc carboxypeptidase; PF02244:Carboxypeptidase activation peptide|-|-|-|-|S|-	N0.HOG0001586	2	2	3	1	7	0	0	0	0	0	0	0	0	0	8	2	2	2	2	2	2	1	2	2	1	2	2	2	2	1	0	0	2	0	0	0	1	1	0	2	2	1	1	1	1	0	1	1
-|PF13249:Squalene-hopene cyclase N-terminal domain; PF13243:Squalene-hopene cyclase C-terminal domain|Sterol biosynthesis|-|-|-|-|-	N0.HOG0001588	2	1	1	1	1	1	1	1	2	2	2	1	1	1	2	2	1	1	2	2	2	2	1	2	2	1	1	1	1	1	2	1	1	1	1	1	1	2	1	1	1	0	1	1	2	3	2	2
-|PF12937:F-box-like; PF00400:WD domain, G-beta repeat|-|-|-|-|-|-	N0.HOG0001589	1	1	1	1	1	1	1	1	1	1	1	1	1	1	0	1	1	1	1	1	1	1	1	1	1	1	1	2	1	0	0	1	1	1	0	0	0	1	0	1	1	1	1	1	1	1	0	0
-|PF12937:F-box-like; PF00400:WD domain, G-beta repeat|-|-|-|-|-|-	N0.HOG0001590	0	0	0	0	0	0	0	0	0	0	0	0	0	0	3	0	0	0	0	0	0	0	0	0	0	0	0	0	0	0	3	0	0	0	0	6	0	0	3	0	0	0	0	0	0	0	0	0
-|PF12937:F-box-like; PF00400:WD domain, G-beta repeat|-|-|-|-|-|-	N0.HOG0001592	0	0	0	0	0	0	0	0	0	0	0	0	0	0	0	0	0	0	0	0	0	0	0	0	0	0	0	0	0	0	2	0	0	0	1	2	0	0	1	0	0	0	0	0	0	0	0	0
-|PF00487:Fatty acid desaturase; PF00173:Cytochrome b5-like Heme/Steroid binding domain|-|-|-|-|S|-	N0.HOG0001595	1	1	1	1	1	1	1	3	1	2	2	3	1	1	4	1	1	1	1	1	1	1	1	1	1	1	1	1	1	3	1	0	1	1	2	3	5	1	2	1	1	0	1	1	2	2	3	3
-|PF16211:C-terminus of histone H2A; PF00125:Core histone H2A/H2B/H3/H4|-|-|-|-|-|-	N0.HOG0001596	1	1	1	1	1	1	1	1	1	1	1	1	1	1	4	1	1	1	1	1	1	1	1	1	1	1	1	1	1	3	3	1	1	1	3	7	2	1	3	1	1	0	1	1	0	1	3	4
-|PF00994:Probable molybdopterin binding domain; PF03454:MoeA C-terminal region (domain IV); PF03453:MoeA N-terminal region (domain I and II)|-|-|-|-|S|-	N0.HOG0001597	2	1	1	1	1	1	1	1	2	1	2	1	1	1	1	1	1	1	2	2	1	2	1	1	2	1	2	2	2	1	1	0	1	1	2	1	1	1	1	1	1	1	1	3	2	3	1	1
-|PF01557:Fumarylacetoacetate (FAA) hydrolase family; PF09298:Fumarylacetoacetase N-terminal|Tyrosine metabolism; Styrene degradation|-|-|-|-|-	N0.HOG0001598	1	1	1	1	3	3	1	1	2	3	3	2	2	1	1	2	1	1	1	2	2	1	1	1	3	1	1	1	1	0	1	1	1	1	0	1	1	2	1	1	1	1	1	1	2	2	0	0
-|PF00071:Ras family|-|9.A.50.1.1|-|-|-|-	N0.HOG0001599	0	0	0	0	0	0	0	0	0	0	0	0	0	0	2	0	0	0	0	0	0	0	0	0	0	0	0	0	0	1	2	0	0	0	0	3	1	0	5	0	0	0	0	0	0	0	0	0
-|PF00071:Ras family|-|9.A.50.1.1|-|-|-|-	N0.HOG0001600	0	0	0	0	0	0	0	0	0	0	0	0	0	0	2	0	0	0	0	0	0	0	0	0	0	0	0	0	0	1	2	0	0	0	1	3	2	0	3	0	0	0	0	0	0	0	1	1
-|PF00071:Ras family|-|9.A.50.1.1|-|-|-|-	N0.HOG0001601	1	1	1	1	1	1	1	1	1	1	1	1	1	1	0	1	1	0	1	1	1	1	1	1	1	0	1	1	1	0	0	1	1	1	0	0	0	1	0	1	1	1	1	1	1	1	0	0
GH128|PF11790:Glycosyl hydrolase catalytic core|-|-|-|-|S|-	N0.HOG0001602	1	1	1	1	2	1	1	1	2	2	2	3	1	2	0	1	1	1	1	1	1	1	1	1	2	1	1	1	1	5	0	1	1	1	3	0	0	1	0	1	1	1	1	1	4	1	4	2
-|PF01735:Lysophospholipase catalytic domain|Phospholipid degradation|-|-|-|S|-	N0.HOG0001603	2	2	1	1	2	0	2	2	3	5	2	2	2	2	0	1	1	1	1	1	2	2	1	1	1	1	1	2	1	4	0	1	1	1	2	0	0	1	0	1	1	1	1	1	4	1	2	1
-|PF00067:Cytochrome P450|-|-|-|-|S|-	N0.HOG0001604	1	1	2	2	3	1	1	2	2	2	2	2	2	2	4	1	1	1	1	1	1	1	1	2	1	1	2	2	2	1	1	2	1	1	1	1	1	2	2	1	1	0	1	1	2	2	1	1
-|PF14671:Dual specificity protein phosphatase, N-terminal half; PF00782:Dual specificity phosphatase, catalytic domain|-|-|-|-|-|-	N0.HOG0001605	1	1	1	1	1	1	1	1	1	1	1	1	1	1	7	1	1	1	1	1	1	1	1	1	1	1	1	1	1	1	5	1	1	1	1	5	5	1	5	1	1	1	1	1	1	1	1	1
-|PF00107:Zinc-binding dehydrogenase; PF13823:Alcohol dehydrogenase GroES-associated; PF08240:Alcohol dehydrogenase GroES-like domain|Fructose and mannose metabolism; Tyrosine metabolism; Glycolysis / Gluconeogenesis; Nucleotide sugars metabolism; Fatty acid metabolism; Butanoate metabolism; Tetrachloroethene degradation; Galactose metabolism; Lysine degradation; Benzoate degradation via CoA liga…	N0.HOG0001606	1	1	0	1	2	1	1	4	4	2	2	1	4	3	0	1	1	1	1	2	1	1	1	2	2	1	2	2	2	3	0	1	1	1	2	0	0	1	0	2	2	1	1	2	2	3	1	1
-|PF00266:Aminotransferase class-V|Selenoamino acid metabolism|-|-|-|-|-	N0.HOG0001607	1	1	1	1	1	1	2	1	1	2	1	2	0	1	0	1	1	1	1	1	1	1	1	1	2	1	1	1	1	2	2	1	1	1	5	3	2	2	3	1	1	1	1	1	2	1	2	4
-|PF14833:NAD-binding of NADP-dependent 3-hydroxyisobutyrate dehydrogenase; PF03446:NAD binding domain of 6-phosphogluconate dehydrogenase|Fructose and mannose metabolism; Nucleotide sugars metabolism; Butanoate metabolism; Tetrachloroethene degradation; Galactose metabolism; Lysine degradation; Benzoate degradation via CoA ligation; Bile acid biosynthesis; Glycerolipid metabolism; Ascorbate and …	N0.HOG0001608	1	1	0	1	1	1	1	2	2	5	3	3	2	3	1	1	1	1	1	1	1	1	1	1	1	1	1	1	1	3	1	1	1	1	1	1	3	1	1	1	1	1	1	1	2	3	1	2
-|PF01979:Amidohydrolase family|-|-|-|-|-|-	N0.HOG0001609	1	0	1	1	7	5	2	0	0	5	4	2	6	5	0	0	0	0	0	0	0	3	0	0	3	0	0	0	0	6	0	0	0	0	4	0	0	2	0	0	0	0	0	2	3	2	0	0
-|PF00806:Pumilio-family RNA binding repeat|-|-|-|-|-|-	N0.HOG0001610	1	1	1	1	1	1	1	1	1	1	2	2	1	1	8	1	1	1	1	1	1	1	1	1	1	1	1	1	1	1	2	1	2	1	1	3	2	1	3	1	2	1	1	3	1	1	1	3
-|PF00582:Universal stress protein family|-|-|-|-|-|-	N0.HOG0001611	0	0	0	0	0	0	0	0	0	0	0	0	0	0	0	0	0	0	0	0	0	0	0	0	0	0	0	0	0	1	0	0	0	0	1	0	3	0	0	0	0	0	0	0	0	0	1	1
-|-|-|-|-|-|-|-	N0.HOG0001612	0	0	0	0	0	0	0	0	0	0	0	0	0	0	0	0	0	0	0	0	0	0	0	0	0	0	0	0	0	0	0	0	0	0	0	2	0	0	1	0	0	0	0	0	0	0	0	0
-|PF00582:Universal stress protein family|-|-|-|-|-|-	N0.HOG0001613	1	1	1	2	2	1	1	1	1	1	1	1	1	1	2	1	1	1	2	2	1	1	2	1	2	1	1	1	2	0	2	1	2	1	0	0	0	1	1	2	2	1	1	2	1	1	0	0
-|PF01979:Amidohydrolase family; PF07969:Amidohydrolase family|-|-|-|-|S|-	N0.HOG0001614	1	1	1	1	1	1	1	0	0	1	0	1	2	2	0	1	1	1	1	1	1	1	1	0	2	1	1	1	1	4	2	0	1	1	5	5	2	0	6	1	1	1	1	1	1	0	4	4
-|-|-|-|-|-|-|-	N0.HOG0001615	2	2	1	1	2	2	1	1	1	2	4	1	2	1	0	2	1	1	2	4	1	3	1	1	1	2	1	1	1	0	0	1	1	1	4	0	0	1	0	2	2	0	1	2	1	2	1	0
-|PF01786:Alternative oxidase|-|-|-|-|-|-	N0.HOG0001616	1	1	1	1	1	1	1	2	1	2	1	1	2	2	1	2	2	2	2	2	2	2	1	1	1	2	2	2	2	1	0	1	1	1	1	2	1	1	1	1	1	1	1	2	2	2	1	1
-|PF03060:Nitronate monooxygenase|-|-|-|-|S|-	N0.HOG0001617	2	1	0	1	1	1	1	2	2	2	2	3	2	3	1	2	1	1	2	1	2	3	1	1	1	1	1	2	2	1	0	0	1	1	4	0	1	0	0	1	1	0	1	1	2	3	3	5
-|PF02076:Pheromone A receptor|-|-|-|-|S|-	N0.HOG0001618	1	1	1	1	1	1	1	1	1	1	1	1	1	1	0	1	1	1	1	1	1	1	2	1	1	1	1	1	1	9	0	1	1	1	9	0	0	1	0	1	1	1	1	1	1	1	5	10
-|PF17124:ThiJ/PfpI family-like; PF01965:DJ-1/PfpI family|-|-|MER032308|-|-|-	N0.HOG0001619	1	1	0	0	0	0	0	1	1	1	1	1	0	0	1	0	0	0	0	0	0	0	0	0	0	0	0	0	0	0	0	0	0	0	0	0	0	0	0	0	0	0	0	0	0	1	1	0
-|PF01965:DJ-1/PfpI family|-|-|MER162564|-|S|-	N0.HOG0001620	1	1	0	0	1	0	0	1	0	2	0	0	0	1	1	1	0	0	0	1	1	0	0	1	1	1	0	0	0	0	0	1	0	0	0	0	0	1	1	0	0	0	0	0	0	0	0	0
-|PF01965:DJ-1/PfpI family|-|-|MER161450|-|-|-	N0.HOG0001621	1	1	1	1	1	1	1	2	2	2	1	0	1	1	0	1	0	0	1	1	1	1	1	0	1	1	1	1	1	1	0	1	1	0	0	0	0	0	0	1	1	1	1	1	2	1	1	1
-|-|-|-|-|-|-|-	N0.HOG0001622	1	1	0	0	0	0	0	0	0	0	0	0	0	0	0	0	0	0	0	1	0	0	0	0	0	1	1	0	0	0	0	0	27	0	0	0	0	0	0	1	1	6	55	1	0	0	0	0
-|PF01494:FAD binding domain|Nitorobenzene degradation; Fluorene degradation|-|-|-|S|-	N0.HOG0001623	3	3	0	0	3	2	1	0	1	3	2	3	2	2	0	2	3	3	3	3	1	3	1	0	3	3	2	2	2	0	0	0	0	1	0	0	0	0	0	3	3	0	0	0	6	1	0	0
-|PF20163:Family of unknown function (DUF6536)|-|-|-|-|S|-	N0.HOG0001624	3	1	1	1	2	0	0	0	0	3	3	4	1	2	0	0	2	2	1	1	1	2	1	1	3	2	2	2	2	0	0	1	3	0	0	0	0	0	0	3	2	0	4	3	6	7	0	0
-|-|-|-|-|-|S|-	N0.HOG0001625	1	0	0	0	3	2	0	0	1	3	1	0	1	0	0	1	2	2	1	8	3	3	1	0	2	6	7	3	3	0	0	0	0	0	0	0	0	1	0	1	1	0	0	2	0	5	0	0
-|PF02826:D-isomer specific 2-hydroxyacid dehydrogenase, NAD binding domain; PF00389:D-isomer specific 2-hydroxyacid dehydrogenase, catalytic domain; PF19304:D-3-phosphoglycerate dehydrogenase intervening domain|Glycine, serine and threonine metabolism|-|-|-|-|-	N0.HOG0001626	1	1	2	2	2	2	1	1	1	1	1	1	2	2	0	1	1	1	1	1	1	2	2	2	2	1	1	2	1	0	0	2	1	2	0	0	0	2	0	2	1	1	2	1	2	2	0	0
-|PF00069:Protein kinase domain|Inositol phosphate metabolism; Starch and sucrose metabolism; Sphingoglycolipid metabolism; Benzoate degradation via CoA ligation; Nicotinate and nicotinamide metabolism|-|-|-|-|-	N0.HOG0001627	1	1	0	1	1	0	1	1	1	1	1	1	1	1	0	1	1	1	1	1	1	1	1	1	1	1	1	1	1	0	0	2	1	1	0	0	0	1	0	1	1	1	1	1	1	1	0	0
-|PF00069:Protein kinase domain; PF00307:Calponin homology (CH) domain|-|-|-|-|-|-	N0.HOG0001628	0	0	0	0	0	0	0	0	0	0	0	0	0	0	0	0	0	0	0	0	0	0	0	0	0	0	0	0	0	0	4	0	0	0	0	7	0	0	4	0	0	0	0	0	0	0	0	0
-|PF00069:Protein kinase domain|Inositol phosphate metabolism; Starch and sucrose metabolism; Sphingoglycolipid metabolism; Benzoate degradation via CoA ligation; Nicotinate and nicotinamide metabolism|-|-|-|S|-	N0.HOG0001630	0	0	0	0	0	0	0	0	0	0	0	0	0	0	0	0	0	0	0	0	0	0	0	0	0	0	0	0	0	1	0	0	0	0	2	0	1	0	0	0	0	0	0	0	0	0	1	1
-|PF00069:Protein kinase domain; PF00130:Phorbol esters/diacylglycerol binding domain (C1 domain); PF00307:Calponin homology (CH) domain|Inositol phosphate metabolism; Starch and sucrose metabolism; Sphingoglycolipid metabolism; Benzoate degradation via CoA ligation; Nicotinate and nicotinamide metabolism|1.A.26.1.1|-|-|S|-	N0.HOG0001631	0	0	0	0	0	0	0	0	0	0	0	0	0	0	0	0	0	0	0	0	0	0	0	0	0	0	0	0	0	1	0	0	0	0	1	0	2	0	0	0	0	0	0	0	0	0	1	1
-|PF00378:Enoyl-CoA hydratase/isomerase|Propanoate metabolism; beta-Alanine metabolism; Fatty acid metabolism; Butanoate metabolism; Tryptophan metabolism; Benzoate degradation via CoA ligation; Lysine degradation; Fatty acid biosynthesis (path 2); Valine, leucine and isoleucine degradation|-|-|-|-|-	N0.HOG0001632	1	1	2	2	2	1	1	2	2	1	2	1	1	1	1	2	2	2	1	2	3	2	1	1	1	2	1	1	1	1	1	1	1	1	1	2	2	1	1	1	1	1	1	1	3	1	1	1
-|PF00096:Zinc finger, C2H2 type|-|-|-|-|-|TF	N0.HOG0001634	0	0	0	0	0	0	0	0	0	0	0	0	0	0	1	0	0	0	0	0	0	0	0	0	0	0	0	0	0	1	1	0	0	0	0	1	2	0	0	0	0	0	0	0	0	0	0	0
-|PF00096:Zinc finger, C2H2 type|-|-|-|-|-|TF	N0.HOG0001637	1	1	0	0	0	0	0	0	0	0	0	0	0	0	0	1	1	1	2	2	2	1	1	0	0	2	1	2	1	0	0	0	1	2	0	1	0	0	0	1	3	1	1	0	0	0	1	0
-|PF00096:Zinc finger, C2H2 type|-|-|-|-|-|TF	N0.HOG0001639	0	0	0	1	0	1	1	1	1	1	1	1	1	1	0	0	0	0	0	0	0	0	0	1	0	0	0	0	0	0	0	1	0	0	0	0	0	1	0	0	0	0	0	0	1	1	0	0
-|PF05224:NDT80 / PhoG like DNA-binding family|-|-|-|-|-|-	N0.HOG0001640	1	1	1	1	1	1	1	1	1	2	1	2	1	1	4	1	1	1	1	1	1	1	1	1	1	1	1	0	1	0	5	1	0	1	0	7	4	1	6	1	1	1	1	3	1	1	0	0
-|PF12657:Transcription factor IIIC subunit delta N-term; PF01650:Peptidase C13 family; PF12660:Putative zinc-finger of transcription factor IIIC complex|-|-|-|-|S|-	N0.HOG0001641	1	1	2	2	2	2	1	1	1	1	1	1	1	1	1	1	2	1	2	1	1	1	1	1	2	1	1	2	1	1	1	1	2	1	1	1	1	1	1	2	1	1	2	2	1	1	0	1
GT5; GH13_22|PF00534:Glycosyl transferases group 1; PF08323:Starch synthase catalytic domain; PF00128:Alpha amylase, catalytic domain|-|-|-|-|S|-	N0.HOG0001642	0	0	0	0	0	0	0	3	3	5	2	4	4	3	0	1	1	1	1	2	1	2	1	1	3	2	1	1	1	1	0	2	1	1	6	0	0	1	0	1	1	1	1	2	1	4	1	1
-|PF00172:Fungal Zn(2)-Cys(6) binuclear cluster domain|-|-|-|-|-|TF	N0.HOG0001643	1	1	1	1	4	1	1	2	3	3	3	1	4	3	0	1	1	1	1	1	1	1	1	3	2	1	1	1	1	0	0	2	1	1	0	0	0	4	0	1	2	1	1	1	2	4	0	0
-|PF00226:DnaJ domain|-|-|-|-|S|-	N0.HOG0001644	2	2	1	1	2	1	2	1	2	2	1	1	1	1	2	1	2	2	1	3	1	2	1	1	3	1	1	1	1	2	1	2	1	0	2	1	1	0	1	1	1	1	1	2	2	1	1	2
-|PF01151:GNS1/SUR4 family|-|-|-|-|-|-	N0.HOG0001645	1	1	1	1	1	1	2	1	1	1	2	1	2	2	2	1	1	1	1	1	1	1	1	1	1	1	1	1	1	1	2	1	1	1	1	2	1	1	4	1	1	1	1	1	2	1	1	1
-|PF00044:Glyceraldehyde 3-phosphate dehydrogenase, NAD binding domain; PF02800:Glyceraldehyde 3-phosphate dehydrogenase, C-terminal domain|Glycolysis / Gluconeogenesis; D-Arginine and D-ornithine metabolism|-|-|-|-|-	N0.HOG0001646	1	1	2	1	1	2	1	4	3	2	2	2	2	2	1	1	1	1	1	1	1	1	1	1	1	1	1	1	1	1	2	1	1	2	1	1	2	1	3	1	1	1	1	1	1	1	1	2
-|PF13639:Ring finger domain|-|-|-|-|S|-	N0.HOG0001647	1	1	1	1	1	1	1	1	1	2	1	1	1	1	0	1	1	1	1	2	1	1	1	1	1	2	1	1	1	1	0	1	1	1	0	0	2	1	0	1	1	1	1	2	3	2	2	2
-|PF13639:Ring finger domain; PF02225:PA domain|-|-|-|-|S|-	N0.HOG0001648	0	0	0	0	0	0	0	0	0	0	0	0	0	0	7	0	0	0	0	0	0	0	0	0	0	0	0	0	0	1	1	0	0	0	0	0	5	0	0	0	0	0	0	0	0	0	0	0
-|PF07647:SAM domain (Sterile alpha motif)|-|-|-|-|-|-	N0.HOG0001649	1	1	1	1	1	1	1	1	1	1	1	1	1	1	4	1	1	1	1	1	1	1	1	1	1	1	1	1	1	1	5	1	1	1	2	5	1	1	8	1	1	1	1	2	1	1	1	2
-|PF08264:Anticodon-binding domain of tRNA ligase; PF00133:tRNA synthetases class I (I, L, M and V); PF19302:Domain of unknown function (DUF5915)|Valine, leucine and isoleucine biosynthesis; Aminoacyl-tRNA biosynthesis|-|-|-|-|-	N0.HOG0001650	3	1	1	1	1	0	1	1	1	1	1	1	1	2	1	1	3	4	2	2	2	1	1	1	2	2	4	3	3	1	1	1	1	2	1	1	1	1	1	1	1	0	1	1	1	1	1	1
-|PF01227:GTP cyclohydrolase I|Folate biosynthesis|-|-|-|-|-	N0.HOG0001651	2	1	2	1	1	2	1	1	2	1	1	1	1	1	1	2	2	2	2	1	2	1	1	1	1	2	3	2	3	1	1	1	1	1	1	1	3	1	1	2	2	1	1	1	1	2	1	1
-|PF08487:Vault protein inter-alpha-trypsin domain; PF13768:von Willebrand factor type A domain|-|-|-|-|-|-	N0.HOG0001652	1	1	0	1	1	0	0	1	1	0	1	1	1	1	1	2	2	3	2	2	2	2	1	1	1	4	2	3	3	0	0	1	1	2	9	0	2	1	0	0	0	1	1	2	1	2	7	2
-|PF00076:RNA recognition motif. (a.k.a. RRM, RBD, or RNP domain)|-|-|-|-|-|-	N0.HOG0001654	2	1	1	1	1	1	0	0	0	0	0	0	0	0	0	1	1	1	1	2	1	1	1	0	2	1	1	1	1	0	1	0	1	1	0	0	0	0	0	1	1	1	1	1	0	0	0	0
-|PF00076:RNA recognition motif. (a.k.a. RRM, RBD, or RNP domain)|-|-|-|-|-|-	N0.HOG0001655	0	0	0	0	0	0	0	0	0	0	0	0	0	0	4	0	0	0	0	0	0	0	0	0	1	0	0	0	0	1	1	0	0	0	1	6	0	0	2	0	0	0	0	0	0	0	1	1
-|PF00076:RNA recognition motif. (a.k.a. RRM, RBD, or RNP domain)|-|-|-|-|-|-	N0.HOG0001656	0	0	0	0	0	0	1	1	1	1	1	1	1	1	0	0	0	0	0	0	0	0	0	1	0	0	0	0	0	0	0	1	0	0	0	0	0	1	0	0	0	0	0	0	1	1	0	0
-|PF12697:Alpha/beta hydrolase family|Glycerolipid metabolism|-|-|-|S|-	N0.HOG0001657	2	1	1	2	2	1	1	1	1	2	1	2	2	2	2	2	2	1	1	2	1	2	1	2	2	2	1	1	1	1	1	1	0	1	1	1	1	1	1	1	1	1	1	1	2	2	2	1
-|PF04758:Ribosomal protein S30|-|-|-|-|-|-	N0.HOG0001658	2	2	1	1	1	0	1	1	1	1	1	1	1	1	2	2	2	2	1	2	2	2	0	1	1	2	2	2	2	1	2	1	1	0	0	0	2	1	2	0	1	1	1	4	1	1	1	1
-|PF00749:tRNA synthetases class I (E and Q), catalytic domain; PF03950:tRNA synthetases class I (E and Q), anti-codon binding domain|Porphyrin and chlorophyll metabolism; Glutamate metabolism; Aminoacyl-tRNA biosynthesis|-|-|-|S|-	N0.HOG0001659	2	2	1	1	2	1	1	1	1	1	1	1	2	1	1	2	2	2	2	1	2	1	1	1	2	2	2	3	3	1	1	1	1	1	1	1	1	2	1	1	1	1	2	1	1	1	1	1
-|PF05224:NDT80 / PhoG like DNA-binding family|gamma-Hexachlorocyclohexane degradation; Riboflavin metabolism|-|-|-|-|-	N0.HOG0001660	1	2	2	1	2	2	2	1	2	1	1	1	1	1	0	2	2	1	1	1	2	2	1	1	2	1	1	2	2	0	0	1	2	2	0	0	0	1	0	2	2	1	2	4	2	1	0	0
-|PF14027:Questin oxidase-like|-|-|-|-|-|-	N0.HOG0001661	1	2	1	1	0	2	1	1	2	3	1	1	2	1	2	2	2	2	2	1	2	2	2	1	2	2	2	2	2	0	1	1	2	1	0	3	1	1	2	1	1	2	2	1	1	1	0	0
-|PF00171:Aldehyde dehydrogenase family|Arginine and proline metabolism; Glutamate metabolism|-|-|-|S|-	N0.HOG0001662	1	1	1	1	3	1	2	1	1	3	3	3	4	2	2	1	1	1	1	1	1	1	1	1	1	1	1	1	1	2	1	2	1	1	1	2	1	3	1	1	1	1	1	1	1	3	1	1
-|PF01553:Acyltransferase|-|-|-|-|S|-	N0.HOG0001663	1	1	1	1	1	0	1	1	1	1	1	2	1	1	2	1	1	1	1	1	1	1	1	2	1	1	1	1	1	1	4	2	1	1	2	4	2	1	5	1	1	1	1	1	2	1	2	1
-|PF14570:RING/Ubox like zinc-binding domain; PF00076:RNA recognition motif. (a.k.a. RRM, RBD, or RNP domain)|-|-|-|-|-|-	N0.HOG0001664	1	1	1	1	1	2	1	1	1	2	2	1	1	1	1	1	1	1	1	1	1	1	1	3	2	1	1	1	1	1	2	2	1	1	1	2	2	1	3	1	1	1	2	1	2	1	1	1
-|PF01019:Gamma-glutamyltranspeptidase|Selenoamino acid metabolism; Glutathione metabolism; Taurine and hypotaurine metabolism; Cyanoamino acid metabolism; Prostaglandin and leukotriene metabolism|-|MER288133|-|S|-	N0.HOG0001665	0	0	0	0	0	0	0	0	0	0	0	0	0	0	0	0	0	0	0	0	0	0	0	0	0	0	0	0	0	0	2	0	0	0	0	1	0	0	3	0	0	0	0	0	0	0	0	0
-|PF01019:Gamma-glutamyltranspeptidase|Selenoamino acid metabolism; Glutathione metabolism; Taurine and hypotaurine metabolism; Cyanoamino acid metabolism; Prostaglandin and leukotriene metabolism|-|MER280385|-|S|-	N0.HOG0001666	1	1	1	2	1	1	2	1	1	1	1	1	1	1	2	1	1	1	1	1	1	1	1	1	3	1	1	1	1	1	0	1	1	1	4	0	0	1	0	1	1	1	1	1	2	2	0	0
-|PF01019:Gamma-glutamyltranspeptidase|-|-|-|-|S|-	N0.HOG0001667	0	0	0	0	0	0	0	0	0	0	0	0	0	0	1	0	0	0	0	0	0	0	0	0	0	0	0	0	0	1	0	0	0	0	3	0	2	0	0	0	0	0	0	0	0	0	1	1
-|PF00125:Core histone H2A/H2B/H3/H4|-|-|-|-|-|-	N0.HOG0001668	1	1	1	1	1	1	1	1	1	1	1	2	1	1	5	1	1	1	1	1	1	1	1	1	1	1	1	1	1	2	2	1	1	1	3	5	3	1	3	1	1	1	1	1	1	1	3	3
-|PF00557:Metallopeptidase family M24|-|-|MER135297|-|-|-	N0.HOG0001669	0	0	0	0	0	0	0	0	0	0	1	0	0	0	1	0	0	0	0	0	0	0	0	0	0	0	0	0	0	1	1	0	0	0	1	0	1	0	1	0	0	0	0	0	0	0	1	1
-|PF00557:Metallopeptidase family M24; PF15801:zf-MYND-like zinc finger, mRNA-binding|-|-|MER124607|-|-|-	N0.HOG0001670	1	1	1	0	2	1	1	1	2	2	2	1	1	1	1	1	1	1	1	1	1	1	1	1	2	1	1	1	1	1	2	1	1	1	1	2	1	1	2	1	1	1	1	1	1	2	1	2
GH43|PF04616:Glycosyl hydrolases family 43|-|-|-|-|S|-	N0.HOG0001671	1	1	1	1	1	1	1	5	5	4	5	3	2	3	0	1	1	1	2	1	2	2	1	1	0	2	1	1	1	2	0	1	1	1	3	1	0	0	0	1	1	1	1	0	1	6	1	1
-|PF00091:Tubulin/FtsZ family, GTPase domain; PF03953:Tubulin C-terminal domain|-|-|-|-|-|-	N0.HOG0001672	0	0	0	0	0	0	0	0	0	0	0	0	0	0	3	0	0	0	0	0	0	0	0	0	0	0	0	0	0	1	3	0	0	0	1	6	0	0	4	0	0	0	0	0	0	0	1	1
-|PF00091:Tubulin/FtsZ family, GTPase domain; PF03953:Tubulin C-terminal domain|-|-|-|-|-|-	N0.HOG0001673	0	1	1	1	1	1	1	2	2	1	2	1	1	1	2	1	1	1	1	0	1	1	1	1	1	1	0	1	1	1	0	1	1	1	1	0	2	1	0	1	1	1	1	1	1	1	1	1
-|PF00233:3'5'-cyclic nucleotide phosphodiesterase|Purine metabolism|-|-|-|-|-	N0.HOG0001674	1	1	1	1	1	1	1	1	1	1	1	2	1	1	3	1	1	1	1	1	1	1	1	1	1	1	1	1	1	1	3	1	1	2	1	10	1	1	5	1	1	1	1	2	1	1	1	1
-|PF00069:Protein kinase domain|Inositol phosphate metabolism; Starch and sucrose metabolism; Sphingoglycolipid metabolism; Benzoate degradation via CoA ligation; Nicotinate and nicotinamide metabolism|-|-|-|-|-	N0.HOG0001675	1	1	1	1	0	1	1	1	1	1	1	1	1	1	4	1	1	1	2	1	1	1	1	1	1	1	1	1	1	1	4	1	1	1	1	10	2	1	4	1	1	1	1	2	1	1	1	1
-|PF00076:RNA recognition motif. (a.k.a. RRM, RBD, or RNP domain)|-|-|-|-|-|-	N0.HOG0001676	1	1	1	1	1	1	1	1	1	1	1	1	1	1	6	1	1	1	1	1	1	1	1	1	1	1	1	1	1	1	4	1	1	1	3	7	2	1	4	1	1	1	1	1	1	1	1	1
-|-|-|-|-|-|-|-	N0.HOG0001677	4	0	3	3	4	2	1	1	0	1	0	1	1	1	0	3	3	1	0	6	4	2	0	1	5	4	1	2	1	1	0	0	0	1	0	0	0	0	0	4	3	0	0	0	4	2	0	0
-|PF14572:Phosphoribosyl synthetase-associated domain; PF13793:N-terminal domain of ribose phosphate pyrophosphokinase|Pentose phosphate pathway; Purine metabolism|-|-|-|-|-	N0.HOG0001678	1	1	1	1	1	3	1	1	1	1	1	1	3	2	2	1	1	1	1	1	1	1	1	1	1	1	1	1	1	2	1	1	1	1	2	2	3	2	2	1	1	1	1	2	1	1	2	2
-|PF14273:Domain of unknown function (DUF4360)|-|-|-|-|S|-	N0.HOG0001679	3	2	0	0	1	2	0	0	0	0	0	0	0	0	4	3	1	1	2	2	5	2	2	2	3	4	3	3	3	0	0	2	2	2	0	0	0	1	0	1	1	2	2	1	6	0	0	0
-|PF04082:Fungal specific transcription factor domain|-|-|-|-|-|TF	N0.HOG0001680	1	3	1	1	1	1	1	1	1	1	1	1	1	1	0	1	2	1	1	1	1	2	1	3	2	1	3	2	1	1	1	1	1	3	1	0	0	0	0	1	1	1	1	1	2	1	1	3
-|PF13639:Ring finger domain; PF04005:Hus1-like protein|-|-|-|-|S|-	N0.HOG0001681	1	2	2	1	1	0	2	1	1	1	1	1	1	1	1	1	2	2	1	1	1	2	2	2	2	1	1	2	2	1	1	1	2	1	1	1	1	1	1	1	1	2	2	2	1	1	1	1
GH17|PF00332:Glycosyl hydrolases family 17|Starch and sucrose metabolism|-|-|-|S|-	N0.HOG0001682	0	0	0	1	0	0	0	1	1	1	1	1	1	0	0	0	0	0	0	0	0	0	0	1	0	0	0	0	0	0	0	1	0	0	0	0	0	1	1	0	0	0	0	0	0	1	0	0
GH17|PF00332:Glycosyl hydrolases family 17|Starch and sucrose metabolism|-|-|-|-|-	N0.HOG0001683	1	1	1	1	1	1	1	1	1	1	1	0	1	1	1	1	1	1	1	1	1	1	1	1	1	1	1	1	1	1	0	1	1	1	5	2	4	1	0	1	1	1	1	2	1	1	1	1
-|PF00063:Myosin head (motor domain); PF01843:DIL domain; PF00612:IQ calmodulin-binding motif|Purine metabolism|-|-|-|-|-	N0.HOG0001684	1	1	1	1	1	1	1	1	1	1	1	1	1	1	5	1	1	1	1	1	1	1	1	1	1	1	1	1	1	1	4	1	1	1	1	6	2	1	4	1	1	0	1	1	1	1	1	1
-|PF06371:Diaphanous GTPase-binding Domain; PF06367:Diaphanous FH3 Domain; PF02181:Formin Homology 2 Domain|Glycerolipid metabolism|-|-|-|-|-	N0.HOG0001685	1	1	1	1	1	0	1	1	1	1	1	2	1	1	1	1	1	1	1	1	1	1	1	1	1	1	1	1	1	1	6	1	1	1	1	6	2	1	6	1	1	1	1	1	1	1	2	1
-|PF00795:Carbon-nitrogen hydrolase|Cyanoamino acid metabolism; Nitrogen metabolism; Tryptophan metabolism; Benzoate degradation via CoA ligation|-|-|-|-|-	N0.HOG0001686	2	3	1	1	4	1	4	2	2	7	3	4	5	2	0	0	0	0	2	2	1	2	0	0	2	2	0	0	0	1	0	0	0	0	1	0	0	2	0	0	0	0	0	4	3	3	0	2
-|PF13246:Cation transport ATPase (P-type); PF16212:Phospholipid-translocating P-type ATPase C-terminal; PF00122:E1-E2 ATPase; PF16209:Phospholipid-translocating ATPase N-terminal; PF00702:haloacid dehalogenase-like hydrolase|-|-|-|-|-|-	N0.HOG0001687	2	2	1	2	2	2	1	1	1	1	1	1	2	2	0	2	2	2	2	2	2	2	1	1	2	2	2	2	2	0	0	1	1	1	0	0	1	1	0	2	2	1	1	2	2	1	0	0
-|PF00096:Zinc finger, C2H2 type|-|-|-|-|-|TF	N0.HOG0001688	1	1	1	1	1	0	1	1	1	1	1	1	1	1	5	1	1	1	1	1	1	1	1	1	1	1	1	1	1	1	6	1	1	1	2	4	4	1	6	1	1	1	1	1	1	1	1	0
-|PF00319:SRF-type transcription factor (DNA-binding and dimerisation domain)|-|-|-|-|-|TF	N0.HOG0001689	1	1	1	1	1	1	1	1	1	1	1	1	1	1	2	1	1	1	1	1	1	1	1	2	1	1	1	1	1	1	4	1	1	1	1	8	2	1	6	1	1	1	1	1	1	1	1	1
-|PF12464:Maltose acetyltransferase; PF00132:Bacterial transferase hexapeptide (six repeats)|-|-|-|-|-|-	N0.HOG0001690	1	1	1	1	0	2	1	2	3	3	4	3	0	5	0	1	1	1	1	1	1	2	1	1	1	2	1	2	1	0	0	0	1	1	0	0	0	2	0	1	1	1	1	1	1	0	0	1
GH152|PF00314:Thaumatin family|-|-|-|-|S|-	N0.HOG0001691	0	1	0	1	1	1	1	0	0	0	0	1	0	0	0	1	1	1	0	0	1	0	1	0	1	0	1	1	1	8	6	0	1	1	4	11	0	0	4	0	0	1	1	1	2	0	6	3
-|PF00075:RNase H|-|-|-|-|-|-	N0.HOG0001692	0	0	1	0	0	0	0	0	0	0	0	0	1	1	0	0	0	0	0	0	0	0	0	0	0	0	0	0	0	2	0	0	0	0	0	0	1	1	0	0	0	0	0	0	0	0	1	0
-|PF04991:LicD family|-|-|-|-|S|-	N0.HOG0001693	2	2	1	2	2	2	2	2	2	2	2	1	2	2	0	0	2	2	1	2	1	1	1	2	2	2	1	2	1	0	0	0	1	1	0	0	0	2	0	1	1	2	1	2	2	0	0	0
-|-|-|-|-|-|S|-	N0.HOG0001694	2	2	3	1	5	1	0	1	0	1	1	0	0	0	0	4	2	2	4	3	4	1	1	1	4	3	2	2	2	0	0	2	2	3	0	0	0	1	0	2	2	2	2	0	1	1	0	0
-|PF00786:P21-Rho-binding domain; PF00069:Protein kinase domain|-|-|-|-|-|-	N0.HOG0001695	1	1	1	1	1	1	1	1	1	1	1	1	1	1	5	1	1	1	1	1	1	1	1	1	1	1	1	1	1	1	4	0	1	1	1	6	2	1	5	1	1	1	1	3	1	1	1	1
-|PF14604:Variant SH3 domain|-|-|-|-|S|-	N0.HOG0001696	0	0	0	0	0	0	0	0	0	0	0	0	0	0	6	0	0	0	0	0	0	0	0	0	0	0	0	0	0	1	2	0	0	0	0	4	2	0	1	0	0	0	0	0	0	0	1	0
-|PF14604:Variant SH3 domain|-|-|-|-|-|-	N0.HOG0001697	1	1	1	1	1	1	1	2	2	2	2	1	1	1	0	1	1	1	1	1	1	0	1	1	1	1	1	1	1	1	1	1	1	1	1	0	1	1	1	1	1	1	1	1	1	1	2	3
-|PF12511:Protein of unknown function (DUF3716)|-|-|-|-|-|-	N0.HOG0001698	3	3	1	1	1	1	1	0	0	0	1	0	0	0	0	3	2	3	3	3	3	6	1	0	3	3	2	2	2	0	0	0	2	3	0	0	0	0	0	1	1	3	3	5	1	0	0	0
-|PF00505:HMG (high mobility group) box|-|-|-|-|-|TF	N0.HOG0001699	2	2	1	1	1	1	1	1	1	1	1	2	1	1	0	2	1	1	1	2	2	2	1	1	1	1	2	2	2	0	1	1	1	1	0	2	1	1	1	2	2	1	1	2	1	2	1	3
-|PF00587:tRNA synthetase class II core domain (G, H, P, S and T); PF03129:Anticodon binding domain| Aminoacyl-tRNA biosynthesis; Glycine, serine and threonine metabolism|-|-|-|-|-	N0.HOG0001700	2	2	1	2	1	0	2	1	1	2	1	1	2	1	1	2	2	2	1	1	2	1	1	1	2	2	2	2	2	1	1	1	1	1	1	1	1	1	1	1	1	0	1	1	1	1	1	1
-|PF03959:Serine hydrolase (FSH1)|-|-|-|PKS|-|-	N0.HOG0001701	3	2	0	1	2	2	2	4	2	3	1	1	3	1	0	1	3	3	2	2	2	1	1	0	3	2	2	3	3	0	0	0	1	1	0	0	0	1	0	1	1	1	1	2	2	3	0	0
-|-|-|-|-|-|-|-	N0.HOG0001702	3	3	0	1	0	0	0	0	0	0	0	0	0	0	0	3	3	3	2	5	3	3	1	0	1	3	3	3	2	0	0	0	3	2	0	0	0	0	0	3	4	2	4	0	3	1	0	0
-|PF00903:Glyoxalase/Bleomycin resistance protein/Dioxygenase superfamily|Pyruvate metabolism|-|-|-|-|-	N0.HOG0001703	3	3	0	1	1	0	0	3	3	1	2	1	2	1	4	2	2	2	2	1	2	3	1	2	2	2	1	1	0	0	2	2	2	1	0	0	0	2	0	1	1	2	2	0	3	2	0	0
-|PF04082:Fungal specific transcription factor domain; PF00172:Fungal Zn(2)-Cys(6) binuclear cluster domain|-|-|-|-|-|TF	N0.HOG0001704	1	1	1	1	1	1	3	2	3	4	4	2	4	2	0	1	1	1	1	2	1	1	1	1	2	2	1	1	1	0	0	1	1	1	0	0	0	1	0	1	1	1	1	2	1	3	0	0
-|PF01522:Polysaccharide deacetylase|-|-|-|-|S|-	N0.HOG0001705	1	1	0	0	5	2	4	2	3	3	2	7	3	3	0	1	0	0	1	1	1	0	0	1	5	1	1	0	1	2	0	1	1	1	1	0	0	2	0	1	1	1	1	0	2	3	1	1
-|PF00107:Zinc-binding dehydrogenase; PF08240:Alcohol dehydrogenase GroES-like domain|Fructose and mannose metabolism|-|-|-|-|-	N0.HOG0001706	2	1	1	1	2	2	1	1	3	4	3	2	2	4	0	1	1	1	1	1	1	1	1	0	3	1	1	1	1	0	0	0	1	1	1	3	0	1	1	1	1	1	1	1	2	2	0	1
-|PF13095:Kinetochore Sim4 complex subunit FTA2|-|-|-|-|-|-	N0.HOG0001707	4	2	0	1	1	0	0	0	0	0	0	0	0	0	0	6	7	6	4	3	7	7	0	0	2	7	3	5	5	0	0	0	0	1	0	0	0	0	0	2	2	0	0	0	0	0	0	0
-|PF00611:Fes/CIP4, and EFC/F-BAR homology domain; PF00018:SH3 domain|-|-|-|-|-|-	N0.HOG0001708	1	1	1	1	1	0	1	1	1	1	1	1	1	1	6	1	1	1	1	1	1	1	1	1	1	1	1	1	1	1	4	1	1	1	2	5	1	1	6	1	1	1	1	1	1	1	1	2
-|PF04389:Peptidase family M28|-|-|MER033376|-|S|-	N0.HOG0001709	1	1	2	1	1	2	1	1	1	1	1	1	1	1	2	1	1	1	2	1	1	2	2	1	2	1	1	1	1	1	1	1	1	2	1	1	1	1	1	1	1	2	2	2	2	1	1	1
-|PF00300:Histidine phosphatase superfamily (branch 1)|Glycolysis / Gluconeogenesis|-|-|-|-|-	N0.HOG0001710	1	3	1	2	1	1	2	2	2	2	1	2	3	3	0	1	2	2	1	1	1	1	0	0	2	2	2	2	2	1	0	1	1	1	1	0	1	0	0	2	2	1	1	1	2	2	1	1
-|PF04145:Ctr copper transporter family|-|-|-|-|S|-	N0.HOG0001711	1	1	2	0	3	1	2	1	2	1	0	1	2	1	1	2	2	1	2	1	2	1	1	1	2	2	1	1	1	2	1	1	1	1	1	1	3	1	1	1	1	1	1	1	2	2	3	3
-|PF00566:Rab-GTPase-TBC domain|-|-|-|-|-|-	N0.HOG0001712	1	1	1	1	1	1	1	1	1	1	1	1	1	1	2	1	1	1	1	1	1	1	1	1	1	1	1	1	1	0	7	1	1	0	1	8	2	1	7	1	1	1	1	1	1	1	0	0
-|-|-|-|-|-|-|-	N0.HOG0001713	2	3	0	0	0	4	0	1	1	3	0	0	1	1	0	6	3	3	1	0	6	4	0	1	2	5	5	7	6	0	0	8	0	1	0	0	0	0	0	3	3	0	0	0	0	0	0	0
-|PF00412:LIM domain; PF00620:RhoGAP domain|-|-|-|-|-|-	N0.HOG0001714	1	1	1	1	1	1	1	1	1	1	1	1	1	1	3	2	1	1	1	1	1	1	1	1	1	1	1	1	1	1	4	1	1	1	2	7	2	1	4	1	1	1	1	2	1	0	1	2
GH47|PF01532:Glycosyl hydrolase family 47|N-Glycans biosynthesis|-|-|-|S|-	N0.HOG0001715	2	2	1	1	1	2	1	1	1	2	2	1	1	1	1	2	1	1	2	2	2	2	1	1	2	2	1	1	1	1	0	2	1	1	2	1	2	1	0	1	1	1	1	1	1	1	1	3
-|PF00096:Zinc finger, C2H2 type|-|-|-|-|-|TF	N0.HOG0001716	0	0	0	0	0	0	0	0	0	0	0	0	0	0	4	0	0	0	0	0	0	0	0	0	0	0	0	0	0	1	3	0	0	0	1	4	2	0	3	0	0	0	0	0	0	0	2	1
-|PF00096:Zinc finger, C2H2 type|-|-|-|-|-|TF	N0.HOG0001717	1	1	1	1	1	1	1	1	1	1	1	1	1	1	5	1	1	1	1	1	1	1	1	1	1	1	1	1	1	1	0	1	1	1	0	0	0	1	0	1	1	1	1	1	1	1	1	0
-|PF00155:Aminotransferase class I and II|Propanoate metabolism|-|-|-|-|-	N0.HOG0001718	1	0	2	2	2	1	1	2	4	6	4	1	4	2	0	1	1	1	1	2	1	1	1	2	0	1	1	1	1	2	1	1	0	1	0	2	1	2	1	1	1	1	0	0	2	4	1	0
-|PF00004:ATPase family associated with various cellular activities (AAA); PF09336:Vps4 C terminal oligomerisation domain; PF17862:AAA+ lid domain|-|3.A.16.1.2|-|-|-|-	N0.HOG0001719	0	0	0	0	0	0	0	0	0	0	0	0	0	0	0	1	1	1	1	1	1	2	0	0	0	1	0	1	1	0	0	0	1	0	0	0	1	0	0	0	0	1	1	0	0	0	0	0
-|PF00355:Rieske [2Fe-2S] domain; PF00067:Cytochrome P450; PF07992:Pyridine nucleotide-disulphide oxidoreductase; PF14759:Reductase C-terminal|Ascorbate and aldarate metabolism|-|-|-|S|-	N0.HOG0001721	1	1	2	2	1	3	1	1	1	1	1	1	1	1	1	1	1	1	1	1	1	2	1	1	2	1	1	2	1	1	0	1	1	1	1	0	0	1	0	1	1	2	2	2	1	1	1	1
-|PF14721:Apoptosis-inducing factor, mitochondrion-associated, C-term; PF07992:Pyridine nucleotide-disulphide oxidoreductase|-|-|-|-|S|-	N0.HOG0001722	0	0	0	1	1	0	0	0	0	0	0	0	0	0	1	0	0	0	0	0	0	0	0	0	0	0	0	0	0	0	1	0	0	0	0	1	1	0	1	0	0	0	0	0	0	0	0	0
-|PF08447:PAS fold; PF00320:GATA zinc finger; PF13426:PAS domain|-|-|-|-|-|TF	N0.HOG0001723	0	1	1	2	2	1	2	1	1	1	1	1	0	0	3	2	2	2	1	1	2	2	0	0	2	1	2	2	2	1	0	1	1	1	1	2	0	0	3	1	1	2	1	5	2	1	1	1
-|PF01323:DSBA-like thioredoxin domain|Glutathione metabolism|-|-|-|-|-	N0.HOG0001724	1	1	1	1	1	1	2	2	2	1	2	1	1	1	2	2	2	2	1	2	2	2	2	2	2	2	1	1	1	0	0	2	1	2	0	0	2	1	0	1	1	1	1	2	3	2	0	0
-|PF06094:Gamma-glutamyl cyclotransferase, AIG2-like|-|-|-|-|-|-	N0.HOG0001725	4	3	1	0	1	0	5	2	1	2	0	2	6	1	0	5	2	1	2	3	4	1	0	2	2	3	2	1	1	0	0	2	1	0	0	0	0	0	0	1	1	1	0	0	3	4	0	0
-|PF00271:Helicase conserved C-terminal domain; PF00176:SNF2-related domain; PF09110:HAND; PF09111:SLIDE|Purine metabolism|-|-|-|-|-	N0.HOG0001726	1	1	1	1	1	1	2	3	2	1	2	2	1	1	1	1	1	1	1	1	2	1	1	1	1	1	1	1	1	2	2	1	1	1	2	1	1	1	1	1	1	1	1	1	2	1	2	2
-|PF07690:Major Facilitator Superfamily|-|2.A.1.8.5|-|-|S|-	N0.HOG0001727	2	2	1	1	1	1	1	1	2	1	2	1	1	1	2	3	1	1	2	2	3	2	2	0	1	2	2	2	2	1	1	0	2	1	0	3	0	1	0	2	2	2	2	1	2	1	1	0
GH76|PF03663:Glycosyl hydrolase family 76|-|-|-|-|S|-	N0.HOG0001728	2	2	0	1	1	0	3	1	1	1	1	2	2	1	0	2	1	2	2	2	2	1	2	0	2	2	2	2	2	4	0	1	0	2	2	0	0	0	0	2	2	1	1	2	3	1	0	2
-|PF01202:Shikimate kinase|Pentose phosphate pathway|-|-|-|S|-	N0.HOG0001729	2	2	1	1	1	2	1	2	2	1	1	1	1	1	1	1	1	1	1	1	1	2	1	1	2	2	2	2	2	1	1	1	1	0	1	1	0	1	1	2	2	1	1	2	1	1	1	1
-|PF00248:Aldo/keto reductase family|Fructose and mannose metabolism; Pyruvate metabolism; Pentose and glucuronate interconversions; Galactose metabolism; Glycerolipid metabolism|-|-|-|-|-	N0.HOG0001730	1	1	1	1	2	2	2	1	1	1	1	1	2	1	0	2	3	3	2	3	3	1	1	1	2	1	1	1	1	5	0	1	1	1	5	0	0	1	0	1	1	1	1	1	2	1	4	3
-|PF15411:Pleckstrin homology domain; PF06395:CDC24 Calponin; PF00564:PB1 domain; PF00621:RhoGEF domain|-|-|-|-|-|-	N0.HOG0001731	1	1	1	1	1	1	1	1	1	1	1	1	1	1	5	1	1	1	1	1	1	1	1	1	1	1	1	1	1	1	3	1	1	1	1	6	2	1	3	1	1	1	1	1	3	1	1	1
-|PF10294:Lysine methyltransferase|-|-|-|-|-|-	N0.HOG0001733	0	0	0	0	0	0	0	0	0	0	0	0	0	0	0	0	0	0	0	0	0	0	0	0	0	0	0	0	0	1	3	0	0	0	1	2	4	0	4	0	0	0	0	0	0	0	0	1
-|PF00797:N-acetyltransferase|-|-|-|-|-|-	N0.HOG0001734	2	2	1	4	2	0	1	1	1	5	1	3	2	1	5	2	0	0	2	3	2	2	1	1	2	3	1	1	1	1	0	1	1	1	1	0	1	1	0	1	1	1	1	1	2	3	0	1
-|PF13688:Metallo-peptidase family M12; PF00200:Disintegrin|-|-|-|-|S|-	N0.HOG0001735	1	1	1	1	1	1	1	1	2	2	2	1	2	2	6	1	1	1	1	1	1	1	1	1	2	1	1	1	1	1	2	1	1	1	3	3	2	1	3	1	1	0	1	1	2	2	1	1
-|PF04389:Peptidase family M28|-|-|-|-|S|-	N0.HOG0001736	1	1	2	1	2	1	2	1	1	1	1	1	1	1	5	1	1	1	1	1	1	1	1	3	1	2	1	1	1	1	1	1	1	1	1	2	3	2	1	1	1	1	1	1	1	1	1	4
-|-|-|-|-|-|S|-	N0.HOG0001737	2	1	1	0	5	0	0	1	0	0	3	0	0	0	0	3	2	2	2	2	2	2	0	0	1	1	0	1	1	0	0	0	0	0	0	0	0	0	0	1	1	0	0	7	6	1	0	0
-|PF00615:Regulator of G protein signaling domain|-|-|-|-|-|-	N0.HOG0001738	1	1	1	2	1	1	1	1	2	1	1	2	1	1	0	1	1	1	1	1	2	1	1	1	1	2	1	2	1	0	2	1	1	2	0	2	2	1	3	2	2	1	1	1	2	2	0	0
-|PF00191:Annexin|-|1.A.31.1.2|-|-|-|-	N0.HOG0001739	2	2	2	1	1	2	1	2	2	2	2	1	1	1	1	2	1	1	2	2	2	1	1	1	1	2	2	2	2	0	0	2	1	1	2	0	2	1	0	2	1	1	1	2	1	1	0	1
-|-|-|-|-|-|S|-	N0.HOG0001740	1	1	0	0	4	2	2	3	3	7	2	3	4	5	0	0	1	1	0	0	0	2	0	1	2	1	1	0	1	0	0	0	1	1	1	0	0	0	0	1	1	1	1	0	3	3	2	1
-|PF00067:Cytochrome P450|-|-|-|-|S|-	N0.HOG0001741	2	1	1	2	2	1	1	2	1	2	1	2	1	2	0	2	2	2	2	2	2	1	1	1	1	2	1	1	1	1	1	1	2	1	1	1	0	1	2	1	1	1	1	1	1	2	1	1
-|PF01244:Membrane dipeptidase (Peptidase family M19)|-|-|-|-|S|-	N0.HOG0001742	1	1	2	1	7	2	1	2	2	1	1	1	4	2	0	2	1	1	0	1	1	2	1	2	2	1	1	1	1	1	1	1	1	1	1	1	0	1	1	1	1	1	1	1	1	1	1	1
-|-|-|-|-|-|S|-	N0.HOG0001743	2	0	2	3	0	1	0	0	0	1	0	1	2	2	0	4	3	2	3	5	3	0	0	5	1	6	3	2	2	0	0	4	1	0	0	0	0	1	0	2	2	1	1	0	0	1	0	1
-|PF01369:Sec7 domain; PF15410:Pleckstrin homology domain|-|-|-|-|-|-	N0.HOG0001744	1	1	1	1	1	1	1	1	1	1	1	1	1	1	4	1	1	1	1	1	1	1	2	1	1	1	1	1	1	1	5	1	2	1	1	6	2	1	3	1	1	1	1	1	1	1	1	1
-|PF00561:alpha/beta hydrolase fold|Arginine and proline metabolism|-|MER033422|-|-|-	N0.HOG0001745	1	1	1	1	2	0	1	1	1	1	1	1	1	1	0	2	2	2	2	2	2	2	1	1	1	2	2	2	2	1	1	1	2	1	1	1	1	1	1	2	2	2	2	2	1	1	0	1
-|PF00113:Enolase, C-terminal TIM barrel domain; PF03952:Enolase, N-terminal domain|Phenylalanine, tyrosine and tryptophan biosynthesis; Glycolysis / Gluconeogenesis|-|-|-|-|-	N0.HOG0001746	1	1	1	1	1	1	1	1	1	1	1	2	3	3	2	1	1	1	1	1	1	1	1	1	1	1	1	1	1	1	2	1	1	1	1	3	3	1	2	1	1	0	1	3	2	1	2	1
-|PF00773:RNB domain; PF17877:DIS3-like exonuclease 2 C terminal; PF17849:Dis3-like cold-shock domain 2 (CSD2)|-|-|-|-|-|-	N0.HOG0001747	1	1	1	1	1	1	1	1	1	1	1	1	1	1	3	1	1	1	2	1	1	1	1	1	1	1	1	1	1	1	5	1	1	1	1	7	2	1	5	1	1	0	1	1	1	1	1	1
-|PF00917:MATH domain; PF12436:ICP0-binding domain of Ubiquitin-specific protease 7; PF00443:Ubiquitin carboxyl-terminal hydrolase; PF14533:Ubiquitin-specific protease C-terminal|-|-|MER032245|-|-|-	N0.HOG0001748	1	1	1	1	1	2	1	1	1	1	1	1	1	1	3	1	1	1	1	1	1	2	1	1	1	1	1	1	1	1	3	2	1	1	1	7	2	1	4	1	1	1	1	1	1	1	1	1
-|PF00172:Fungal Zn(2)-Cys(6) binuclear cluster domain; PF04082:Fungal specific transcription factor domain|-|-|-|-|-|TF	N0.HOG0001749	0	0	1	3	10	8	1	1	3	6	6	5	6	3	0	0	1	1	1	1	1	0	0	1	2	1	0	0	0	0	0	1	0	1	0	0	0	1	0	0	0	0	0	0	1	8	0	0
-|PF00069:Protein kinase domain|Inositol phosphate metabolism; Starch and sucrose metabolism; Sphingoglycolipid metabolism; Benzoate degradation via CoA ligation; Nicotinate and nicotinamide metabolism|-|-|-|-|-	N0.HOG0001750	1	1	1	1	1	1	1	1	1	1	1	1	1	1	5	1	1	1	1	1	1	1	1	1	1	1	1	1	1	1	4	1	1	1	1	6	2	1	4	1	1	1	1	2	1	1	1	1
-|PF03798:TLC domain; PF08390:TRAM1-like protein|Sphingophospholipid biosynthesis; Sphingoglycolipid metabolism|-|-|-|S|-	N0.HOG0001751	2	2	1	1	2	0	1	1	1	1	1	1	1	1	0	2	2	2	2	2	2	1	1	1	0	2	2	2	2	1	1	1	1	1	2	0	1	1	1	2	2	1	1	1	1	2	1	1
-|PF00170:bZIP transcription factor|-|-|-|-|-|TF	N0.HOG0001752	1	1	1	1	1	1	1	1	1	1	1	1	0	1	3	1	1	1	1	1	1	1	1	1	1	1	1	1	1	1	4	1	1	1	1	7	3	1	6	1	1	0	1	1	1	1	1	1
-|PF13202:EF hand; PF13499:EF-hand domain pair|-|-|-|-|-|-	N0.HOG0001753	1	1	1	1	1	1	1	1	1	1	1	1	1	1	3	1	1	1	1	1	1	1	1	1	1	1	1	1	1	2	2	1	1	1	2	7	4	1	3	1	1	1	1	2	1	1	2	2
-|PF04468:PSP1 C-terminal conserved region|-|-|-|-|-|-	N0.HOG0001754	1	1	1	1	1	1	1	1	1	1	1	1	1	1	2	1	1	1	1	1	1	1	1	1	1	1	1	1	1	1	5	1	1	1	1	4	2	1	4	1	1	1	1	1	1	1	1	1
-|PF01694:Rhomboid family|-|-|-|-|S|-	N0.HOG0001755	0	0	0	0	0	0	0	1	1	1	1	0	1	1	0	0	0	0	0	0	0	0	0	1	0	0	0	0	0	0	0	1	0	0	0	0	0	1	0	0	0	0	0	0	0	1	0	0
-|PF01694:Rhomboid family|-|-|MER236428|-|S|-	N0.HOG0001756	0	0	0	0	0	0	0	0	0	0	0	0	0	0	1	0	0	0	0	0	0	0	0	0	0	0	0	0	0	1	2	0	0	0	1	1	1	0	3	0	0	0	0	0	1	0	2	1
-|PF01694:Rhomboid family|-|-|MER236572|-|S|-	N0.HOG0001757	0	0	0	0	0	0	1	0	0	0	0	1	0	0	0	0	0	0	0	0	0	0	0	0	0	0	0	0	0	1	1	0	0	0	1	1	1	0	1	0	0	0	0	1	2	0	1	1
-|PF01694:Rhomboid family|-|-|-|-|S|-	N0.HOG0001758	1	1	1	1	1	1	1	0	0	0	0	1	0	0	0	1	1	1	1	1	1	1	1	0	1	1	1	1	1	0	0	0	1	1	0	0	0	0	0	1	1	1	1	1	1	0	0	0
-|PF07647:SAM domain (Sterile alpha motif); PF14847:Ras-binding domain of Byr2; PF00069:Protein kinase domain|-|-|-|-|-|-	N0.HOG0001759	0	0	0	0	0	0	0	0	0	0	0	0	0	0	2	0	0	0	0	0	0	0	0	0	0	0	0	0	0	1	1	0	0	0	1	1	1	0	1	0	0	0	0	0	0	0	1	1
-|PF00069:Protein kinase domain|-|-|-|-|-|-	N0.HOG0001760	0	0	0	0	0	0	0	0	0	0	0	0	0	0	2	0	0	0	0	0	0	0	0	0	0	0	0	0	0	0	2	0	0	0	1	3	1	0	3	0	0	0	0	0	0	0	1	1
-|PF00536:SAM domain (Sterile alpha motif); PF07647:SAM domain (Sterile alpha motif); PF14847:Ras-binding domain of Byr2; PF00069:Protein kinase domain|-|-|-|-|-|-	N0.HOG0001762	1	1	1	1	1	1	1	1	1	1	1	1	1	1	0	1	1	1	1	1	1	1	1	1	1	1	1	2	1	0	0	1	1	1	0	0	0	1	0	1	1	1	1	1	1	1	0	0
-|PF00615:Regulator of G protein signaling domain; PF00610:Domain found in Dishevelled, Egl-10, and Pleckstrin (DEP)|-|-|-|-|-|-	N0.HOG0001763	1	1	1	1	1	1	1	1	1	1	1	1	1	1	5	1	1	1	1	1	1	1	1	1	1	1	1	0	1	1	3	1	1	1	1	4	2	0	4	1	1	1	1	2	1	1	2	2
-|-|-|-|-|-|-|-	N0.HOG0001764	2	1	3	2	2	2	2	1	1	1	1	1	1	1	0	2	2	2	2	3	2	1	1	1	2	1	1	1	1	0	0	1	2	2	0	0	0	2	0	1	1	1	2	2	3	1	0	0
-|PF13246:Cation transport ATPase (P-type); PF16212:Phospholipid-translocating P-type ATPase C-terminal; PF16209:Phospholipid-translocating ATPase N-terminal|-|3.A.3.8.4|-|-|S|-	N0.HOG0001765	0	0	0	0	0	0	0	0	0	0	0	0	0	0	2	0	0	0	0	0	0	0	0	0	0	0	0	0	0	1	1	0	0	0	1	0	1	0	1	0	0	0	0	0	0	0	1	1
-|PF13246:Cation transport ATPase (P-type); PF16212:Phospholipid-translocating P-type ATPase C-terminal; PF00122:E1-E2 ATPase; PF16209:Phospholipid-translocating ATPase N-terminal|-|3.A.3.8.2|-|-|-|-	N0.HOG0001766	1	1	1	1	1	1	1	1	1	1	1	1	1	1	3	1	1	1	1	1	1	1	1	1	1	1	1	1	1	1	2	1	1	1	1	3	1	1	4	1	1	1	1	1	1	1	1	1
-|PF00172:Fungal Zn(2)-Cys(6) binuclear cluster domain; PF04082:Fungal specific transcription factor domain|-|-|-|-|-|TF	N0.HOG0001767	1	1	1	1	1	1	1	1	1	2	1	1	3	2	0	1	1	1	1	1	1	1	1	1	1	1	1	1	1	5	0	1	0	1	14	0	1	1	0	1	1	0	0	1	1	1	3	4
CBM21|PF03370:Carbohydrate/starch-binding module (family 21)|-|-|-|-|-|-	N0.HOG0001768	1	1	1	1	1	0	1	1	1	1	1	1	1	1	7	1	1	1	1	1	1	1	1	4	1	1	1	1	1	1	2	1	1	1	1	3	2	1	4	1	1	1	1	2	1	1	1	2
-|PF00069:Protein kinase domain|-|-|-|-|-|-	N0.HOG0001769	3	1	0	0	0	1	4	1	1	0	0	0	5	1	0	3	2	2	0	1	0	1	1	4	1	5	0	1	1	0	0	3	0	4	0	0	0	0	0	3	3	0	0	0	5	1	0	0
-|PF07690:Major Facilitator Superfamily|-|2.A.1.28.2|-|-|S|-	N0.HOG0001770	0	1	0	0	0	0	0	0	0	0	0	0	0	0	3	0	0	0	0	0	0	0	0	0	0	0	0	0	0	0	3	0	0	0	0	2	0	0	6	0	0	0	0	0	0	0	0	0
-|PF07690:Major Facilitator Superfamily|-|2.A.1.28.2|-|-|-|-	N0.HOG0001771	1	1	1	1	1	1	1	1	1	1	1	1	1	1	2	1	1	1	1	1	1	1	1	1	1	2	1	1	1	2	1	1	1	1	1	1	1	1	1	1	1	1	1	3	1	1	1	1
-|PF00069:Protein kinase domain|-|1.A.26.1.1|-|-|-|-	N0.HOG0001772	1	1	1	1	1	1	1	2	2	3	2	2	1	1	2	1	1	2	1	1	1	1	1	1	1	1	1	1	1	1	1	1	1	1	2	2	1	1	2	1	1	1	1	1	1	5	1	1
-|PF03959:Serine hydrolase (FSH1)|-|-|-|PKS|S|-	N0.HOG0001773	2	2	1	2	1	1	1	4	2	4	6	2	1	0	0	2	2	2	1	1	1	1	1	3	2	1	2	1	2	0	0	1	1	1	0	0	0	1	0	2	2	0	1	1	5	0	0	0
-|PF02515:CoA-transferase family III|-|-|-|-|-|-	N0.HOG0001774	1	1	2	1	4	1	2	2	2	6	3	1	3	3	0	1	1	1	1	1	1	1	1	3	2	1	1	1	1	2	1	0	1	1	2	1	0	0	1	1	1	1	1	2	2	2	1	0
-|PF00153:Mitochondrial carrier protein|-|2.A.29.7.3|-|-|-|-	N0.HOG0001775	1	1	1	1	3	4	2	1	1	2	2	2	1	0	1	1	2	2	2	1	2	1	1	1	1	1	1	1	1	1	1	1	1	1	1	0	2	1	1	1	1	1	1	1	2	2	1	1
-|PF11970:G protein-coupled glucose receptor regulating Gpa2 C-term; PF11710:G protein-coupled glucose receptor regulating Gpa2|-|-|-|-|S|-	N0.HOG0001776	1	1	1	2	1	2	1	1	2	3	3	2	1	1	0	1	1	1	1	1	1	1	0	1	2	1	1	0	1	7	0	2	1	0	4	0	0	1	0	1	1	1	1	0	2	2	4	5
-|PF02269:Transcription initiation factor IID, 18kD subunit|-|-|-|-|-|-	N0.HOG0001777	1	2	1	1	1	1	1	1	1	1	1	1	2	2	1	2	2	2	2	2	2	1	1	1	1	2	1	1	1	1	1	1	1	1	1	0	1	1	1	2	2	1	1	1	1	1	1	1
-|-|-|-|-|-|-|-	N0.HOG0001778	1	1	1	2	1	2	2	1	1	1	1	1	1	1	0	2	2	1	2	1	2	2	1	1	2	1	2	1	1	0	0	1	2	2	0	0	0	1	0	2	2	2	2	2	2	1	0	0
-|PF02784:Pyridoxal-dependent decarboxylase, pyridoxal binding domain; PF00278:Pyridoxal-dependent decarboxylase, C-terminal sheet domain|Urea cycle and metabolism of amino groups; Arginine and proline metabolism; Alkaloid biosynthesis II|-|-|-|-|-	N0.HOG0001779	1	1	1	1	1	1	1	2	3	1	1	1	1	1	4	2	1	1	1	1	2	1	1	2	1	1	2	2	2	1	1	1	1	1	1	3	2	1	1	2	2	0	1	1	1	2	1	1
-|PF00069:Protein kinase domain|-|-|-|-|-|-	N0.HOG0001780	1	1	1	1	1	1	1	1	1	1	1	1	1	1	2	1	1	1	1	1	1	1	1	1	1	1	1	1	1	1	2	1	1	1	1	7	2	1	4	1	1	1	1	2	1	1	1	1
-|-|-|-|-|-|-|-	N0.HOG0001781	1	1	1	1	1	1	2	1	1	1	1	1	1	1	2	1	1	1	1	1	2	1	1	1	1	1	1	1	1	0	3	1	1	1	0	9	1	1	5	1	1	1	1	1	3	1	0	0
GH115|PF17829:Gylcosyl hydrolase family 115 C-terminal domain; PF15979:Glycosyl hydrolase family 115|-|-|-|-|S|-	N0.HOG0001782	2	1	1	2	3	3	1	1	1	0	1	1	0	0	0	3	1	1	2	2	3	3	1	0	2	3	3	2	2	2	0	0	2	1	1	0	0	0	0	1	1	2	2	1	2	0	1	1
CE15|PF00734:Fungal cellulose binding domain|-|-|-|-|S|-	N0.HOG0001783	2	1	2	1	1	2	0	1	1	0	0	1	0	0	0	3	1	1	2	2	2	2	2	0	3	2	3	3	3	1	0	0	2	2	1	0	0	1	0	2	2	2	2	1	1	1	2	1
GH72|PF03198:Glucanosyltransferase|-|-|-|-|S|-	N0.HOG0001784	2	2	1	1	2	1	2	1	1	1	1	2	1	1	0	2	2	2	2	2	2	2	1	1	1	2	2	2	2	0	0	1	1	2	0	0	0	1	0	2	2	1	1	2	2	1	0	0
-|PF05653:Magnesium transporter NIPA|-|-|-|-|S|-	N0.HOG0001785	0	0	0	0	0	0	0	0	0	0	0	0	0	0	1	0	0	0	0	0	0	0	0	0	0	0	0	0	0	1	1	0	0	0	1	2	1	0	1	0	0	0	0	0	0	0	2	1
-|PF05653:Magnesium transporter NIPA|-|-|-|-|S|-	N0.HOG0001786	1	1	1	1	1	1	1	1	1	1	1	1	1	1	2	1	1	1	1	1	1	1	1	2	1	1	1	1	1	1	2	1	1	1	1	1	1	1	3	1	1	1	1	1	1	1	1	1
-|PF02737:3-hydroxyacyl-CoA dehydrogenase, NAD binding domain; PF00725:3-hydroxyacyl-CoA dehydrogenase, C-terminal domain|Butanoate metabolism; Benzoate degradation via CoA ligation|-|-|-|S|-	N0.HOG0001787	1	1	0	1	1	0	3	2	2	7	2	4	3	2	0	1	1	1	1	2	2	3	2	1	2	2	1	1	1	0	0	0	1	1	0	0	0	1	0	1	1	1	1	3	3	4	0	0
AA4|PF01565:FAD binding domain; PF02913:FAD linked oxidases, C-terminal domain|Pyruvate metabolism|-|-|-|-|-	N0.HOG0001788	3	3	0	0	3	3	2	0	1	1	2	1	6	5	0	0	0	0	0	3	0	0	0	1	4	3	0	1	1	3	0	0	0	1	0	0	0	0	0	0	0	0	0	0	1	1	0	0
-|PF01370:NAD dependent epimerase/dehydratase family|-|-|-|-|-|-	N0.HOG0001789	3	2	1	0	1	0	1	0	1	4	5	3	2	2	1	2	2	2	2	1	2	1	0	1	2	2	2	2	2	0	0	1	1	1	0	0	0	2	0	2	2	1	1	1	3	4	0	0
-|PF00581:Rhodanese-like domain|-|-|-|-|-|-	N0.HOG0001790	2	2	1	1	1	0	2	0	1	1	1	2	2	1	1	2	2	2	1	2	2	1	1	1	3	2	3	3	3	0	0	1	2	2	0	0	0	1	0	2	2	3	2	2	1	1	2	0
-|PF08581:Tup N-terminal; PF00400:WD domain, G-beta repeat|-|-|-|-|-|-	N0.HOG0001791	1	1	1	1	1	1	1	1	1	1	1	1	1	1	3	1	1	1	1	1	1	2	1	1	1	2	1	1	1	1	3	1	1	1	1	4	2	1	2	1	1	1	1	1	1	1	3	1
-|PF00027:Cyclic nucleotide-binding domain|-|-|-|-|-|-	N0.HOG0001792	1	1	1	1	1	1	1	1	1	1	1	1	1	1	2	1	1	1	1	1	1	1	1	2	1	1	1	1	1	1	3	1	1	1	1	5	2	1	4	1	1	1	1	2	1	1	1	1
-|-|-|-|-|-|S|-	N0.HOG0001793	2	2	2	2	1	2	2	1	1	1	1	1	1	1	0	2	2	1	1	1	1	2	2	1	2	1	2	1	2	0	0	1	2	1	0	0	0	1	0	2	2	2	2	2	2	1	0	0
-|PF00249:Myb-like DNA-binding domain|-|-|-|-|-|TF	N0.HOG0001794	2	2	1	1	1	1	1	1	1	1	1	1	1	1	0	1	1	1	1	1	1	1	1	1	1	1	1	1	1	0	0	18	1	1	0	0	1	1	0	2	2	1	1	1	1	1	0	0
-|PF12697:Alpha/beta hydrolase family|-|-|-|-|S|-	N0.HOG0001795	2	1	2	1	2	1	1	1	0	2	1	2	2	1	0	3	3	3	3	1	3	2	0	0	2	3	3	3	3	4	0	0	0	0	0	0	0	0	0	1	1	0	0	1	5	1	1	0
-|PF07690:Major Facilitator Superfamily|-|-|-|-|-|-	N0.HOG0001796	1	1	0	0	1	1	2	1	3	3	2	1	2	2	0	1	0	0	1	2	1	0	0	1	3	2	2	2	2	3	0	1	1	0	1	0	0	0	0	1	2	1	1	0	0	3	2	3
-|PF00172:Fungal Zn(2)-Cys(6) binuclear cluster domain; PF11951:Fungal specific transcription factor domain|-|-|-|-|-|TF	N0.HOG0001797	1	1	1	2	3	1	1	3	3	7	4	0	6	3	0	1	1	1	1	1	1	1	1	0	2	1	1	1	1	0	0	1	1	1	0	0	0	2	0	1	1	1	1	1	0	5	0	0
-|-|-|-|-|-|S|-	N0.HOG0001798	2	2	0	0	0	1	0	2	3	2	1	0	1	2	0	2	2	2	2	2	2	2	1	1	1	2	2	2	2	0	0	1	2	1	0	0	0	2	0	2	2	2	2	2	0	2	0	0
-|PF00650:CRAL/TRIO domain|-|-|-|-|-|-	N0.HOG0001799	0	0	0	0	0	0	0	0	0	0	0	0	0	0	0	0	0	0	0	0	0	0	0	0	0	0	0	0	0	0	2	0	0	0	1	2	1	0	2	0	0	0	0	0	0	0	1	1
-|PF03765:CRAL/TRIO, N-terminal domain; PF00650:CRAL/TRIO domain|-|-|-|-|-|-	N0.HOG0001800	1	1	0	2	1	1	1	1	1	1	1	1	1	1	8	1	1	1	1	1	1	2	1	1	1	1	1	1	1	1	0	1	1	1	2	0	1	1	0	1	1	1	1	1	1	1	1	1
-|PF01182:Glucosamine-6-phosphate isomerases/6-phosphogluconolactonase|Aminosugars metabolism|-|-|-|-|-	N0.HOG0001801	1	1	1	1	3	1	1	1	2	1	1	1	2	1	3	1	1	1	0	1	1	1	0	2	1	1	1	1	1	1	3	1	1	0	1	5	2	1	5	1	1	1	1	1	1	1	1	1
-|PF08540:Hydroxymethylglutaryl-coenzyme A synthase C terminal; PF01154:Hydroxymethylglutaryl-coenzyme A synthase N terminal|-|-|-|-|-|-	N0.HOG0001802	1	1	1	1	1	1	1	2	2	2	1	1	2	1	1	2	1	1	1	1	1	2	1	1	3	1	3	3	3	2	1	1	1	1	1	0	1	1	1	1	1	0	1	1	1	2	1	2
-|PF00561:alpha/beta hydrolase fold; PF12697:Alpha/beta hydrolase family|-|-|MER210961|-|-|-	N0.HOG0001803	1	1	2	2	3	2	2	1	1	1	1	1	1	2	0	1	1	1	1	1	1	1	1	0	5	2	1	1	1	1	0	1	1	1	4	0	0	0	0	1	1	1	1	2	1	1	2	4
-|PF00153:Mitochondrial carrier protein|-|2.A.29.4.4|-|-|-|-	N0.HOG0001804	1	1	1	1	1	1	2	2	2	2	2	1	2	2	1	1	1	1	1	1	1	1	2	1	2	1	1	1	1	1	1	1	1	1	1	2	0	1	1	1	1	1	1	2	2	2	1	1
-|PF00106:short chain dehydrogenase|-|-|-|-|-|-	N0.HOG0001805	1	1	1	0	4	3	1	1	1	2	2	2	2	2	1	1	1	1	1	1	1	1	1	1	1	1	1	1	1	1	2	1	1	1	1	2	1	1	2	1	1	1	1	1	1	1	1	1
-|PF08491:Squalene epoxidase; PF01266:FAD dependent oxidoreductase|Terpenoid biosynthesis; Sterol biosynthesis|-|-|-|S|-	N0.HOG0001806	3	1	2	1	1	1	1	1	1	1	1	1	1	1	1	1	2	2	1	2	2	1	2	1	1	2	1	1	1	1	1	1	1	1	1	3	2	1	2	1	1	1	1	1	1	1	1	2
-|-|-|-|-|-|-|-	N0.HOG0001807	2	2	1	1	2	1	2	2	2	1	0	0	1	1	0	2	2	2	2	2	2	1	0	0	2	2	2	2	2	0	0	1	0	1	0	0	0	0	0	2	2	0	0	1	2	4	0	0
-|PF06428:GDP/GTP exchange factor Sec2p|-|-|-|-|-|-	N0.HOG0001808	1	1	1	1	1	0	1	1	1	1	1	1	1	1	1	1	1	1	1	1	1	1	1	1	1	1	1	1	1	1	4	1	1	1	0	4	3	1	7	1	1	1	1	1	1	1	1	1
-|PF01070:FMN-dependent dehydrogenase|Pyruvate metabolism; Glyoxylate and dicarboxylate metabolism|-|-|-|-|-	N0.HOG0001809	1	1	0	1	3	1	2	3	4	4	3	4	3	3	0	1	1	1	1	1	1	1	0	0	2	1	1	1	1	3	0	0	0	0	4	1	0	1	0	1	1	0	0	1	2	2	3	2
-|PF13391:HNH endonuclease|-|-|-|-|-|-	N0.HOG0001810	0	2	2	0	0	0	12	0	0	5	1	0	0	3	0	0	3	3	0	3	0	0	0	3	2	2	1	3	0	0	0	4	0	0	0	0	0	0	0	2	2	0	0	0	0	2	0	0
-|-|-|-|-|-|-|-	N0.HOG0001811	0	0	0	0	0	0	0	0	0	0	0	0	0	0	0	0	0	0	0	0	0	0	0	0	0	0	0	0	0	0	0	0	0	0	0	2	0	0	0	0	0	0	0	0	0	0	0	0
-|PF02194:PXA domain|-|-|-|-|-|-	N0.HOG0001812	2	2	0	1	0	1	1	2	1	1	1	2	1	1	1	2	2	1	2	2	1	1	1	2	1	2	0	1	2	1	1	1	0	1	0	1	1	1	1	2	2	1	1	1	1	1	1	1
GT69|PF11735:Cryptococcal mannosyltransferase 1|Fructose and mannose metabolism; Peptidoglycan biosynthesis; Blood group glycolipid biosynthesis - neolact series; Globoside metabolism; N-Glycans biosynthesis; Sphingoglycolipid metabolism; Blood group glycolipid biosynthesis - lact series; Glycerolipid metabolism; O-Glycans biosynthesis; Chondroitin / heparan sulfate biosynthesis; Keratan sulfate …	N0.HOG0001813	1	1	1	0	1	1	2	3	3	4	3	1	2	1	0	1	1	1	1	1	1	1	1	4	1	1	1	1	1	0	1	2	1	1	0	1	0	1	0	1	1	1	1	1	2	2	1	0
-|PF03403:Platelet-activating factor acetylhydrolase, isoform II|Glycerolipid metabolism|-|-|-|-|-	N0.HOG0001814	2	2	2	2	2	1	1	0	0	0	2	3	0	0	1	3	3	3	2	3	3	2	1	0	3	3	3	3	3	2	0	1	0	1	1	1	0	0	1	0	1	0	0	2	2	0	3	1
-|PF01237:Oxysterol-binding protein|-|-|-|-|-|-	N0.HOG0001815	1	1	1	2	1	1	2	1	1	1	1	2	1	1	1	1	1	1	1	1	1	1	1	1	1	1	1	1	1	1	3	2	1	1	1	2	2	1	6	1	1	1	1	1	2	1	1	1
-|PF00096:Zinc finger, C2H2 type|-|-|-|-|-|TF	N0.HOG0001816	1	1	1	1	1	1	1	1	1	1	1	1	1	1	5	1	1	1	1	1	1	1	1	1	1	1	1	1	1	1	4	1	0	1	1	4	2	1	4	1	1	0	0	1	1	1	1	2
-|PF01780:Ribosomal L37ae protein family|-|-|-|-|-|-	N0.HOG0001817	2	1	1	1	1	1	1	1	1	1	1	1	1	1	3	1	1	1	1	1	1	1	1	1	1	1	1	1	1	1	1	1	1	1	2	4	2	1	3	1	1	1	1	1	1	1	1	1
-|PF08534:Redoxin|-|-|-|-|-|-	N0.HOG0001818	1	1	1	0	1	1	1	2	2	2	2	1	1	2	0	1	2	1	1	1	1	1	1	1	1	1	2	1	1	1	2	1	1	1	1	2	2	1	2	1	1	1	1	1	1	2	1	1
-|-|-|-|-|-|-|-	N0.HOG0001819	3	3	0	1	1	1	0	0	0	0	0	0	0	0	0	2	2	2	2	3	3	3	1	0	8	2	2	2	2	0	0	0	1	2	0	0	0	0	0	2	2	1	1	4	3	0	0	0
-|PF01636:Phosphotransferase enzyme family|-|-|-|-|-|-	N0.HOG0001820	3	6	4	2	1	2	1	0	0	0	0	1	0	0	0	3	7	7	1	3	2	3	0	0	1	3	1	1	1	1	0	0	1	1	0	0	0	1	0	3	4	1	1	0	1	2	0	0
-|PF00018:SH3 domain|-|-|-|-|-|-	N0.HOG0001821	1	1	1	1	1	1	1	1	1	1	1	1	1	1	3	1	1	1	1	1	1	1	1	1	1	1	1	1	1	1	4	1	1	0	1	5	2	1	2	1	1	1	1	2	1	1	2	1
-|-|-|-|-|-|-|-	N0.HOG0001822	3	6	3	0	1	1	1	0	0	1	0	0	1	0	0	0	2	1	1	3	1	4	0	4	0	3	3	0	1	0	0	14	0	9	0	0	0	1	0	1	1	0	0	2	0	0	0	0
-|PF08550:Fungal protein of unknown function (DUF1752); PF11702:Protein of unknown function (DUF3295)|-|-|-|-|S|-	N0.HOG0001823	1	1	1	1	1	1	1	1	1	1	1	1	1	1	2	1	1	1	1	2	1	2	1	1	1	1	1	1	1	1	3	1	1	1	1	6	0	1	2	1	1	1	1	1	1	1	1	0
-|PF07992:Pyridine nucleotide-disulphide oxidoreductase|-|-|-|-|S|-	N0.HOG0001824	0	0	0	0	0	0	0	0	0	0	0	0	0	0	0	0	0	0	0	0	0	0	0	0	0	0	0	0	0	1	1	0	0	0	0	3	1	0	0	0	0	0	0	0	0	0	0	3
-|PF07992:Pyridine nucleotide-disulphide oxidoreductase|-|-|-|-|S|-	N0.HOG0001825	2	1	0	0	3	3	1	1	1	1	2	1	3	2	0	2	1	1	2	2	2	2	0	1	1	1	1	1	1	2	0	0	0	0	3	1	1	1	1	0	0	1	0	1	1	1	3	1
-|PF00069:Protein kinase domain|-|-|-|-|-|-	N0.HOG0001826	1	1	1	1	1	1	1	1	1	1	1	1	0	1	5	1	1	1	1	1	1	1	1	1	1	1	1	1	1	1	4	0	0	1	1	5	2	1	5	1	1	1	1	2	1	1	1	2
-|PF08564:Cdc37 C terminal domain; PF08565:Cdc37 Hsp90 binding domain; PF03234:Cdc37 N terminal kinase binding|-|-|-|-|-|-	N0.HOG0001827	2	3	1	1	1	1	1	1	1	1	1	1	1	1	1	2	2	2	2	4	2	3	1	1	1	2	2	3	2	1	1	1	1	1	1	1	1	1	1	1	1	0	1	1	1	1	1	1
-|PF14558:ML-like domain; PF06011:Transient receptor potential (TRP) ion channel|-|-|-|-|S|-	N0.HOG0001828	2	2	1	1	2	1	1	2	2	1	2	1	2	1	3	2	1	1	2	1	2	2	1	1	1	2	1	1	1	1	0	1	0	1	1	2	3	1	2	1	1	1	1	1	1	2	1	1
-|PF00615:Regulator of G protein signaling domain|-|-|-|-|-|-	N0.HOG0001829	1	1	1	1	1	1	1	1	1	1	1	1	1	1	9	1	1	1	1	1	1	1	1	1	1	1	1	1	1	1	3	0	1	1	1	3	2	1	4	1	1	1	1	1	1	1	1	1
-|PF03795:YCII-related domain|-|-|-|-|S|-	N0.HOG0001830	1	1	1	1	2	1	1	1	1	3	6	1	4	1	1	1	1	1	1	0	1	1	0	3	2	1	1	1	1	1	2	1	1	1	2	1	1	1	1	1	1	0	1	1	1	1	2	2
-|PF13393:Histidyl-tRNA synthetase; PF03129:Anticodon binding domain|Histidine metabolism; Aminoacyl-tRNA biosynthesis|-|-|-|-|-	N0.HOG0001831	2	1	1	1	1	2	1	1	1	1	1	1	1	1	1	2	2	2	2	1	2	2	1	1	1	2	2	2	2	1	2	0	1	1	1	2	1	1	2	1	1	1	1	1	1	1	1	2
-|PF08502:LeuA allosteric (dimerisation) domain; PF00682:HMGL-like|-|-|-|-|-|-	N0.HOG0001833	0	0	1	0	0	0	0	0	0	0	0	0	0	0	1	0	0	0	0	0	0	0	0	0	0	0	0	0	0	0	1	0	0	0	0	1	1	0	1	0	0	0	0	0	0	0	0	0
-|PF00682:HMGL-like|-|-|-|-|-|-	N0.HOG0001834	1	1	1	1	2	1	1	2	1	1	1	1	1	1	1	1	1	1	1	1	1	1	1	1	1	1	1	1	1	0	2	1	1	1	0	3	1	1	2	1	1	1	1	3	1	1	0	0
-|PF00172:Fungal Zn(2)-Cys(6) binuclear cluster domain; PF04082:Fungal specific transcription factor domain|-|-|-|-|-|TF	N0.HOG0001835	1	1	1	1	1	1	1	1	1	1	1	1	1	1	4	1	1	1	2	1	1	1	1	1	1	1	1	1	1	1	3	2	1	1	1	6	2	1	3	1	1	1	1	1	1	1	0	0
-|PF00828:Ribosomal proteins 50S-L15, 50S-L18e, 60S-L27A|-|-|-|-|-|-	N0.HOG0001836	1	1	1	1	1	1	1	1	1	1	1	1	2	2	3	1	1	1	1	1	1	1	1	1	1	1	1	1	1	1	3	1	1	1	1	3	2	1	4	1	1	1	1	1	1	0	1	1
-|PF00135:Carboxylesterase family|Glycerolipid metabolism|-|MER033391|-|S|-	N0.HOG0001837	2	1	0	0	1	1	0	2	2	5	2	2	0	1	2	2	3	3	3	1	2	4	1	0	2	1	2	2	2	3	0	0	1	1	2	0	3	1	0	1	1	1	1	1	2	2	2	2
-|PF00622:SPRY domain|-|-|-|-|S|-	N0.HOG0001838	0	0	0	0	0	0	0	0	0	0	0	0	0	0	1	0	0	0	0	0	0	0	0	0	0	0	0	0	0	0	2	0	0	0	0	4	2	0	3	0	0	0	0	0	0	0	0	1
-|PF00622:SPRY domain|-|-|-|-|S|-	N0.HOG0001839	1	1	1	1	1	1	1	1	1	1	1	1	1	1	0	1	1	1	1	1	1	0	1	1	1	1	1	1	1	1	2	1	1	1	1	1	0	1	1	1	1	1	1	1	1	1	1	1
-|PF00171:Aldehyde dehydrogenase family|Propanoate metabolism; Inositol metabolism; Valine, leucine and isoleucine degradation|-|-|-|S|-	N0.HOG0001841	1	1	1	1	3	1	1	1	1	1	1	1	1	2	0	1	1	1	1	1	1	1	1	1	1	1	1	1	1	0	1	1	1	1	0	1	1	1	1	1	1	1	1	1	1	3	0	0
-|PF00171:Aldehyde dehydrogenase family|-|-|-|-|-|-	N0.HOG0001842	0	0	0	0	1	0	0	1	0	1	0	0	1	1	1	0	0	0	0	0	0	0	0	0	0	0	0	0	0	0	0	0	0	0	0	0	1	0	0	0	0	0	0	0	0	0	0	0
-|-|-|-|-|-|S|-	N0.HOG0001843	0	0	0	0	0	0	0	0	0	1	2	0	0	0	0	2	2	2	2	0	4	1	0	1	0	2	3	6	4	0	0	1	2	0	0	0	0	1	0	2	2	3	2	0	1	0	0	0
GT8|PF01501:Glycosyl transferase family 8|-|-|-|-|S|-	N0.HOG0001844	0	0	0	0	0	0	0	0	0	0	0	0	0	0	2	0	0	0	0	0	0	0	0	0	0	0	0	0	0	0	0	0	0	0	0	0	0	0	1	0	0	0	0	0	0	0	4	5
GT8|PF01501:Glycosyl transferase family 8|-|-|-|-|S|-	N0.HOG0001845	0	0	0	0	0	0	0	0	0	0	0	0	0	0	1	0	0	0	0	0	0	0	0	0	0	0	0	0	0	1	1	0	0	0	2	1	1	0	1	0	0	0	0	0	0	0	1	1
GT8|PF01501:Glycosyl transferase family 8|-|-|-|-|-|-	N0.HOG0001846	1	1	1	2	1	1	1	1	1	1	1	1	1	1	0	1	1	1	1	1	1	1	1	1	1	1	1	1	1	0	0	1	1	1	0	0	0	1	0	1	1	1	1	2	1	1	0	0
-|-|-|-|-|-|-|-	N0.HOG0001847	3	3	1	1	1	1	0	0	1	0	0	0	0	0	0	3	3	3	3	3	3	3	2	0	2	3	2	1	2	0	0	0	3	2	0	0	0	0	0	4	3	3	3	3	1	0	0	0
-|PF07479:NAD-dependent glycerol-3-phosphate dehydrogenase C-terminus; PF01210:NAD-dependent glycerol-3-phosphate dehydrogenase N-terminus|Glycerolipid metabolism|-|-|-|S|-	N0.HOG0001848	1	1	1	1	1	1	1	2	2	2	2	1	1	1	2	1	1	1	1	1	1	1	1	1	1	1	1	1	1	1	3	1	1	1	2	3	2	1	3	1	1	1	1	1	1	2	1	1
-|-|-|-|-|-|-|-	N0.HOG0001849	1	1	1	1	1	0	1	3	3	5	3	2	4	3	0	1	1	1	1	1	1	1	1	1	1	1	1	1	1	0	0	0	1	1	0	0	0	1	0	1	1	1	1	1	1	6	0	0
-|PF00172:Fungal Zn(2)-Cys(6) binuclear cluster domain; PF11951:Fungal specific transcription factor domain|-|-|-|-|-|TF	N0.HOG0001850	1	3	0	1	6	0	3	1	2	4	0	1	3	2	0	2	1	1	2	1	3	1	0	1	1	1	1	1	1	0	0	1	1	1	0	0	0	0	0	1	1	0	1	0	4	1	0	0
-|PF13358:DDE superfamily endonuclease|-|-|-|-|-|-	N0.HOG0001851	1	0	0	0	0	0	0	1	4	7	1	2	0	0	0	0	0	0	0	1	0	0	0	1	0	1	1	0	0	6	0	0	0	0	0	0	0	1	0	0	0	0	1	0	0	1	11	2
-|PF13358:DDE superfamily endonuclease|-|-|-|-|-|-	N0.HOG0001852	0	0	0	0	0	0	0	0	0	0	0	0	0	0	0	0	0	0	0	0	0	0	0	0	0	0	0	0	0	0	0	0	0	0	0	1	0	0	0	0	0	0	0	0	0	0	0	0
-|PF00009:Elongation factor Tu GTP binding domain; PF03143:Elongation factor Tu C-terminal domain; PF03144:Elongation factor Tu domain 2|-|-|-|-|-|-	N0.HOG0001853	1	1	1	1	1	1	1	1	1	1	1	1	1	1	2	1	1	1	1	1	1	1	1	1	1	1	1	1	1	1	4	1	1	1	4	6	2	1	3	1	1	1	1	1	1	1	1	1
-|PF02826:D-isomer specific 2-hydroxyacid dehydrogenase, NAD binding domain; PF00389:D-isomer specific 2-hydroxyacid dehydrogenase, catalytic domain|Glycine, serine and threonine metabolism|-|-|-|-|-	N0.HOG0001854	1	1	1	1	3	1	1	1	1	2	2	2	1	4	1	1	1	0	1	0	1	1	1	2	2	0	1	1	1	1	2	1	1	0	1	3	2	1	2	1	1	0	1	1	1	2	1	1
-|-|-|1.A.4.4.1|-|-|-|-	N0.HOG0001855	2	2	1	1	3	1	1	0	0	0	0	1	1	0	0	2	2	2	2	2	2	2	2	0	1	2	2	2	2	2	0	0	2	2	5	0	0	0	0	2	2	2	2	2	1	0	2	2
-|PF00183:Hsp90 protein; PF13589:Histidine kinase-, DNA gyrase B-, and HSP90-like ATPase; PF02518:Histidine kinase-, DNA gyrase B-, and HSP90-like ATPase|-|-|-|-|S|-	N0.HOG0001856	0	0	0	0	0	0	0	0	0	0	0	0	0	0	1	0	0	0	0	0	0	0	0	0	0	0	0	0	0	1	1	0	0	0	1	1	2	0	1	0	0	0	0	0	0	0	1	1
-|PF02518:Histidine kinase-, DNA gyrase B-, and HSP90-like ATPase; PF00183:Hsp90 protein|-|-|-|-|-|-	N0.HOG0001857	0	0	0	0	0	0	0	0	0	0	0	0	0	0	2	0	0	0	0	0	0	0	0	0	0	0	0	0	0	1	1	0	0	0	1	3	0	0	2	0	0	0	0	0	0	0	2	1
-|PF02518:Histidine kinase-, DNA gyrase B-, and HSP90-like ATPase; PF00183:Hsp90 protein|-|-|-|-|S|-	N0.HOG0001858	1	1	1	1	1	1	1	1	1	1	1	1	1	1	0	1	1	1	1	1	1	1	1	1	1	1	1	1	1	0	0	1	1	1	0	0	0	1	0	1	1	0	1	1	1	1	0	0
-|PF00072:Response regulator receiver domain|-|-|-|-|-|-	N0.HOG0001859	0	0	0	0	0	0	1	0	0	0	0	1	0	0	1	0	0	0	0	0	0	0	0	0	0	0	0	0	0	0	2	0	0	0	0	1	3	1	2	0	0	0	0	0	0	0	0	0
-|PF00106:short chain dehydrogenase|-|-|-|-|S|-	N0.HOG0001861	2	1	0	1	1	0	1	1	3	6	3	2	3	1	0	2	1	1	1	0	1	1	0	0	2	2	1	1	1	2	0	0	0	0	1	0	0	0	0	2	2	0	0	1	4	1	1	4
-|PF00076:RNA recognition motif. (a.k.a. RRM, RBD, or RNP domain); PF00806:Pumilio-family RNA binding repeat|-|-|-|-|-|-	N0.HOG0001862	1	1	1	1	1	1	1	1	1	1	1	1	1	1	4	1	1	1	1	1	1	1	1	1	1	1	1	1	1	1	3	1	1	1	2	3	1	1	5	1	1	1	1	1	2	1	1	1
-|PF00067:Cytochrome P450|Fatty acid metabolism; Tryptophan metabolism; gamma-Hexachlorocyclohexane degradation|-|-|-|S|-	N0.HOG0001863	2	2	1	1	0	0	0	1	0	1	0	1	3	1	0	5	1	1	3	4	5	1	1	0	0	2	2	1	2	0	0	0	4	3	0	0	0	0	0	1	1	4	4	1	1	2	0	1
-|PF04516:CP2 transcription factor|-|-|-|-|S|-	N0.HOG0001864	1	1	1	1	1	1	1	2	2	1	1	1	1	1	3	1	1	1	1	1	1	1	1	1	1	1	1	1	1	0	3	4	1	1	0	5	2	2	2	1	1	1	1	2	1	2	0	0
-|PF08238:Sel1 repeat|-|-|-|-|-|-	N0.HOG0001865	1	1	1	1	1	1	1	1	1	1	1	1	1	1	4	1	1	1	1	1	1	1	1	1	1	1	1	1	1	1	2	1	1	1	1	5	3	1	5	1	1	2	1	2	1	1	1	1
-|PF12814:Meiotic cell cortex C-terminal pleckstrin homology|-|-|-|-|-|-	N0.HOG0001866	1	1	1	1	1	0	1	1	1	1	1	1	1	1	3	1	1	1	1	1	1	1	1	1	0	1	1	1	1	2	4	1	1	1	3	4	2	1	4	1	1	1	1	1	1	1	1	1
-|PF13415:Galactose oxidase, central domain|-|-|-|-|-|-	N0.HOG0001867	1	1	1	1	1	0	1	1	1	1	1	1	1	1	2	1	1	1	1	1	1	1	1	1	1	1	1	0	1	1	4	1	1	1	1	7	3	1	4	1	1	1	1	2	1	1	1	1
-|PF00485:Phosphoribulokinase / Uridine kinase family|Pantothenate and CoA biosynthesis|-|-|-|-|-	N0.HOG0001868	1	1	1	2	3	2	1	1	2	3	2	4	2	2	1	1	1	1	1	1	1	1	1	1	2	1	1	1	1	1	0	0	1	0	0	0	0	1	0	1	1	1	1	1	1	3	1	1
CBM18|PF01476:LysM domain|-|-|-|-|S|-	N0.HOG0001869	3	2	0	0	0	4	0	0	0	0	1	1	0	0	1	2	2	2	2	2	2	1	2	0	4	2	3	1	2	0	0	0	2	2	0	0	2	0	0	2	2	3	3	2	3	0	0	0
-|PF00735:Septin|-|-|-|-|-|-	N0.HOG0001870	1	1	1	1	1	1	1	1	1	1	1	1	1	1	2	1	1	1	1	1	1	1	1	1	1	1	1	1	1	1	3	1	1	1	1	4	2	1	5	1	1	1	1	1	1	1	1	1
-|PF00631:GGL domain|-|-|-|-|-|-	N0.HOG0001871	1	1	1	1	1	1	1	1	1	1	1	1	1	1	5	1	1	1	1	1	1	1	1	1	1	1	0	1	1	2	4	1	1	1	2	2	4	1	3	1	1	0	1	1	1	1	2	2
-|-|-|-|-|-|-|-	N0.HOG0001872	1	1	2	1	1	1	1	1	1	1	1	1	1	1	0	2	2	2	2	2	2	2	1	1	3	2	2	2	2	1	0	1	1	1	1	0	0	1	0	1	2	1	1	2	1	1	1	1
-|PF13246:Cation transport ATPase (P-type); PF16212:Phospholipid-translocating P-type ATPase C-terminal; PF16209:Phospholipid-translocating ATPase N-terminal|-|3.A.3.8.4|-|-|-|-	N0.HOG0001874	1	1	1	1	1	1	1	1	1	1	1	1	1	1	2	1	1	1	1	1	1	1	1	1	1	1	1	1	1	1	3	1	1	1	2	3	1	1	3	1	1	2	1	1	1	1	1	1
-|PF08613:Cyclin|-|-|-|-|-|-	N0.HOG0001875	1	1	1	1	1	1	1	1	1	1	1	1	1	1	4	1	1	1	1	1	1	1	1	1	1	1	1	1	1	1	4	1	1	1	1	3	3	0	3	1	1	1	1	1	1	2	1	1
-|-|-|-|-|-|-|-	N0.HOG0001876	1	1	1	1	1	1	1	1	1	1	1	1	1	1	3	1	1	1	1	1	1	2	1	0	1	1	0	1	1	0	5	1	1	1	0	4	1	1	4	1	1	1	1	2	1	1	0	0
-|PF03055:Retinal pigment epithelial membrane protein|-|-|-|-|S|-	N0.HOG0001877	0	0	0	0	1	0	0	0	0	0	0	0	0	0	4	0	0	0	0	0	0	0	0	0	0	0	0	0	0	0	6	0	0	0	0	11	1	0	4	0	0	0	0	0	0	0	0	0
-|PF03055:Retinal pigment epithelial membrane protein|-|-|-|-|-|-	N0.HOG0001878	2	2	1	1	1	0	1	1	1	1	1	0	1	1	2	2	0	0	2	2	1	0	0	1	2	1	1	1	1	1	0	1	1	0	0	0	1	1	0	0	0	1	1	1	1	1	0	0
-|-|-|-|-|-|-|-	N0.HOG0001879	1	1	1	0	1	1	1	1	1	1	2	1	1	1	2	1	1	1	1	1	1	0	1	2	1	1	1	1	1	1	2	1	1	1	1	5	2	1	4	1	1	0	1	2	1	1	1	1
-|PF00076:RNA recognition motif. (a.k.a. RRM, RBD, or RNP domain)|-|-|-|-|-|-	N0.HOG0001880	1	1	1	1	1	0	1	1	1	1	1	1	1	1	0	1	1	1	1	1	1	1	1	1	1	1	1	1	1	0	0	1	1	1	0	0	0	1	1	1	1	1	1	2	1	2	0	0
-|PF00076:RNA recognition motif. (a.k.a. RRM, RBD, or RNP domain)|-|3.A.18.1.1|-|-|-|-	N0.HOG0001881	0	0	0	0	1	0	0	0	0	0	0	0	0	0	0	1	0	1	1	0	1	0	0	0	0	0	0	0	0	1	0	0	0	0	1	0	0	0	1	0	0	0	0	0	0	1	1	3
-|PF00076:RNA recognition motif. (a.k.a. RRM, RBD, or RNP domain)|-|-|-|-|-|-	N0.HOG0001882	0	0	0	0	0	0	0	0	0	0	0	0	0	0	0	0	0	0	0	0	0	0	0	0	0	0	0	0	0	1	2	0	0	0	1	0	0	0	3	0	0	0	0	0	0	0	1	1
-|PF03959:Serine hydrolase (FSH1)|One carbon pool by folate; Folate biosynthesis|-|-|-|-|-	N0.HOG0001883	1	1	1	1	1	1	1	1	2	3	2	3	1	2	1	1	1	1	1	1	1	1	1	1	1	1	1	1	1	4	2	1	0	1	3	2	1	1	2	1	1	1	1	1	2	4	1	1
-|PF00149:Calcineurin-like phosphoesterase|-|-|-|-|-|-	N0.HOG0001884	1	1	1	1	1	1	1	1	1	1	1	1	1	1	3	1	1	1	1	1	1	1	1	1	1	1	1	1	1	2	3	1	1	1	2	2	2	1	4	1	1	1	1	2	2	1	2	2
-|PF00676:Dehydrogenase E1 component|Glycolysis / Gluconeogenesis; Butanoate metabolism; Pyruvate metabolism; Valine, leucine and isoleucine biosynthesis|-|-|-|S|-	N0.HOG0001885	0	1	1	1	1	1	1	2	2	2	1	1	2	2	1	1	1	0	1	0	1	2	1	1	1	1	1	1	1	1	1	1	1	1	1	5	2	1	1	1	1	0	1	1	1	2	1	1
-|PF08264:Anticodon-binding domain of tRNA ligase; PF00133:tRNA synthetases class I (I, L, M and V)|Valine, leucine and isoleucine biosynthesis; Aminoacyl-tRNA biosynthesis|-|-|-|-|-	N0.HOG0001886	1	1	1	1	1	1	1	1	1	1	1	1	1	1	2	2	1	1	2	1	2	2	1	1	1	2	1	2	2	1	2	2	1	1	1	2	2	1	2	1	1	2	1	1	1	1	1	1
-|-|-|-|-|-|-|-	N0.HOG0001887	1	2	1	1	1	1	1	1	1	1	1	1	1	0	0	2	2	2	1	1	2	2	1	1	1	1	1	2	2	0	0	1	4	2	0	0	0	1	0	1	1	2	8	2	1	1	0	0
-|PF01467:Cytidylyltransferase-like|Nicotinate and nicotinamide metabolism|-|-|-|-|-	N0.HOG0001888	1	2	1	2	2	1	2	1	1	1	1	1	2	2	2	1	1	1	1	1	1	1	1	1	1	1	1	1	1	1	2	1	1	1	2	2	1	1	2	1	1	1	1	1	1	1	1	1
-|PF00043:Glutathione S-transferase, C-terminal domain; PF02798:Glutathione S-transferase, N-terminal domain; PF00647:Elongation factor 1 gamma, conserved domain|Glutathione metabolism|-|-|-|-|-	N0.HOG0001889	1	1	1	1	1	1	1	2	2	1	3	2	1	1	1	1	1	1	1	1	1	2	1	1	1	1	1	1	1	1	2	1	1	1	1	5	2	1	2	1	1	0	1	1	1	1	1	1
-|PF00149:Calcineurin-like phosphoesterase|-|-|-|-|S|-	N0.HOG0001890	1	1	1	1	1	1	1	1	2	2	1	2	3	2	2	1	1	1	1	1	1	1	1	2	2	1	1	1	1	2	0	1	1	1	2	1	1	2	1	1	1	1	1	1	2	1	1	3
-|PF00071:Ras family|-|9.A.50.1.1|-|-|-|-	N0.HOG0001891	0	0	0	0	0	0	0	0	0	0	0	0	0	0	1	0	0	0	0	0	0	0	0	0	0	0	0	0	0	1	0	0	0	0	1	1	2	0	1	0	0	0	0	0	0	0	1	2
-|PF01603:Protein phosphatase 2A regulatory B subunit (B56 family)|-|-|-|-|-|-	N0.HOG0001893	1	1	1	1	1	1	1	1	1	1	1	1	0	1	4	1	1	1	1	1	1	1	1	1	1	1	1	1	1	1	3	1	1	1	1	5	2	1	4	1	1	1	1	1	1	1	1	1
-|-|-|-|-|-|-|-	N0.HOG0001894	2	1	1	1	0	1	1	0	0	0	0	1	0	0	0	2	3	2	1	3	2	2	3	1	0	2	2	1	2	0	0	0	2	2	0	0	0	0	0	2	3	3	3	2	1	0	0	0
-|PF00412:LIM domain; PF00620:RhoGAP domain|-|-|-|-|-|-	N0.HOG0001895	0	0	0	0	1	0	0	0	0	0	0	0	0	0	0	0	0	0	0	0	1	0	0	0	0	1	0	0	0	0	1	1	0	0	0	3	0	0	1	0	0	0	0	0	0	0	0	0
-|PF00412:LIM domain; PF00620:RhoGAP domain|-|-|-|-|-|-	N0.HOG0001896	1	1	1	1	1	1	1	1	1	1	1	1	1	1	1	1	1	1	1	1	1	1	1	1	1	1	1	1	1	1	2	1	1	1	1	3	2	1	2	1	1	1	1	1	1	1	1	1
-|PF03556:Cullin binding|-|-|-|-|-|-	N0.HOG0001897	0	0	0	0	0	0	0	0	0	0	0	0	0	0	2	0	0	0	0	0	0	0	0	0	0	0	0	0	0	1	1	0	0	0	0	2	2	0	0	0	0	0	0	0	0	0	2	1
-|PF13664:Domain of unknown function (DUF4149)|-|9.A.55.1.1|-|-|S|-	N0.HOG0001899	2	3	1	2	1	1	1	2	2	0	1	1	1	1	0	1	1	1	1	2	2	1	1	1	2	2	2	2	2	1	0	1	1	1	1	0	0	1	0	2	2	1	1	1	1	2	1	1
-|-|-|-|-|-|S|-	N0.HOG0001900	4	4	1	1	6	0	1	2	0	0	2	2	1	0	0	3	1	1	3	3	3	3	1	1	0	3	3	3	4	0	0	1	2	2	0	0	0	0	0	2	2	2	2	0	3	0	0	0
-|-|-|-|-|-|-|-	N0.HOG0001901	0	0	0	0	0	0	0	0	0	0	0	1	0	0	2	0	0	0	0	0	0	0	0	0	0	0	0	0	0	0	1	0	0	0	0	0	3	0	0	0	0	0	0	0	0	0	0	0
-|-|-|-|-|-|-|-	N0.HOG0001902	0	0	0	0	0	0	0	0	0	0	0	0	0	0	1	0	0	0	0	0	0	0	0	0	0	0	0	0	0	1	3	0	0	0	1	5	0	0	3	0	0	0	0	0	0	0	1	1
-|-|-|-|-|-|-|-	N0.HOG0001903	1	1	1	1	1	1	1	1	1	1	1	0	1	1	0	1	1	1	1	1	1	1	1	1	1	1	0	1	1	0	0	1	1	1	0	0	0	1	0	1	1	1	1	1	1	1	0	0
-|PF18785:Invertebrate-AID/APOBEC-deaminase|-|-|-|-|-|-	N0.HOG0001904	2	2	1	1	1	1	1	1	1	1	1	1	1	1	1	2	1	1	2	1	3	1	1	1	2	1	2	2	1	1	1	1	1	1	1	1	1	1	1	1	1	1	1	1	2	1	1	1
GT48|PF02364:1,3-beta-glucan synthase component; PF14288:1,3-beta-glucan synthase subunit FKS1, domain-1|Starch and sucrose metabolism|-|-|-|-|-	N0.HOG0001905	1	1	1	1	1	1	1	1	1	1	1	1	1	1	1	1	1	1	1	1	1	1	1	1	1	1	1	1	1	3	3	1	1	1	5	3	2	1	3	1	1	0	1	1	1	1	2	2
-|PF00168:C2 domain|-|-|-|-|-|-	N0.HOG0001906	1	1	1	1	1	0	1	1	1	1	1	1	1	1	3	1	1	1	1	1	1	1	1	1	1	1	1	1	1	1	4	1	1	1	1	5	2	1	4	1	1	2	1	1	1	1	1	1
GH18|PF00704:Glycosyl hydrolases family 18|Aminosugars metabolism|-|-|-|S|-	N0.HOG0001907	2	2	1	0	1	1	2	1	1	1	1	1	1	1	0	2	1	1	0	2	1	2	1	1	2	2	2	2	2	0	0	1	2	2	0	0	0	1	0	2	2	2	2	2	2	1	0	0
-|PF14604:Variant SH3 domain; PF07647:SAM domain (Sterile alpha motif); PF00169:PH domain|-|-|-|-|-|-	N0.HOG0001908	1	1	1	0	1	1	1	1	1	1	1	1	1	1	2	1	1	1	1	1	1	1	1	1	1	1	1	1	1	1	3	1	1	1	1	7	2	1	4	1	1	1	1	1	2	1	1	1
-|PF14737:Domain of unknown function (DUF4470); PF01753:MYND finger|-|-|-|-|S|-	N0.HOG0001909	2	2	0	1	0	0	1	0	0	0	0	5	0	0	0	2	2	2	1	2	2	2	1	1	1	3	4	2	2	3	0	1	1	1	2	0	0	1	0	1	1	1	1	3	1	0	5	2
-|PF00498:FHA domain; PF00250:Forkhead domain|-|-|-|-|-|-	N0.HOG0001910	1	1	1	1	1	1	1	1	1	1	1	1	1	1	4	1	1	1	1	1	1	1	1	1	1	1	1	1	1	1	4	1	1	1	1	3	3	1	6	1	1	1	1	1	1	1	2	1
-|PF00224:Pyruvate kinase, barrel domain; PF02887:Pyruvate kinase, alpha/beta domain|Glycolysis / Gluconeogenesis; Pyruvate metabolism; Carbon fixation; Purine metabolism|-|-|-|-|-	N0.HOG0001911	1	1	1	1	1	2	1	1	1	1	1	1	1	1	2	1	1	1	1	1	1	1	1	1	1	1	1	1	1	1	3	1	1	1	1	4	3	1	3	1	1	1	1	2	1	1	1	1
-|PF00155:Aminotransferase class I and II|Sphingoglycolipid metabolism|-|-|-|-|-	N0.HOG0001912	1	1	1	1	1	1	1	1	2	2	2	1	2	2	2	1	1	1	1	1	1	1	1	1	1	1	1	1	1	1	2	1	1	1	2	3	1	1	2	1	1	0	1	1	1	1	1	1
-|PF00172:Fungal Zn(2)-Cys(6) binuclear cluster domain; PF04082:Fungal specific transcription factor domain|-|-|-|-|-|TF	N0.HOG0001913	1	2	1	2	3	2	1	2	2	3	5	1	2	1	0	1	1	1	1	3	1	2	1	0	3	1	2	1	1	0	0	0	1	1	0	0	0	1	0	1	1	1	1	1	1	2	0	0
-|PF00149:Calcineurin-like phosphoesterase|-|-|-|-|S|-	N0.HOG0001914	1	1	1	1	1	1	1	1	1	1	1	1	1	1	1	1	1	1	1	1	1	1	1	1	1	1	1	0	1	1	6	1	1	1	1	6	2	1	4	1	1	1	1	1	1	1	1	1
-|PF13432:Tetratricopeptide repeat; PF13181:Tetratricopeptide repeat; PF14559:Tetratricopeptide repeat|-|3.A.20.1.1|-|-|-|-	N0.HOG0001916	0	0	0	0	0	0	0	0	0	0	0	0	0	0	1	0	0	0	0	0	0	0	0	0	0	0	0	0	0	1	2	0	0	0	1	2	1	0	2	0	0	0	0	0	0	0	1	1
-|PF00071:Ras family|-|9.A.50.1.1|-|-|-|-	N0.HOG0001917	1	1	1	1	1	1	1	1	1	1	1	1	1	1	2	1	1	1	1	1	1	1	1	1	1	1	1	1	1	1	5	1	1	1	1	5	1	1	4	1	1	1	1	1	1	1	1	1
-|PF01363:FYVE zinc finger|-|-|-|-|-|-	N0.HOG0001919	0	0	0	0	0	0	0	0	0	0	0	0	0	0	4	0	0	0	0	0	0	0	0	0	0	0	0	0	0	1	0	0	0	0	0	0	0	0	1	0	0	0	0	0	0	0	1	0
-|PF01363:FYVE zinc finger|-|-|-|-|-|-	N0.HOG0001920	0	0	0	0	0	0	0	0	0	0	0	0	0	0	1	0	0	0	0	0	0	0	0	0	0	0	0	0	0	0	1	0	0	0	1	3	0	0	2	0	0	0	0	0	0	0	0	1
-|PF01363:FYVE zinc finger|-|-|-|-|-|-	N0.HOG0001921	0	0	0	0	0	0	0	0	0	0	0	0	0	0	1	0	0	0	0	0	0	0	0	0	0	0	0	0	0	0	2	0	0	0	0	1	0	0	1	0	0	0	0	0	0	0	0	0
-|PF01363:FYVE zinc finger|-|-|-|-|-|-	N0.HOG0001922	1	1	1	1	1	1	1	1	1	1	1	1	1	1	0	1	1	1	1	1	1	1	1	1	1	1	1	1	1	0	0	1	1	1	0	0	0	1	0	1	1	1	1	1	1	1	0	0
-|PF03435:Saccharopine dehydrogenase NADP binding domain|-|-|-|-|-|-	N0.HOG0001923	0	0	0	0	0	0	0	0	0	0	0	0	0	0	2	0	0	0	0	0	0	0	0	0	0	0	0	0	0	1	1	0	0	0	0	1	1	0	1	0	0	0	0	0	0	0	0	0
-|PF03435:Saccharopine dehydrogenase NADP binding domain|-|-|-|-|S|-	N0.HOG0001924	1	1	2	1	1	0	1	1	1	2	1	1	2	1	0	1	1	1	1	1	1	1	1	1	1	1	1	1	1	1	1	1	1	1	1	0	1	1	1	1	1	1	1	1	1	1	1	4
-|PF00400:WD domain, G-beta repeat; PF08154:NLE (NUC135) domain|-|-|-|-|-|-	N0.HOG0001925	1	2	1	1	1	1	1	1	1	1	1	1	1	1	1	2	2	1	2	1	1	2	1	1	1	1	1	2	1	1	1	1	1	1	1	1	1	1	1	2	2	2	1	1	1	1	1	2
-|PF00153:Mitochondrial carrier protein|-|2.A.29.10.4|-|-|-|-	N0.HOG0001926	1	2	2	2	1	2	1	1	1	1	1	2	1	1	1	2	1	1	1	1	3	1	1	1	1	2	1	1	1	1	1	1	1	1	2	0	2	1	2	2	2	1	1	1	1	2	1	1
-|PF00153:Mitochondrial carrier protein|-|2.A.29.1.7|-|-|S|-	N0.HOG0001927	1	1	1	1	1	1	1	1	1	1	1	1	1	1	6	1	1	1	1	1	1	1	1	1	1	1	1	1	1	2	1	1	1	1	2	4	2	1	2	1	1	1	1	2	1	1	2	1
-|PF02515:CoA-transferase family III|-|-|-|-|S|-	N0.HOG0001928	1	1	1	1	1	1	1	1	1	1	1	1	1	1	1	1	1	1	1	1	1	1	1	2	1	1	1	1	1	1	2	1	1	1	1	1	2	2	1	1	1	1	1	1	2	2	1	1
-|PF02200:STE like transcription factor; PF00096:Zinc finger, C2H2 type|-|-|-|-|-|TF	N0.HOG0001929	1	1	1	1	1	1	1	1	1	1	1	1	1	1	6	1	1	1	1	1	1	1	1	1	1	1	1	1	1	1	4	1	1	1	1	6	1	1	3	1	1	1	1	1	1	1	1	1
-|PF16797:Fungal kinase associated-1 domain; PF00069:Protein kinase domain|-|-|-|-|-|-	N0.HOG0001930	1	1	1	1	1	1	1	1	1	1	1	1	1	1	1	1	1	1	1	1	1	1	1	1	0	1	1	1	1	2	4	1	1	1	2	6	1	1	2	1	1	0	1	1	1	1	2	2
-|PF13419:Haloacid dehalogenase-like hydrolase|Aminosugars metabolism; Porphyrin and chlorophyll metabolism; Thiamine metabolism; Nicotinate and nicotinamide metabolism; Riboflavin metabolism; Vitamin B6 metabolism|-|-|-|-|-	N0.HOG0001931	1	1	1	1	2	0	1	1	2	2	1	1	1	2	0	1	1	1	1	0	1	2	1	1	2	1	1	1	1	1	1	2	2	1	1	1	1	1	1	1	1	2	2	1	3	2	1	1
-|PF19086:Terpene synthase family 2, C-terminal metal binding|-|-|-|TC|-|-	N0.HOG0001932	1	2	0	2	1	2	0	1	0	2	0	0	1	1	0	1	0	0	1	1	1	0	0	0	1	2	1	1	1	14	0	1	0	0	11	0	0	0	0	0	0	0	0	0	1	1	6	11
-|PF00169:PH domain|-|-|-|-|-|-	N0.HOG0001933	1	1	1	1	1	1	1	1	1	1	1	1	1	1	3	1	1	1	1	1	1	2	1	1	1	1	1	1	1	1	3	1	1	2	2	3	1	1	2	1	1	1	1	1	1	1	1	1
-|PF00069:Protein kinase domain|-|-|-|-|-|-	N0.HOG0001934	1	1	1	1	1	1	1	1	1	1	1	1	0	1	1	1	1	1	1	1	1	1	1	1	1	1	1	1	1	1	3	1	1	1	3	6	3	1	4	1	1	1	1	1	1	1	1	1
-|PF07690:Major Facilitator Superfamily|Porphyrin and chlorophyll metabolism|-|-|-|S|-	N0.HOG0001935	0	0	0	0	0	0	0	0	0	0	0	0	0	0	1	0	0	0	0	0	0	0	0	0	0	0	0	0	0	1	1	0	0	0	0	1	4	0	3	0	0	0	0	0	0	0	2	0
-|PF07690:Major Facilitator Superfamily|Porphyrin and chlorophyll metabolism|2.A.1.2.38|-|-|-|-	N0.HOG0001936	0	1	1	1	1	1	1	1	1	1	0	1	0	1	0	1	1	1	1	1	1	1	1	1	1	1	1	1	1	2	0	1	1	1	4	0	1	1	0	1	1	1	1	1	1	2	3	3
-|PF13520:Amino acid permease|-|2.A.3.4.1|-|-|-|-	N0.HOG0001937	0	0	0	0	3	1	3	4	4	5	3	4	6	3	0	0	0	0	0	0	0	0	0	2	4	0	0	0	0	0	0	2	0	0	1	0	0	3	0	0	0	0	0	1	2	4	0	0
-|-|-|-|-|-|-|-	N0.HOG0001938	6	4	0	0	0	2	0	0	0	0	0	1	0	0	0	7	4	3	5	5	6	5	0	0	5	9	1	1	1	0	0	0	0	2	0	0	0	0	0	0	0	0	0	0	0	2	0	0
-|PF08022:FAD-binding domain; PF01794:Ferric reductase like transmembrane component; PF08030:Ferric reductase NAD binding domain|-|5.B.1.5.1|-|-|S|-	N0.HOG0001939	1	1	1	1	2	1	2	2	2	1	2	1	3	2	0	1	1	1	1	1	1	1	1	1	1	1	1	1	1	0	1	1	1	1	2	0	0	2	0	1	1	1	1	1	4	2	1	0
-|PF00622:SPRY domain; PF08513:LisH; PF10607:CTLH/CRA C-terminal to LisH motif domain|-|-|-|-|-|-	N0.HOG0001940	1	2	1	1	1	1	1	1	1	1	1	1	1	1	1	1	1	2	1	2	1	1	1	1	1	1	1	1	1	1	3	1	1	1	1	4	1	1	3	1	1	1	1	1	1	1	1	1
-|PF16177:Acetyl-coenzyme A synthetase N-terminus; PF00501:AMP-binding enzyme; PF13193:AMP-binding enzyme C-terminal domain|Glycolysis / Gluconeogenesis; Pyruvate metabolism; Reductive carboxylate cycle (CO2 fixation); Propanoate metabolism|4.C.1.1.7; 4.C.1.1.6|-|-|-|-	N0.HOG0001941	1	1	1	1	1	2	2	1	1	1	1	1	1	1	2	1	1	1	1	1	1	1	1	1	1	1	1	1	1	1	2	1	1	1	1	3	2	1	4	1	1	1	1	1	1	1	3	1
-|PF00169:PH domain; PF00620:RhoGAP domain|-|-|-|-|-|-	N0.HOG0001942	1	1	1	1	1	1	1	1	1	1	1	1	1	1	5	1	1	1	1	1	1	1	1	1	1	1	1	1	1	1	4	1	1	1	1	5	2	1	2	1	1	1	1	1	1	1	1	1
-|PF03694:Erg28 like protein|-|-|-|-|S|-	N0.HOG0001943	2	2	1	1	2	1	1	1	1	1	1	1	1	1	1	1	1	1	1	1	1	1	1	1	1	1	1	2	2	1	1	1	2	1	1	1	1	1	1	1	1	2	2	1	1	1	1	1
-|PF00172:Fungal Zn(2)-Cys(6) binuclear cluster domain; PF04082:Fungal specific transcription factor domain|-|-|-|-|-|TF	N0.HOG0001944	3	3	0	3	1	0	0	2	1	2	1	3	0	0	0	2	2	2	1	3	1	1	3	0	2	3	2	2	3	0	0	0	2	1	0	0	0	0	0	1	1	2	2	2	0	0	0	0
-|PF00107:Zinc-binding dehydrogenase; PF08240:Alcohol dehydrogenase GroES-like domain|-|-|-|-|-|-	N0.HOG0001945	1	1	1	1	1	1	1	1	1	1	1	1	1	1	2	1	1	1	1	1	1	1	1	1	1	1	2	2	2	2	1	1	1	1	2	2	1	1	1	2	2	1	1	1	1	2	5	3
-|PF04828:Glutathione-dependent formaldehyde-activating enzyme|-|-|-|-|-|-	N0.HOG0001946	3	2	2	2	2	2	1	1	1	0	0	0	1	0	0	2	3	3	2	2	2	2	2	1	2	3	2	2	2	0	0	0	1	1	0	0	0	0	0	1	1	1	1	3	1	1	0	0
-|PF03828:Cid1 family poly A polymerase; PF01909:Nucleotidyltransferase domain|-|-|-|-|-|-	N0.HOG0001947	1	1	1	1	1	1	1	1	1	1	1	1	1	1	3	1	1	1	1	1	1	1	1	1	1	1	1	1	1	0	2	1	1	1	1	2	8	1	4	1	1	1	1	1	1	1	1	1
-|PF00501:AMP-binding enzyme|Fatty acid metabolism|4.C.1.1.4|-|-|-|-	N0.HOG0001948	1	1	1	1	1	1	1	1	1	1	1	1	1	1	1	1	1	1	1	1	1	1	1	1	1	1	1	1	1	2	3	1	1	1	1	4	4	1	4	1	1	1	1	1	1	1	1	1
-|PF00172:Fungal Zn(2)-Cys(6) binuclear cluster domain|-|-|-|-|-|TF	N0.HOG0001949	4	1	1	3	9	3	0	0	2	3	3	1	3	3	0	2	1	1	3	1	4	0	0	0	3	2	1	1	1	0	0	1	0	1	0	0	0	1	0	0	0	0	0	0	2	1	0	0
-|PF03571:Peptidase family M49|-|-|-|-|-|-	N0.HOG0001950	2	1	1	1	1	1	1	2	2	1	1	2	1	1	0	2	3	2	1	1	2	1	1	1	1	2	1	1	1	1	1	1	1	1	1	1	0	1	1	1	1	1	1	1	1	1	1	1
-|PF00069:Protein kinase domain|-|-|-|-|-|-	N0.HOG0001954	0	0	0	0	0	0	0	0	0	0	0	0	0	0	1	0	0	0	0	0	0	0	0	0	0	0	0	0	0	1	1	0	0	0	1	3	1	0	2	0	0	0	0	0	0	0	0	1
CBM35; GH43|PF04616:Glycosyl hydrolases family 43|-|-|-|-|S|-	N0.HOG0001955	2	2	1	2	2	2	0	1	2	1	2	2	1	0	0	2	2	2	2	2	2	2	1	0	5	2	2	2	2	1	0	0	1	0	2	0	0	1	0	2	2	1	1	1	2	1	1	1
-|PF04802:Phosphatase 4 regulatory subunit 3|-|-|-|-|-|-	N0.HOG0001956	2	1	1	1	1	1	2	1	1	1	1	1	1	1	2	1	1	1	1	1	1	1	1	1	2	2	1	1	2	1	1	1	1	1	1	1	2	2	1	1	2	1	1	2	1	1	1	1
-|PF20237:Family of unknown function (DUF6594)|-|-|-|-|-|-	N0.HOG0001957	2	3	0	2	4	0	2	0	0	3	2	3	1	1	0	4	1	1	1	4	3	0	0	0	6	3	1	0	0	0	0	0	2	0	0	0	0	0	0	0	0	0	2	1	13	0	0	0
GH17|-|Starch and sucrose metabolism|-|-|-|S|-	N0.HOG0001958	1	1	1	1	2	2	2	2	2	2	2	1	2	1	0	1	1	1	1	1	1	1	1	2	2	1	1	1	1	0	1	2	1	1	0	1	0	2	1	1	1	2	1	2	2	3	0	0
-|PF03381:LEM3 (ligand-effect modulator 3) family / CDC50 family|-|8.A.27.1.2|-|-|S|-	N0.HOG0001959	1	1	1	1	1	1	1	1	1	1	1	1	1	2	3	1	1	1	1	1	1	1	1	1	1	1	1	1	1	1	3	1	1	1	2	3	3	1	3	1	1	1	1	1	1	2	1	1
-|PF01613:Flavin reductase like domain|-|-|-|-|-|-	N0.HOG0001960	1	1	1	0	4	0	1	1	1	4	3	2	6	5	0	1	1	1	1	1	1	1	1	0	2	1	1	1	1	2	0	1	1	1	2	0	0	0	0	1	1	1	1	1	2	2	3	2
-|PF00172:Fungal Zn(2)-Cys(6) binuclear cluster domain; PF11951:Fungal specific transcription factor domain|-|-|-|-|-|TF	N0.HOG0001961	2	2	1	2	3	1	0	1	1	0	1	0	0	0	0	3	2	2	3	3	3	2	0	0	2	2	2	2	2	0	0	1	1	2	0	0	0	0	0	2	2	2	1	1	2	0	0	0
EXPN|PF07249:Cerato-platanin|-|-|-|-|S|-	N0.HOG0001962	1	1	1	1	1	1	0	1	1	1	1	0	1	1	0	1	1	1	1	1	1	1	1	1	1	1	1	1	1	5	0	1	1	1	3	0	0	1	0	1	1	1	1	1	1	1	1	8
-|PF07876:Stress responsive A/B Barrel Domain|-|-|-|-|S|-	N0.HOG0001963	2	1	2	1	1	0	1	1	0	3	2	2	1	1	0	2	2	2	2	2	3	2	1	1	2	2	1	1	1	1	0	1	1	1	0	0	0	0	0	1	1	1	1	2	1	1	3	1
-|PF00291:Pyridoxal-phosphate dependent enzyme|-|-|-|-|S|-	N0.HOG0001964	1	1	1	0	1	0	1	2	2	1	2	2	2	1	1	1	1	1	1	1	1	1	1	1	1	1	1	1	1	1	1	1	1	1	1	1	1	1	1	1	1	1	1	1	2	2	1	1
-|PF16113:Enoyl-CoA hydratase/isomerase|Propanoate metabolism; Fatty acid biosynthesis (path 2); Fatty acid metabolism; Butanoate metabolism; Tryptophan metabolism; Benzoate degradation via CoA ligation; Lysine degradation; beta-Alanine metabolism; Valine, leucine and isoleucine degradation|-|-|-|-|-	N0.HOG0001965	1	1	1	1	1	1	1	1	1	1	1	1	1	1	2	1	1	1	1	1	1	1	1	1	1	1	1	1	1	3	3	1	1	1	1	4	1	1	6	1	1	1	1	1	1	1	1	1
-|-|-|-|-|-|-|-	N0.HOG0001966	1	1	1	1	1	0	1	1	1	1	1	1	1	1	3	1	1	1	1	1	1	1	1	1	1	1	1	1	1	1	4	1	1	1	2	4	3	1	4	1	1	1	1	1	1	1	1	1
-|PF02893:GRAM domain; PF16016:VAD1 Analog of StAR-related lipid transfer domain|-|-|-|-|-|-	N0.HOG0001967	1	1	1	1	1	2	1	1	1	1	1	1	1	1	1	1	1	1	1	1	1	1	1	1	1	1	1	1	0	1	4	1	1	0	2	5	2	1	3	1	1	1	1	2	1	1	1	2
-|PF15405:Pleckstrin homology domain; PF00621:RhoGEF domain; PF00780:CNH domain|-|-|-|-|-|-	N0.HOG0001968	1	1	1	1	1	1	1	1	1	1	1	1	1	1	1	1	1	1	1	1	1	1	1	1	1	1	1	1	1	1	2	1	1	1	3	6	2	1	4	1	1	1	1	2	1	1	1	1
-|PF00326:Prolyl oligopeptidase family|-|-|-|-|S|-	N0.HOG0001969	1	1	1	1	2	0	1	2	2	3	2	1	2	1	0	1	1	1	1	1	1	1	1	2	2	1	1	1	1	1	1	2	1	1	1	2	1	2	2	1	1	1	1	2	2	1	1	1
-|PF00082:Subtilase family; PF01483:Proprotein convertase P-domain|-|-|-|-|S|-	N0.HOG0001970	1	1	1	1	2	1	1	1	1	1	1	1	1	1	6	1	1	1	1	1	1	1	1	1	1	1	1	1	1	1	2	1	1	1	2	1	2	1	2	1	1	1	1	3	1	1	1	1
-|PF01764:Lipase (class 3)|Glycerolipid metabolism|-|-|-|S|-	N0.HOG0001971	1	1	1	1	1	0	1	1	1	1	1	2	1	1	2	1	1	1	1	1	1	0	1	1	1	1	1	0	1	3	2	1	1	1	3	2	2	1	2	1	1	1	1	1	1	1	3	3
-|PF03737:Aldolase/RraA|-|-|-|-|-|-	N0.HOG0001972	1	1	1	1	4	4	1	1	1	2	2	1	2	3	1	1	1	1	1	1	1	1	1	1	2	1	1	1	1	1	1	1	1	0	1	0	1	1	1	1	1	1	1	2	2	2	1	1
-|PF00010:Helix-loop-helix DNA-binding domain|-|-|-|-|-|TF	N0.HOG0001974	1	1	1	1	2	1	1	1	1	1	1	1	1	0	0	1	1	1	1	1	1	1	1	1	1	1	1	1	1	0	1	1	1	1	0	2	0	1	2	1	1	1	1	2	1	1	1	0
-|PF00010:Helix-loop-helix DNA-binding domain|-|-|-|-|-|TF	N0.HOG0001975	0	0	0	0	0	0	0	0	0	0	0	0	0	0	0	0	0	0	0	0	0	0	0	0	0	0	0	0	0	1	1	0	0	0	1	2	2	0	2	0	0	0	0	0	0	0	1	1
-|PF17820:PDZ domain; PF13365:Trypsin-like peptidase domain; PF12812:PDZ-like domain|-|-|-|-|-|-	N0.HOG0001976	1	1	1	1	1	2	1	1	1	1	1	1	2	1	2	2	1	1	1	1	1	1	1	1	3	1	1	1	1	0	3	1	1	0	0	2	2	1	3	1	1	1	1	1	2	1	0	0
-|PF02518:Histidine kinase-, DNA gyrase B-, and HSP90-like ATPase; PF13191:AAA ATPase domain; PF00072:Response regulator receiver domain; PF13185:GAF domain; PF00512:His Kinase A (phospho-acceptor) domain| Type II secretion system|-|-|-|-|-	N0.HOG0001977	1	1	1	1	1	1	2	1	1	1	1	1	1	1	0	1	1	1	1	1	1	1	1	1	1	1	1	1	1	1	1	1	1	1	1	10	0	1	3	1	1	1	1	1	2	1	1	1
-|PF00069:Protein kinase domain|-|-|-|-|-|-	N0.HOG0001978	1	1	2	1	1	1	1	1	1	1	1	1	1	1	0	1	1	1	1	1	1	1	1	1	1	1	1	1	1	0	0	1	1	1	0	0	0	1	0	1	1	1	1	1	1	1	0	0
-|PF00069:Protein kinase domain|-|-|-|-|S|-	N0.HOG0001979	0	0	0	0	0	0	0	0	0	0	0	0	0	0	0	0	0	0	0	0	0	0	0	0	0	0	0	0	0	1	1	0	0	0	1	1	0	0	2	0	0	0	0	0	0	0	1	1
-|PF00069:Protein kinase domain|-|-|-|-|-|-	N0.HOG0001980	0	0	0	0	0	0	0	0	0	0	0	0	0	0	0	0	0	0	0	0	0	0	0	0	0	0	0	0	0	1	2	0	0	0	0	1	2	0	2	0	0	0	0	0	0	0	1	1
-|PF02518:Histidine kinase-, DNA gyrase B-, and HSP90-like ATPase; PF00072:Response regulator receiver domain; PF00512:His Kinase A (phospho-acceptor) domain|-|-|-|-|S|-	N0.HOG0001981	0	0	0	0	0	0	0	0	0	0	0	0	0	0	0	0	0	0	0	0	0	0	0	0	0	0	0	0	0	0	2	0	0	0	0	2	2	0	2	0	0	0	0	0	0	0	0	0
-|PF08447:PAS fold; PF02518:Histidine kinase-, DNA gyrase B-, and HSP90-like ATPase; PF13426:PAS domain; PF00072:Response regulator receiver domain; PF00512:His Kinase A (phospho-acceptor) domain|-|-|-|-|-|-	N0.HOG0001983	1	1	1	1	1	1	1	0	0	0	1	1	0	0	1	0	0	0	0	0	0	1	0	0	1	1	0	0	0	0	0	0	0	0	0	0	1	0	0	0	0	0	0	2	2	0	0	0
-|PF02518:Histidine kinase-, DNA gyrase B-, and HSP90-like ATPase; PF13426:PAS domain; PF00072:Response regulator receiver domain; PF00512:His Kinase A (phospho-acceptor) domain|-|-|-|-|S|-	N0.HOG0001984	1	1	0	0	0	0	0	1	1	2	1	0	0	1	0	0	1	1	1	2	1	2	0	1	1	1	1	1	1	0	1	0	1	1	0	0	0	1	0	1	1	1	1	1	0	2	0	0
-|PF20150:2EXR family|-|-|-|-|-|-	N0.HOG0001985	2	0	1	1	1	0	2	0	0	0	0	0	0	0	0	4	0	0	3	4	3	3	0	0	1	2	2	5	2	0	0	0	0	0	0	0	0	0	0	1	1	0	0	8	11	0	0	0
-|PF12710:haloacid dehalogenase-like hydrolase|-|-|-|-|-|-	N0.HOG0001986	1	1	1	1	1	1	2	2	3	2	1	2	1	1	1	1	1	1	1	1	1	1	1	1	2	1	1	1	1	1	1	1	1	1	1	0	1	1	2	1	1	1	1	1	4	1	1	1
-|-|-|-|-|-|-|-	N0.HOG0001987	0	0	0	0	0	0	0	0	0	0	1	0	0	0	0	0	0	0	0	0	0	0	0	0	0	0	0	0	0	1	0	0	0	0	2	0	0	0	2	0	0	0	0	0	0	0	0	7
-|PF14616:Transcription regulator Rua1, C-terminal|-|-|-|-|-|-	N0.HOG0001988	1	1	1	1	1	1	1	0	0	0	1	1	1	1	3	1	1	1	1	1	1	1	1	1	1	1	1	1	1	1	3	1	1	1	1	9	1	1	2	1	1	1	1	1	1	0	1	1
-|PF12152:Eukaryotic translation initiation factor 4G1; PF02854:MIF4G domain; PF02847:MA3 domain|-|-|-|-|-|-	N0.HOG0001989	0	0	0	0	0	0	0	0	0	0	0	0	0	0	3	0	0	0	0	0	0	0	0	0	0	0	0	0	0	2	2	0	0	0	2	3	1	0	2	0	0	0	0	0	0	0	1	2
-|PF12152:Eukaryotic translation initiation factor 4G1; PF02854:MIF4G domain|-|-|-|-|-|-	N0.HOG0001991	1	1	1	1	1	1	1	1	1	1	1	1	1	1	0	1	1	1	1	1	1	1	1	1	1	1	1	1	1	0	0	1	1	1	0	0	0	1	0	1	1	1	1	2	1	1	0	0
-|PF00069:Protein kinase domain|-|-|-|-|-|-	N0.HOG0001992	1	1	1	1	1	1	1	1	1	1	1	1	1	1	3	1	1	1	1	1	1	1	1	1	1	1	1	1	1	1	3	1	1	1	2	4	2	1	4	1	1	1	1	1	1	1	1	1
-|PF04855:SNF5 / SMARCB1 / INI1|-|-|-|-|-|TF	N0.HOG0001993	0	0	0	0	0	0	0	0	0	0	0	0	0	0	2	0	0	0	0	0	0	0	0	0	0	0	0	0	0	2	2	0	0	0	2	3	3	0	4	0	0	0	0	0	0	0	1	1
-|PF04855:SNF5 / SMARCB1 / INI1|-|-|-|-|-|TF	N0.HOG0001995	1	1	1	1	1	1	1	1	1	1	1	1	1	1	0	1	1	1	1	1	1	1	1	1	1	1	1	1	1	0	0	1	1	1	0	0	0	1	0	1	1	1	1	1	1	1	0	0
-|PF01753:MYND finger|-|-|-|-|-|-	N0.HOG0001996	1	1	1	1	1	1	1	1	1	1	1	1	1	1	4	1	1	1	1	1	1	1	1	1	1	1	1	1	1	1	2	1	1	1	2	4	1	1	2	1	1	1	1	1	1	1	1	4
-|PF00168:C2 domain|-|-|-|-|-|-	N0.HOG0001997	1	1	1	1	1	1	1	1	1	1	1	1	1	1	5	1	1	1	1	1	1	1	1	1	1	1	1	1	1	1	2	1	1	1	1	3	5	1	1	1	1	1	1	2	1	1	2	2
CE16|PF00657:GDSL-like Lipase/Acylhydrolase|-|-|-|-|S|-	N0.HOG0001998	1	1	0	1	1	1	0	1	2	2	1	1	1	2	4	1	1	1	1	1	2	1	1	0	1	1	1	1	1	2	4	1	1	1	4	4	0	0	4	1	1	1	1	1	1	0	2	1
-|-|-|-|-|-|S|-	N0.HOG0001999	3	2	2	1	2	0	1	1	1	1	1	1	1	1	0	1	1	1	2	1	1	3	2	1	3	2	1	2	2	0	0	1	2	2	0	0	0	1	0	1	1	1	2	1	1	1	0	0
-|PF00076:RNA recognition motif. (a.k.a. RRM, RBD, or RNP domain); PF00658:Poly-adenylate binding protein, unique domain|-|-|-|-|-|-	N0.HOG0002000	1	1	1	1	1	1	1	1	1	1	1	3	1	1	1	1	1	1	1	1	1	1	1	1	5	1	1	1	1	1	2	1	1	1	1	5	2	1	3	1	1	0	1	1	1	1	1	1
-|PF13472:GDSL-like Lipase/Acylhydrolase family|-|-|-|-|-|-	N0.HOG0002001	1	1	1	2	3	0	1	1	1	1	1	1	1	1	1	1	1	1	1	1	1	1	1	1	1	1	1	1	1	2	1	1	0	1	3	2	2	1	1	1	1	1	1	1	2	1	4	1
-|PF02902:Ulp1 protease family, C-terminal catalytic domain|-|-|-|-|-|-	N0.HOG0002002	1	1	1	1	1	1	1	1	2	1	1	0	1	1	0	1	2	1	1	1	1	1	1	1	1	1	1	1	1	0	0	1	1	1	0	0	0	1	0	1	1	1	1	3	1	1	0	0
-|PF02902:Ulp1 protease family, C-terminal catalytic domain|-|-|-|-|-|-	N0.HOG0002004	0	0	0	0	0	0	0	0	0	0	0	0	0	0	1	0	0	0	0	0	0	0	0	0	0	0	0	0	0	1	2	0	0	0	3	0	2	0	1	0	0	0	0	0	0	0	1	1
-|PF03162:Tyrosine phosphatase family|-|-|-|-|-|-	N0.HOG0002005	1	1	1	1	1	1	1	1	1	1	1	1	0	0	5	1	1	1	1	1	1	1	1	1	1	1	1	1	1	0	5	1	1	1	0	4	5	1	5	2	2	1	1	1	1	1	0	0
-|PF00400:WD domain, G-beta repeat|-|3.A.20.1.1|MER136109|-|-|-	N0.HOG0002006	1	1	1	1	1	1	1	1	1	1	1	1	1	1	5	1	1	1	1	1	1	0	1	1	1	1	1	1	1	1	4	1	1	1	1	5	2	1	3	1	1	1	1	1	1	1	1	1
-|PF04851:Type III restriction enzyme, res subunit; PF13625:Helicase conserved C-terminal domain; PF16203:ERCC3/RAD25/XPB C-terminal helicase|Starch and sucrose metabolism; Folate biosynthesis|-|-|-|S|-	N0.HOG0002007	1	1	1	1	1	1	1	1	1	1	1	1	1	1	1	2	1	1	1	2	1	1	1	1	1	1	2	4	2	2	2	2	1	2	1	1	1	1	2	1	1	1	1	1	1	1	1	1
-|PF01725:Ham1 family|Thiamine metabolism; Pyrimidine metabolism; Purine metabolism|-|-|-|-|-	N0.HOG0002008	1	2	1	1	1	0	1	1	2	1	2	1	2	1	1	1	1	1	1	1	1	1	1	1	1	1	1	1	1	1	1	1	1	1	1	0	1	1	1	1	1	1	1	1	1	1	1	1
-|-|-|-|-|-|-|-	N0.HOG0002009	1	1	0	1	2	2	1	1	1	1	2	1	4	3	0	2	2	2	1	1	1	1	1	2	3	2	1	0	1	0	0	3	0	1	0	0	0	1	0	1	1	1	1	2	2	2	0	0
-|PF00035:Double-stranded RNA binding motif; PF00271:Helicase conserved C-terminal domain; PF00270:DEAD/DEAH box helicase; PF04408:Helicase associated domain (HA2)|-|-|-|-|-|-	N0.HOG0002010	0	0	0	0	0	0	1	0	0	0	0	0	0	0	0	0	0	0	0	0	0	0	0	1	0	0	0	0	0	1	0	0	0	0	1	1	1	0	0	0	0	0	0	0	0	1	1	1
-|PF00271:Helicase conserved C-terminal domain; PF07717:Oligonucleotide/oligosaccharide-binding (OB)-fold; PF00270:DEAD/DEAH box helicase; PF04408:Helicase associated domain (HA2)|-|-|-|-|-|-	N0.HOG0002011	1	1	1	1	1	1	1	1	1	1	1	1	0	1	0	1	1	1	1	2	1	1	1	1	1	1	1	1	1	1	1	1	1	1	1	1	1	1	2	1	1	1	1	1	1	0	1	1
-|PF00153:Mitochondrial carrier protein|-|2.A.29.4.3|-|-|S|-	N0.HOG0002012	1	1	1	1	2	1	1	3	2	1	1	2	1	1	1	2	1	1	1	1	2	1	1	1	2	1	1	1	1	1	1	1	1	2	1	2	2	1	1	1	1	0	1	1	1	1	1	0
-|PF04851:Type III restriction enzyme, res subunit; PF00636:Ribonuclease III domain; PF03368:Dicer dimerisation domain; PF00271:Helicase conserved C-terminal domain|-|-|-|-|-|-	N0.HOG0002013	0	0	0	0	0	0	0	0	0	0	0	0	0	0	1	0	0	0	0	0	0	0	0	0	0	0	0	0	0	1	1	0	0	0	2	2	2	0	2	0	0	0	0	0	0	0	1	1
-|PF04851:Type III restriction enzyme, res subunit; PF03368:Dicer dimerisation domain; PF00636:Ribonuclease III domain; PF00271:Helicase conserved C-terminal domain|-|-|-|-|-|-	N0.HOG0002014	1	1	1	1	0	1	1	1	1	1	1	1	1	1	0	1	1	1	1	1	1	1	1	1	1	1	1	1	1	1	0	1	2	1	2	0	2	1	0	1	1	1	1	1	1	1	1	1
-|PF00252:Ribosomal protein L16p/L10e|-|-|-|-|-|-	N0.HOG0002015	1	1	1	1	1	1	1	1	1	1	1	1	1	1	3	1	1	1	1	1	1	1	1	1	1	1	1	1	1	1	2	1	1	1	1	5	2	1	3	1	1	0	1	1	3	1	1	1
-|PF00618:RasGEF N-terminal motif; PF00617:RasGEF domain|-|-|-|-|-|-	N0.HOG0002016	1	2	1	1	1	0	1	1	1	1	1	1	1	0	1	1	1	1	1	1	1	1	1	1	1	1	1	1	1	1	4	1	1	1	1	5	4	1	3	1	1	1	1	2	1	1	1	1
-|PF00082:Subtilase family|-|-|-|-|-|-	N0.HOG0002017	3	0	0	0	1	0	0	0	0	1	0	1	1	0	1	3	3	1	3	5	3	0	0	0	9	6	3	4	5	0	0	1	1	1	0	0	0	0	0	1	1	1	2	0	3	2	0	0
-|PF00433:Protein kinase C terminal domain; PF02185:Hr1 repeat; PF00168:C2 domain; PF00130:Phorbol esters/diacylglycerol binding domain (C1 domain); PF00069:Protein kinase domain|-|-|-|-|-|-	N0.HOG0002018	1	1	1	1	2	0	1	1	1	1	1	2	1	1	3	1	0	1	1	1	0	1	1	3	1	1	1	1	0	1	5	2	1	1	1	4	3	1	1	1	1	2	1	1	1	1	1	1
-|PF00067:Cytochrome P450|Flavonoids, stilbene and lignin biosynthesis; 1,4-Dichlorobenzene degradation; Tyrosine metabolism; Ubiquinone biosynthesis; Androgen and estrogen metabolism; Sterol biosynthesis; Alkaloid biosynthesis I; Tryptophan metabolism; gamma-Hexachlorocyclohexane degradation; Bile acid biosynthesis; Phenylalanine metabolism; Histidine metabolism; Methane metabolism; Styrene degr…	N0.HOG0002019	1	1	1	1	4	1	3	2	2	4	3	3	6	4	0	0	0	0	0	0	0	0	0	2	3	0	0	0	1	0	0	1	0	0	1	3	0	2	1	0	0	0	0	0	3	4	1	4
-|PF01222:Ergosterol biosynthesis ERG4/ERG24 family|-|-|-|-|-|-	N0.HOG0002020	1	1	1	1	2	1	1	2	2	2	2	2	1	1	0	1	1	1	1	1	1	1	1	2	1	1	1	1	1	1	2	2	1	1	1	2	0	2	2	1	1	1	1	1	1	2	1	1
-|PF00155:Aminotransferase class I and II|Porphyrin and chlorophyll metabolism; Tryptophan metabolism; Aminophosphonate metabolism; Caprolactam degradation; Lysine biosynthesis|-|-|-|-|-	N0.HOG0002021	0	0	0	0	0	0	0	0	0	0	0	0	0	0	1	0	0	0	0	0	0	0	0	0	0	0	0	0	0	2	1	0	0	0	2	1	1	0	1	0	0	0	0	0	0	0	1	1
-|PF00155:Aminotransferase class I and II|Porphyrin and chlorophyll metabolism; Tryptophan metabolism; Aminophosphonate metabolism; Caprolactam degradation; Lysine biosynthesis|-|-|-|-|-	N0.HOG0002022	1	1	1	1	2	1	1	1	1	2	1	1	1	1	2	1	1	1	1	1	1	1	1	1	1	1	1	1	1	1	1	1	1	1	0	0	1	1	1	1	1	1	1	1	1	1	1	0
-|PF00400:WD domain, G-beta repeat|-|3.A.20.1.2; 3.A.20.1.1|-|-|-|-	N0.HOG0002023	0	1	0	0	0	0	0	0	0	0	0	0	0	0	0	0	0	0	0	0	0	2	0	0	0	0	0	0	0	1	1	0	0	0	0	0	0	0	0	0	0	0	0	0	0	0	0	1
-|PF00400:WD domain, G-beta repeat|Glycerolipid metabolism|3.A.20.1.2|MER146902; MER158032|-|-|-	N0.HOG0002024	0	0	0	0	0	0	0	0	0	0	0	0	0	0	1	0	0	0	0	0	0	0	0	0	0	0	0	0	0	2	1	0	0	0	2	1	2	0	1	0	0	0	0	0	0	0	2	2
-|PF00400:WD domain, G-beta repeat|-|-|MER146902|-|-|-	N0.HOG0002025	1	1	1	1	1	1	1	1	1	1	1	1	1	1	0	1	1	1	0	1	1	1	1	1	1	1	1	1	1	0	0	1	1	1	0	0	0	1	0	1	1	1	1	1	1	1	0	0
-|PF13649:Methyltransferase domain|-|-|-|-|-|-	N0.HOG0002026	1	1	1	1	1	1	1	1	1	1	1	1	2	1	1	1	1	1	1	1	1	1	1	1	1	1	1	1	1	4	0	1	1	0	5	0	0	1	3	1	1	1	1	1	1	1	5	5
-|PF01039:Carboxyl transferase domain|Valine, leucine and isoleucine degradation|3.B.1.1.2|-|-|-|-	N0.HOG0002028	1	1	1	1	1	2	1	1	1	1	1	1	1	1	1	1	1	1	1	1	1	1	1	1	1	1	1	1	1	0	1	1	1	1	0	0	1	1	1	1	1	1	1	1	1	1	0	0
-|PF01039:Carboxyl transferase domain|Valine, leucine and isoleucine degradation|3.B.1.1.2; 3.B.1.1.5|-|-|-|-	N0.HOG0002029	0	0	0	0	1	0	1	0	0	0	1	0	0	0	0	0	0	0	0	0	0	0	0	0	0	0	0	0	0	0	1	0	0	0	0	1	2	0	1	0	0	0	0	0	1	1	0	0
-|PF07992:Pyridine nucleotide-disulphide oxidoreductase|-|-|-|-|S|-	N0.HOG0002030	2	1	2	2	4	1	0	4	2	3	3	0	2	1	1	2	1	1	2	3	1	3	0	0	1	3	1	1	1	0	0	1	0	1	0	0	0	1	0	1	1	0	0	0	2	3	0	0
-|PF00069:Protein kinase domain; PF00169:PH domain; PF00786:P21-Rho-binding domain|-|-|-|-|-|-	N0.HOG0002031	1	1	1	1	1	0	1	1	1	1	1	1	2	1	7	1	1	1	1	1	1	1	1	1	1	1	1	1	1	1	3	1	1	1	1	3	2	1	2	1	1	1	1	1	1	1	1	1
-|PF02826:D-isomer specific 2-hydroxyacid dehydrogenase, NAD binding domain|-|-|-|-|-|-	N0.HOG0002032	2	2	1	3	1	1	1	1	1	2	1	1	2	1	0	2	1	1	2	2	2	2	2	0	2	2	2	2	2	0	0	1	1	1	0	0	0	1	0	2	2	1	1	2	1	1	1	0
-|-|-|-|-|-|-|-	N0.HOG0002033	1	1	1	1	1	0	1	1	1	1	1	1	1	1	2	1	1	1	1	1	1	1	1	1	1	1	1	1	1	1	5	1	1	1	1	4	2	1	5	1	1	1	1	1	1	1	1	1
-|PF01222:Ergosterol biosynthesis ERG4/ERG24 family|-|-|-|-|S|-	N0.HOG0002034	1	1	1	1	1	1	1	2	2	2	1	1	2	1	2	1	1	1	1	1	1	1	1	2	1	1	1	1	1	1	2	1	1	1	1	1	1	1	2	1	1	1	1	1	1	2	1	2
-|PF13515:Fusaric acid resistance protein-like|-|-|-|-|-|-	N0.HOG0002035	1	1	1	1	1	1	1	1	1	1	1	1	1	1	1	1	1	1	1	1	1	1	1	1	1	1	1	1	1	1	2	1	1	1	1	5	1	0	4	1	1	1	1	1	1	1	1	3
-|PF00651:BTB/POZ domain|-|-|-|-|-|-	N0.HOG0002036	1	1	0	0	1	1	5	0	0	1	1	14	1	0	0	1	1	1	1	1	1	1	1	2	1	1	1	1	1	0	0	0	2	1	0	0	0	0	0	1	1	1	1	1	13	1	0	0
-|PF13639:Ring finger domain|-|-|-|-|-|-	N0.HOG0002037	1	1	1	1	1	0	1	1	2	3	3	1	2	2	0	0	1	0	0	1	1	1	0	1	2	1	1	2	1	1	1	2	1	1	1	2	0	1	2	1	1	1	1	1	2	2	1	1
-|PF00503:G-protein alpha subunit|-|-|-|-|-|-	N0.HOG0002038	0	1	1	1	2	1	1	1	1	1	1	1	1	1	4	1	1	1	1	1	1	1	1	1	1	1	1	1	1	2	5	1	1	1	1	4	1	1	4	1	1	1	1	1	1	1	1	1
-|PF04140:Isoprenylcysteine carboxyl methyltransferase (ICMT) family|-|-|-|-|S|-	N0.HOG0002039	0	0	1	0	1	1	0	1	1	2	2	0	1	1	1	0	0	0	0	0	0	0	0	0	0	0	0	0	0	17	1	0	0	0	7	0	4	0	1	0	0	0	0	0	1	0	12	17
-|PF02423:Ornithine cyclodeaminase/mu-crystallin family|Arginine and proline metabolism|-|-|-|-|-	N0.HOG0002040	1	1	1	1	2	2	1	2	2	2	2	1	3	3	0	1	1	1	0	1	1	1	1	1	1	1	1	1	1	1	1	0	1	1	1	1	1	1	1	1	1	0	1	1	1	3	1	1
-|PF01063:Amino-transferase class IV|Pantothenate and CoA biosynthesis; Valine, leucine and isoleucine degradation; Valine, leucine and isoleucine biosynthesis|-|-|-|S|-	N0.HOG0002041	1	1	1	1	1	1	1	2	1	1	2	1	1	1	1	1	1	1	1	1	1	1	1	1	1	1	1	1	1	2	1	1	1	1	3	1	1	1	2	1	1	1	1	1	1	1	2	2
-|PF11717:RNA binding activity-knot of a chromodomain; PF05712:MRG|-|-|-|-|-|-	N0.HOG0002042	2	1	1	1	1	1	1	1	1	1	1	1	1	1	1	1	1	1	1	1	1	1	2	1	1	1	1	1	1	1	2	1	1	1	1	2	1	1	2	1	1	2	1	2	1	1	1	1
-|PF14031:Putative serine dehydratase domain; PF01168:Alanine racemase, N-terminal domain|-|-|-|-|-|-	N0.HOG0002043	1	1	1	3	3	1	1	1	2	2	1	1	1	1	1	1	1	1	1	1	1	1	0	1	1	1	1	3	1	1	1	1	1	1	1	1	0	1	1	1	1	1	1	1	1	3	1	1
-|PF04909:Amidohydrolase|Tryptophan metabolism; Carbazole degradation; Benzoate degradation via hydroxylation|-|-|-|S|-	N0.HOG0002044	2	2	0	1	4	2	0	1	1	4	3	2	3	2	0	2	1	1	2	2	1	1	1	1	2	1	1	1	1	1	0	0	1	0	3	1	0	1	2	1	1	1	1	1	1	1	1	2
-|-|-|-|-|-|S|-	N0.HOG0002045	3	2	1	1	1	0	0	0	0	0	0	0	1	1	0	1	3	3	3	3	3	0	2	0	3	4	4	3	3	0	0	0	3	2	0	0	0	0	0	1	1	2	3	1	3	0	0	0
-|PF02045:CCAAT-binding transcription factor (CBF-B/NF-YA) subunit B|-|-|-|-|-|TF	N0.HOG0002046	1	1	1	1	1	1	1	1	1	1	1	1	1	1	2	1	1	1	1	1	1	0	1	1	1	1	2	2	1	1	3	1	1	1	1	2	4	1	2	1	1	1	1	1	1	1	1	1
GH17|PF00332:Glycosyl hydrolases family 17|Starch and sucrose metabolism|-|-|-|S|-	N0.HOG0002047	2	2	2	2	2	2	3	1	1	1	1	3	1	1	0	2	2	2	2	2	2	1	1	0	2	2	1	1	1	0	1	0	1	1	0	0	0	0	1	1	1	0	1	2	3	1	0	0
-|PF00753:Metallo-beta-lactamase superfamily; PF11718:Pre-mRNA 3'-end-processing endonuclease polyadenylation factor C-term; PF10996:Beta-Casp domain; PF07521:Zn-dependent metallo-hydrolase RNA specificity domain|-|-|-|-|-|-	N0.HOG0002048	1	1	1	1	1	1	1	1	1	1	1	1	1	1	3	1	1	1	1	1	1	1	1	1	1	1	1	1	1	1	2	1	1	1	2	2	2	1	2	1	1	1	1	1	1	1	1	1
-|PF00117:Glutamine amidotransferase class-I|Purine metabolism; Glutamate metabolism|-|-|-|S|-	N0.HOG0002049	2	2	1	1	2	1	0	1	2	2	1	1	1	1	1	2	2	2	2	2	2	1	1	1	1	1	1	1	1	1	2	1	1	1	1	1	1	1	1	1	1	1	1	1	1	2	1	1
-|PF00327:Ribosomal protein L30p/L7e; PF08079:Ribosomal L30 N-terminal domain|-|-|-|-|-|-	N0.HOG0002050	1	1	1	1	1	1	1	1	1	1	1	1	1	1	3	1	1	1	1	1	1	1	1	1	1	1	1	1	1	1	2	1	1	1	2	5	1	1	4	1	1	1	1	1	1	1	1	1
-|PF07687:Peptidase dimerisation domain; PF01546:Peptidase family M20/M25/M40|-|-|MER033077|-|S|-	N0.HOG0002051	1	1	0	2	1	1	1	1	1	1	2	2	3	3	2	1	1	1	1	1	1	1	1	0	2	1	1	1	1	3	0	0	1	1	4	0	2	1	0	1	1	1	1	1	1	1	4	5
-|PF13921:Myb-like DNA-binding domain|-|-|-|-|-|-	N0.HOG0002052	3	2	1	1	2	1	1	1	2	1	1	1	3	1	0	1	0	1	1	3	1	3	1	1	2	2	3	1	1	0	0	1	0	0	0	0	0	1	0	2	1	1	1	1	3	2	0	0
-|PF00775:Dioxygenase; PF04444:Catechol dioxygenase N terminus|1,4-Dichlorobenzene degradation; Benzoate degradation via hydroxylation; Toluene and xylene degradation; Carbazole degradation; gamma-Hexachlorocyclohexane degradation|-|-|-|-|-	N0.HOG0002053	1	1	1	0	4	2	1	1	1	2	2	3	3	2	0	1	1	1	1	1	1	1	1	1	1	1	1	1	1	3	0	1	1	1	1	0	0	0	0	1	1	1	1	1	1	2	2	1
[truncated: 10,100 more rows]
[truncated: 31 more columns]

## Sheet: Sheet1
Node		Sig Expansions	Sig Contractions			Node	pos	Sig Expansions	Sig Contractions
[truncated: 156 more rows]
