# Supplementary material for: Comparative genomic analysis of thermophilic fungi reveals convergent evolutionary adaptations and gene losses
Source: Commun Biol. 2024 Sep 12;7:1124. doi: 10.1038/s42003-024-06681-w (PMC11393059; doi:10.1038/s42003-024-06681-w)
Supplement: Supplementary file 6 — Supplemental Data 5 [file 42003_2024_6681_MOESM6_ESM.zip]

Archive with 3 entries (3 files):
- GH10_gene_tree_iqtree.nwk
- Mesquite_ancestral_state.txt
- species_tree-iqtree.nwk
