# Supplementary material for: Comparative genomic analysis of thermophilic fungi reveals convergent evolutionary adaptations and gene losses
Source: Commun Biol. 2024 Sep 12;7:1124. doi: 10.1038/s42003-024-06681-w (PMC11393059; doi:10.1038/s42003-024-06681-w)
Supplement: Supplementary file 6 — Supplemental Data 5 [file 42003_2024_6681_MOESM6_ESM.zip › GH10_gene_tree_iqtree.nwk]

(10010_Thecr1:0.0384256325,((((((((((((((((((100547_LedB17_3:0.1252707664,104990_LedB17_3:0.2887754700)100:0.0215854853,116410_LedB17_3:0.2787110330)66:0.0604790216,((10404_Traver1:0.2907418981,12763_Traver1:0.2142306461)100:0.2070763236,46499_Glotr1_1:0.1475347471)58:0.0295581639)76:0.0231955638,1641_Traver1:0.2243721620)72:0.0215165829,(2903539_Phchr2:0.0455671944,2983729_Phchr2:0.0376553865)100:0.0988170234)80:0.0518199128,8513_Traver1:0.0736371772)68:0.0520376235,8512_Traver1:0.0964441917)88:0.0745826111,140289_Glotr1_1:0.1105644724)55:0.0125422789,(1078540_PleosPC15_2:0.1981128667,2935636_Phchr2:0.1897263035)79:0.0479294741)89:0.0502937064,1047798_PleosPC15_2:0.1381584197)100:0.1348776092,((((((10196_Theste1:0.2989005650,((((((((1370_Themy1:0.0228010045,((30310_Corno1:0.0158189044,(6270_Corse1:0.0000010437,64473_Corsim1:0.0051030997)100:0.0052595711)100:0.0323557857,(3198_Thefe1:0.0409683270,3621_Thehi1:0.0367831668)95:0.0279545412)79:0.0032038136)100:0.0660558985,601010_Thiap1:0.0807404963)92:0.0226662679,588898_Thiap1:0.0281439747)100:0.0498593335,(((1451_Remth1:0.0052826494,5469_Mycth1:0.0251167825)100:0.0209974996,(6564_Humgr1:0.0050178122,6_Mycthe1:0.0000024871)100:0.0490785403)100:0.0108512558,((((20793_Chagl_1:0.0425446523,341165_Chame1:0.0125701861)100:0.0130835826,478111_Chafi1:0.0000020599)100:0.0330687264,209218_Podan3:0.2600366168)87:0.0100512591,378_Humhy1:0.0252999264)84:0.0112287405)88:0.0212183169)96:0.0357437825,46806_Chale1:0.0413636347)97:0.0359345130,36281_Stalo1:0.0501157850)16:0.0120140287,38945_Stalo1:0.1000588460)100:0.0772000193,((652754_Conlig1:0.0346057623,6845_Acrth1:0.3735067677)100:0.0407932139,789673_Thiar1:0.0320448580)21:0.0397493018)97:0.0951770306)99:0.0660709388,((1037642_Acral2:0.0576568455,324275_Sodal1:0.0584169871)100:0.1748509390,66726_Verdah1:0.1745058700)100:0.1815628113)98:0.0252058471,(109317_Aurpu1:0.2223411269,14166_Ocuya1:0.3044863909)83:0.0427451394)100:0.2140616974,(1384298_Acrst1:0.2211060275,((((((((2117649_Thite2:0.0299006101,8399_Thiau1:0.0095308918)91:0.0099802105,(((2433_Corse1:0.0000021453,44942_Corsim1:0.0000010437)97:0.0000020655,31059_Corno1:0.0097755022)100:0.0812254467,(26088_Chafun1:0.0000024881,453570_Chafu1:0.0000025374)100:0.0674793048)99:0.0467886541)77:0.0055864797,4258_Chaol1:0.0289230934)97:0.0251595671,46560_Achma1:0.0394906834)60:0.0079601884,(266436_Conlig1:0.0837299731,(31712_Corin1:0.0223292447,44050_Chale1:0.0313078364)99:0.0492174216)58:0.0083680677)81:0.0193495873,648855_Thiap1:0.0612324578)98:0.0273189159,39381_Stalo1:0.0035126593)100:0.0946754892,440483_Verdah1:0.6387450303)100:0.1062545871)100:0.0467509646)87:0.0589295968,(((((10602_Talma1_2:0.0706582362,11039_Talst1_2:0.0193098950)100:0.1466299812,9969_Talem1:0.0849578702)100:0.0970853046,((8417_Aspfu1:0.0893424814,9030_Aspcl1:0.0577808668)91:0.0677151000,9082_Pench1:0.1169314950)88:0.0395086100)87:0.0432159009,(2743_Aspnid1:0.1769164193,278_Malci1:0.3788358396)94:0.0514370552)91:0.0793873611,308_Malci1:0.1099793630)77:0.0165515343)81:0.0670122497,(((((((((((((((((((10226_Chaol1:0.0946159680,8909_Humhy1:0.1456047546)57:0.0066091812,(((417209_Thihy1:0.0179739563,548230_Thiap1:0.0571841990)93:0.0271870673,490211_Thihy1:0.0250731944)93:0.0092438203,716307_Thiar1:0.0777873277)61:0.0162474904)86:0.0122229034,19236_Stalo1:0.0719256711)96:0.0174080930,((2118148_Thite2:0.1592832697,2287_Chathe1:0.0562725718)99:0.0363506153,(315177_Achstr1:0.0386571741,44160_Achma1:0.0259156354)100:0.0526222676)88:0.0403431516)65:0.0272249467,8946_Thiau1:0.1262281159)61:0.0062216453,(16566_Chale1:0.0525690169,210609_Podan3:0.1098851780)79:0.0155076880)77:0.0063250343,((13504_Chagl_1:0.0196838859,(142602_Chafi1:0.0120515981,387486_Chame1:0.0213542447)85:0.0036614081)98:0.0303130054,34624_Corin1:0.0874737232)96:0.0133081857)74:0.0114414030,((((116553_Spoth2:0.0052033083,(277693_Mychet1:0.0000010437,764604_Myche1:0.0000022907)63:0.0000029495)99:0.0157100208,4498_Thehi1:0.0000027244)71:0.0065184285,7581_Thefe1:0.0665915200)50:0.0077110897,(((120_Corse1:0.0052484649,15012_Corno1:0.0105210489)100:0.0051588515,62805_Corsim1:0.0052584895)100:0.0264744828,7099_Themy1:0.0392854175)56:0.0024305251)99:0.0612397848)89:0.0160155522,(((1142_Mycth1:0.0110754768,2780_Remth1:0.0205758572)100:0.0405291352,(4033_Mycthe1:0.0000026022,4239_Humgr1:0.0000027262)100:0.0216951283)100:0.0552927931,(372632_Sorhu1:0.0481210758,4975_Neucr2:0.0459313853)100:0.0970796220)88:0.0130322143)87:0.0258775332,(14911_Chafun1:0.0000010437,407231_Chafu1:0.0000010437)100:0.1550356521)96:0.0333619986,(((((((13694_Corin1:0.0330107750,(16947_Chagl_1:0.0000010437,(320188_Chafi1:0.0161124180,448983_Chame1:0.0000022020)91:0.0000023032)99:0.0161763347)99:0.0305839011,15815_Chale1:0.0431002667)93:0.0153041414,(((2108762_Thite2:0.1481673169,8926_Humhy1:0.1110643192)75:0.0050020811,(((3553_Remth1:0.0152408322,438_Mycth1:0.0235635987)100:0.0188511699,(7880_Humgr1:0.0000024053,7886_Mycthe1:0.0000020124)100:0.0219653388)100:0.0608905645,(6258_Chathe1:0.2840461947,633193_Thiar1:0.1136971782)86:0.0476600424)74:0.0244553748)95:0.0244353011,(566007_Thiap1:0.0474068473,6943_Chaol1:0.0539132729)91:0.0089175229)96:0.0237141804)90:0.0075073665,((14691_Corno1:0.0054698249,(38529_Corsim1:0.0000010437,3957_Corse1:0.0000010437)100:0.0051801515)100:0.0478520892,((241_Thehi1:0.0169056871,5749_Themy1:0.0459294065)81:0.0101900272,6450_Thefe1:0.0399890652)82:0.0443018278)65:0.0366945197)60:0.0194273672,(2125938_Spoth2:0.4635397735,36957_Stalo1:0.0847560219)60:0.0379273151)100:0.0728724278,204957_Podan3:0.0954638672)100:0.0648031270,395780_Sorhu1:0.1879606435)100:0.1129756620)99:0.0394662763,2041_Theste1:0.1798428213)87:0.0433327772,(5169_Acrth1:0.2291508010,704700_Conlig1:0.1853904465)91:0.0550035590)76:0.0426723249,(1323501_Acrst1:0.2257301007,4652_Acrchr1:0.1221697867)100:0.0816837022)99:0.1646826081,7789_Ocuya1:0.2738193887)98:0.0949727825,(252997_Conlig1:0.1945197880,64406_Amore1:0.2768212200)74:0.0524353016)98:0.0904554991,(102574_Aurpu1:0.3771997152,(1664_Talem1:0.2138651981,4650_Aspfu1:0.3794481316)100:0.2796823594)100:0.1924324962)99:0.1238962056,13157_Ocuya1:0.3361244984)94:0.0892927264,(((((((((((1080540_Acral2:0.0531824945,376993_Sodal1:0.0642640246)100:0.0881475485,458965_Verdah1:0.1455855069)62:0.0468461424,8229_Acrchr1:0.2221218008)41:0.0352974091,7143_Chathe1:0.0518720655)37:0.0504267448,(389966_Sorhu1:0.0414446874,9615_Neucr2:0.2113527258)45:0.0400305391)18:0.0026504539,(((((((((10927_Mycthe1:0.0050521333,7620_Humgr1:0.0000023433)100:0.0113846118,2830_Remth1:0.0409702291)100:0.0814962983,((46093_Achma1:0.0342333433,486432_Achstr1:0.0201341904)100:0.0470604772,9724_Chaol1:0.0477380268)100:0.0391904492)98:0.0205309080,(246098_Thiap1:0.0116742691,501620_Thihy1:0.0551915082)100:0.0474746898)91:0.0113871425,((((((112050_Spoth2:0.0000000000,689250_Myche1:0.0000000000):0.0000010437,219648_Mychet1:0.0000010437)100:0.0538731570,(35488_Corno1:0.0195779437,(43593_Corsim1:0.0000010437,4633_Corse1:0.0000010437)90:0.0000024003)100:0.0345965063)99:0.0360679066,((37239_Stalo1:0.0764767829,38518_Stalo1:0.1915609092)99:0.0489201535,50421_Corin1:0.0544998488)94:0.0349345635)92:0.0099504154,((164660_Chame1:0.0282328591,331432_Chafi1:0.0171249450)96:0.0135402516,9854_Chagl_1:0.0188326203)97:0.0215542537)93:0.0233863124,15030_Chale1:0.0463937058)86:0.0304558602)85:0.0152631706,208594_Podan3:0.1034947743)94:0.0342330283,(3064_Thiau1:0.1075269429,3951_Humhy1:0.1102971701)90:0.0216267638)88:0.0369493834,800261_Thiar1:0.0609766835)53:0.0123101529,((2116333_Thite2:0.0755864621,5823_Acrth1:0.0847759225)48:0.0499755796,(39067_Chafun1:0.0000010437,403834_Chafu1:0.0000024386)100:0.1098664133)46:0.0425155289)50:0.0237073931)36:0.0368939632,1394907_Acrst1:0.1991400666)100:0.1262970519,((134483_Sorhu1:0.0448540728,8563_Neucr2:0.0555921733)100:0.3725842018,(((207705_Podan3:0.0560818286,654_Theste1:0.6038075958)93:0.0567369823,32630_Stalo1:0.1444655675)89:0.0264643690,366961_Chafi1:0.0529423298)96:0.1002325692)100:0.3437800172)98:0.0784995435,((((120962_Thite2:0.1448476288,(((((((17212_Chagl_1:0.2923220476,390556_Chame1:0.0133777491)97:0.0323156356,372569_Chafi1:0.0491807547)100:0.0820783314,(39159_Corno1:0.0253308653,(41441_Corsim1:0.0101104404,4670_Corse1:0.0000010437)75:0.0000022023)100:0.1150653038)50:0.0182252934,(33749_Chafun1:0.0050659395,365670_Chafu1:0.0000027693)100:0.2158143513)51:0.0218238562,29732_Stalo1:0.0782627297)58:0.0176209756,(40126_Chale1:0.1119100151,46431_Corin1:0.0613609506)59:0.0255027674)64:0.0323376071,(4544_Chaol1:0.1261019851,582248_Thiap1:0.0794151750)68:0.0514293953)72:0.0251877424)97:0.0654456728,((204292_Podan3:0.3520396173,7222_Humhy1:0.0906976072)98:0.1044941870,((2627_Mycth1:0.0231800233,3756_Remth1:0.1121612067)100:0.0650068497,(7729_Mycthe1:0.0088322112,7991_Humgr1:0.0115032527)100:0.1672624491)100:0.0709725670)89:0.0717671978)89:0.0390258493,(394523_Sorhu1:0.6359983402,(713959_Conlig1:0.0802133474,8560_Acrth1:0.0790786474)100:0.1240374749)89:0.0353194670)98:0.0732144135,(((18325_Stalo1:0.1496954626,579310_Thiap1:0.1011338544)100:0.1494006317,42539_Stalo1:0.1385468267)100:0.1098208806,(19388_Stalo1:0.1105099746,466505_Chafu1:0.2613608212)100:0.1777451418)100:0.1222682651)99:0.0971510997)97:0.0597241394,570407_Conlig1:0.2374938890)64:0.0757647700,14710_Ocuya1:0.3001099192)56:0.0151320700)78:0.0780467525)86:0.0680477670)100:0.0787205970,(((111468_Aurpu1:0.1764802396,(((384642_Chame1:0.0289869894,718360_Thiar1:0.0648117500)100:0.0426876487,((6383_Aspni_NRRL3_1:0.1462410414,(8246_Aspfu1:0.0904500340,9531_Thecr1:0.0459042952)100:0.0440094352)100:0.0720684098,8106_Aspnid1:0.1496536101)68:0.0462631976)67:0.0091564651,(41425_Corin1:0.0719343041,80959_Pench1:0.0483963371)96:0.0376103074)85:0.0871731197)96:0.2997386299,1354218_Acrst1:0.2520925468)100:1.2716829860,(138785_Glotr1_1:0.4252273560,3042040_Phchr2:0.6201918691)100:0.1346107749)96:0.1714043658)99:0.1927266296,101071_Aurpu1:0.1859019540)97:0.0457808195,11883_Talst1_2:0.2863319790)80:0.0261184443,((4878_Aspcl1:0.1254828723,5403_Aspfu1:0.0837404965)100:0.0701784949,7505_Aspnid1:0.1522733845)94:0.0346192119)7:0.0106843170,(((((((((((10128_Chagl_1:0.0397149385,(((((1368358_Acrst1:0.1357728798,427925_Chafi1:0.0685653423)67:0.0301699675,((208678_Podan3:0.0106553795,599_Acrchr1:0.0950717342)65:0.0092833411,47705_Thihy1:0.0200694487)79:0.0138666543)74:0.0000020514,43802_Stalo1:0.0256270876)67:0.0047443793,(((255393_Achstr1:0.0413801212,791875_Thiar1:0.0548665278)98:0.0349403297,446741_Chame1:0.0304510854)34:0.0087333694,715764_Thiap1:0.0348158432)32:0.0000024876)36:0.0141499544,34735_Chale1:0.0143992537)25:0.0091957868)11:0.0073933308,((1270459_Acrst1:0.0960318652,33941_Corin1:0.0144094970)58:0.0096579563,39541_Achma1:0.0328013776)12:0.0034522539)89:0.0131079032,20583_Corin1:0.0000022076)97:0.0338323088,((15755_Ocuya1:0.1565639078,(16033_Chafun1:0.0000025783,457969_Chafu1:0.0000020859)100:0.0412542421)90:0.0191830444,8290_Thefe1:0.0662020404)91:0.0160316234)68:0.0131761108,((289969_Mychet1:0.0000010437,774112_Myche1:0.0000010437)100:0.0047044608,6743_Thehi1:0.0096373499)99:0.0165307834)91:0.0111474704,(31049_Corno1:0.0151420213,(63114_Corsim1:0.0052980790,9759_Corse1:0.0089158187)100:0.0301879804)100:0.0401091865)93:0.0281350724,(1068_Humhy1:0.0860422907,((2564_Mycth1:0.0164288305,5230_Remth1:0.0583929973)100:0.0421673962,(4294_Mycthe1:0.0048731699,4863_Humgr1:0.0049472751)100:0.0760619798)100:0.0464207556)96:0.0172634483)100:0.1187562450,((((1071217_Acral2:0.0333282091,315370_Sodal1:0.0310037772)100:0.1465915652,5227_Acrchr1:0.0834710974)100:0.1295332636,120229_Trire2:0.1370024823)100:0.1010800265,369127_Verdah1:0.1470910967)98:0.0605398567)90:0.0644472167,((((((10340_Chaol1:0.0691624729,((((((1644_Themy1:0.0260637688,7390_Thefe1:0.0762169939)78:0.0097033807,(((276891_Mychet1:0.0000021682,742367_Myche1:0.1051223834)100:0.0097742817,2947_Thehi1:0.0048080544)99:0.0049558628,52904_Spoth2:0.0048544693)99:0.0243402610)78:0.0156771303,(33279_Corno1:0.0245000030,(33881_Corsim1:0.0000024912,9058_Corse1:0.0000024463)100:0.0113682307)100:0.0288452443)100:0.0896881641,(((18396_Chagl_1:0.0000022743,((197467_Chame1:0.0181023389,349016_Chafi1:0.0127738256)100:0.0515885935,(31922_Chafun1:0.0034503503,62735_Chafu1:0.0061777414)100:0.0662499002)85:0.0144530189)100:0.0277015881,19153_Chale1:0.0524465332)98:0.0173034641,31989_Corin1:0.0458524625)99:0.0281204903)82:0.0219685702,(((21173_Sorhu1:0.0619636030,9426_Neucr2:0.0334507103)100:0.1166952726,48486_Thite2:0.0555405677)75:0.0370638160,(45093_Achma1:0.0041789105,531775_Achstr1:0.0206003663)98:0.0283625622)46:0.0050247656)35:0.0000027030,(44321_Stalo1:0.0398097862,(5989_Acrth1:0.0753865404,620066_Conlig1:0.0686075856)95:0.0814523828)49:0.0174569661)84:0.0361311484)83:0.0113043476,(((206847_Podan3:0.0864168313,(5315_Chathe1:0.0198394989,782180_Thiar1:0.0621526993)99:0.0117309573)88:0.0229013446,(((5028_Humgr1:0.0000022425,9682_Mycthe1:0.0049430587)100:0.0487177966,7578_Remth1:0.0461847031)100:0.0527674796,6952_Mycth1:0.0251007638)100:0.0417857309)88:0.0055507646,(345517_Thihy1:0.0246887596,610808_Thiap1:0.0335047299)100:0.0271613432)98:0.0159554009)84:0.0119151146,1236_Humhy1:0.0610009510)93:0.0668556105,7357_Theste1:0.2539205521)97:0.0646129026,2141_Malci1:0.1751229244)99:0.1113516329,((1070828_Acrst1:0.2476292370,9201_Theste1:0.2963529435)95:0.0745915019,16102_Ocuya1:0.2304047031)77:0.0199373140)23:0.0375341440)8:0.0189538726,(1091692_PleosPC15_2:0.1371864970,(13892_Traver1:0.1038542510,(3024004_Phchr2:0.0374687693,3030351_Phchr2:0.0235113995)100:0.0994713528)100:0.0868436708)100:0.1372238511)8:0.0181767835,15669_Ocuya1:0.3664569002)97:0.0490341987)94:0.0145269633,(166_Pench1:0.1202538715,(70988_Bysni1:0.0507613313,8708_Aspni_NRRL3_1:0.0845823336)79:0.0426736360)99:0.0537220681)100:0.0914261975,636296_Theau2:0.0665262249)44:0.0605877489,2472_Theth1:0.2937741369);
