# Supplementary material for: Comparative genomic analysis of thermophilic fungi reveals convergent evolutionary adaptations and gene losses
Source: Commun Biol. 2024 Sep 12;7:1124. doi: 10.1038/s42003-024-06681-w (PMC11393059; doi:10.1038/s42003-024-06681-w)
Supplement: Supplementary file 6 — Supplemental Data 5 [file 42003_2024_6681_MOESM6_ESM.zip › Mesquite_ancestral_state.txt]

Mesquite version 3.70 (build 940)
=======================

Tree window for taxa "Taxa"

----------------
Showing Tree block: Trees from "rooted.nex"
----------------

Original Tree:  tree 1 (id 30, version 784)

Tree Description:  (((((((((((((((((((((Myche1:0.000993,Mychet1:0.000614):0.003942,Spoth2:0.004378):0.002729,Thehi1:0.004499):0.003689,(Thefe1:0.030902,Themy1:0.026821):0.011768):0.030853,((Corse1:0.002339,Corsim1:0.002571):0.002992,Corno1:0.006931):0.021014):0.026446,((((Chafi1:0.017836,Chame1:0.017339):0.006401,Chagl1:0.037785):0.031191,Corin1:0.032577):0.006112,(Chafu1:0.002711,Chafun1:0.004646):0.080804):0.006211):0.012571,(Chale1:0.053026,Stalo1:0.077032):0.009435):0.007239,(Thiap1:0.021484,Thihy1:0.036406):0.036964):0.010889,Chaol1:0.057265):0.00517,((Achma1:0.015387,Achstr1:0.027801):0.033472,Thite2:0.061666):0.010499):0.008108,(((Humgr1:0.002884,Mycthe1:0.002378):0.049533,(Mycth1:0.020849,Remth1:0.028538):0.023669):0.067063,Chathe1:0.135706):0.024264):0.008389,(Humhy1:0.064993,Thian1:0.085739):0.015083):0.008219,(Thiar1:0.06927,Thiau1:0.057969):0.009549):0.030734,Podan3:0.148856):0.030533,(Neucr2:0.018649,Sorhu1:0.023843):0.132717):0.052481,(Acrth1:0.136677,Conlig1:0.135601):0.029907):0.05232,((((Acrchr1:0.140242,Acrst1:0.164727):0.02358,Trire2:0.143427):0.069799,Theste1:0.264595):0.020041,((Acral2:0.047094,Sodal1:0.040144):0.085508,Verdah1:0.117748):0.092515):0.041658):0.117812,(Amore1:0.093512,Ocuya1:0.133638):0.092473):0.10028,((((((((Aspcl1:0.054406,Aspfu1:0.048703):0.041376,(AspniNRRL3:0.080158,Aspnid1:0.124322):0.021452):0.024331,Pench1:0.170529):0.059605,(Bysni1:0.036233,Byssp1:0.043868):0.063451):0.016375,((Thecr1:0.010598,Theth1:0.020863):0.024943,Theau2:0.04628):0.038736):0.0162,(((Talma1:0.038689,Talst1:0.032545):0.116454,(Talth1:0.018892,Thela1:0.016465):0.129312):0.032606,(Rasby1:0.028645,Talem1:0.035799):0.032435):0.041105):0.055279,(((Cocim1:0.138935,Triru1:0.193527):0.025209,Malci1:0.153316):0.026261,Hisca1:0.173818):0.044607):0.152491,Aurpu1:0.365224):0.037693):0.609508,(((Phchr2:0.188128,Traver1:0.194331):0.064634,Glotr1:0.204766):0.030095,(LedB17:0.298402,PleosPC15:0.21267):0.052387):0.582535):0.09562,(((((Mucci2:0.151856,Rhimi1:0.179784):0.118758,Hesve2:0.354954):0.036302,(Liccor1:0.20426,Rhipu1:0.182297):0.068274):0.29001,Calth1:0.438285):0.064228,Lobtra1:0.532516):0.09562);
Tree with node numbers:
                                                                                                                                ,===23 Myche1
                                                                                                                          ,===22|
                                                                                                                    ,===21|     `===24 Mychet1
                                                                                                                    |     |
                                                                                                              ,===20|     `=========25 Spoth2
                                                                                                              |     |
                                                                                                        ,===19|     `===============26 Thehi1
                                                                                                        |     |
                                                                                                        |     |     ,===============28 Thefe1
                                                                                                        |     `===27|
                                                                                                  ,===18|           `===============29 Themy1
                                                                                                  |     |
                                                                                                  |     |           ,===============32 Corse1
                                                                                                  |     |     ,===31|
                                                                                                  |     `===30|     `===============33 Corsim1
                                                                                                  |           |
                                                                                                  |           `=====================34 Corno1
                                                                                            ,===17|
                                                                                            |     |                       ,=========39 Chafi1
                                                                                            |     |                 ,===38|
                                                                                            |     |           ,===37|     `=========40 Chame1
                                                                                            |     |           |     |
                                                                                            |     |     ,===36|     `===============41 Chagl1
                                                                                            |     |     |     |
                                                                                      ,===16|     `===35|     `=====================42 Corin1
                                                                                      |     |           |
                                                                                      |     |           |     ,=====================44 Chafu1
                                                                                      |     |           `===43|
                                                                                      |     |                 `=====================45 Chafun1
                                                                                ,===15|     |
                                                                                |     |     |     ,=================================47 Chale1
                                                                                |     |     `===46|
                                                                                |     |           `=================================48 Stalo1
                                                                          ,===14|     |
                                                                          |     |     |     ,=======================================50 Thiap1
                                                                          |     |     `===49|
                                                                          |     |           `=======================================51 Thihy1
                                                                    ,===13|     |
                                                                    |     |     `===================================================52 Chaol1
                                                                    |     |
                                                                    |     |           ,=============================================55 Achma1
                                                                    |     |     ,===54|
                                                                    |     `===53|     `=============================================56 Achstr1
                                                                    |           |
                                                              ,===12|           `===================================================57 Thite2
                                                              |     |
                                                              |     |                 ,=============================================61 Humgr1
                                                              |     |           ,===60|
                                                              |     |           |     `=============================================62 Mycthe1
                                                              |     |     ,===59|
                                                        ,===11|     |     |     |     ,=============================================64 Mycth1
                                                        |     |     `===58|     `===63|
                                                        |     |           |           `=============================================65 Remth1
                                                        |     |           |
                                                        |     |           `=========================================================66 Chathe1
                                                  ,===10|     |
                                                  |     |     |     ,===============================================================68 Humhy1
                                                  |     |     `===67|
                                                  |     |           `===============================================================69 Thian1
                                            ,====9|     |
                                            |     |     |     ,=====================================================================71 Thiar1
                                            |     |     `===70|
                                            |     |           `=====================================================================72 Thiau1
                                      ,====8|     |
                                      |     |     `=================================================================================73 Podan3
                                      |     |
                                      |     |     ,=================================================================================75 Neucr2
                                ,====7|     `===74|
                                |     |           `=================================================================================76 Sorhu1
                                |     |
                                |     |     ,=======================================================================================78 Acrth1
                                |     `===77|
                                |           `=======================================================================================79 Conlig1
                                |
                          ,====6|                       ,===========================================================================84 Acrchr1
                          |     |                 ,===83|
                          |     |           ,===82|     `===========================================================================85 Acrst1
                          |     |           |     |
                          |     |     ,===81|     `=================================================================================86 Trire2
                          |     |     |     |
                          |     |     |     `=======================================================================================87 Theste1
                    ,====5|     `===80|
                    |     |           |           ,=================================================================================90 Acral2
                    |     |           |     ,===89|
                    |     |           `===88|     `=================================================================================91 Sodal1
                    |     |                 |
                    |     |                 `=======================================================================================92 Verdah1
                    |     |
                    |     |     ,===================================================================================================94 Amore1
                    |     `===93|
                    |           `===================================================================================================95 Ocuya1
                    |
                    |                                               ,==============================================================104 Aspcl1
                    |                                         ,==103|
                    |                                         |     `==============================================================105 Aspfu1
                    |                                   ,==102|
                    |                                   |     |     ,==============================================================107 AspniNRRL3
                    |                             ,==101|     `==106|
                    |                             |     |           `==============================================================108 Aspnid1
                    |                             |     |
                    |                       ,==100|     `==========================================================================109 Pench1
                    |                       |     |
                    |                       |     |     ,==========================================================================111 Bysni1
              ,====4|                       |     `==110|
              |     |                 ,===99|           `==========================================================================112 Byssp1
              |     |                 |     |
              |     |                 |     |           ,==========================================================================115 Thecr1
              |     |                 |     |     ,==114|
              |     |                 |     `==113|     `==========================================================================116 Theth1
              |     |                 |           |
              |     |                 |           `================================================================================117 Theau2
              |     |           ,===98|
              |     |           |     |                 ,==========================================================================121 Talma1
              |     |           |     |           ,==120|
              |     |           |     |           |     `==========================================================================122 Talst1
              |     |           |     |     ,==119|
              |     |           |     |     |     |     ,==========================================================================124 Talth1
              |     |           |     |     |     `==123|
              |     |           |     `==118|           `==========================================================================125 Thela1
              |     |     ,===97|           |
        ,====3|     |     |     |           |     ,================================================================================127 Rasby1
        |     |     |     |     |           `==126|
        |     |     |     |     |                 `================================================================================128 Talem1
        |     |     |     |     |
        |     |     |     |     |                 ,================================================================================132 Cocim1
        |     |     `===96|     |           ,==131|
        |     |           |     |     ,==130|     `================================================================================133 Triru1
        |     |           |     |     |     |
        |     |           |     `==129|     `======================================================================================134 Malci1
        |     |           |           |
        |     |           |           `============================================================================================135 Hisca1
        |     |           |
        |     |           `========================================================================================================136 Aurpu1
        |     |
        |     |                 ,==================================================================================================140 Phchr2
        |     |           ,==139|
=======2|     |     ,==138|     `==================================================================================================141 Traver1
        |     |     |     |
        |     `==137|     `========================================================================================================142 Glotr1
        |           |
        |           |     ,========================================================================================================144 LedB17
        |           `==143|
        |                 `========================================================================================================145 PleosPC15
        |
        |                             ,============================================================================================151 Mucci2
        |                       ,==150|
        |                 ,==149|     `============================================================================================152 Rhimi1
        |                 |     |
        |           ,==148|     `==================================================================================================153 Hesve2
        |           |     |
        |           |     |     ,==================================================================================================155 Liccor1
        |     ,==147|     `==154|
        |     |     |           `==================================================================================================156 Rhipu1
        `==146|     |
              |     `==============================================================================================================157 Calth1
              |
              `====================================================================================================================158 Lobtra1
Branch lengths
Node	Term/Int	Length

node 2: 	Internal	1.7975133655488295E308
node 3: 	Internal	0.09562
node 4: 	Internal	0.609508
node 5: 	Internal	0.10028
node 6: 	Internal	0.117812
node 7: 	Internal	0.05232
node 8: 	Internal	0.052481
node 9: 	Internal	0.030533
node 10: 	Internal	0.030734
node 11: 	Internal	0.008219
node 12: 	Internal	0.008389
node 13: 	Internal	0.008108
node 14: 	Internal	0.00517
node 15: 	Internal	0.010889
node 16: 	Internal	0.007239
node 17: 	Internal	0.012571
node 18: 	Internal	0.026446
node 19: 	Internal	0.030853
node 20: 	Internal	0.003689
node 21: 	Internal	0.002729
node 22: 	Internal	0.003942
node 23: 	Terminal	9.93E-4
node 24: 	Terminal	6.14E-4
node 25: 	Terminal	0.004378
node 26: 	Terminal	0.004499
node 27: 	Internal	0.011768
node 28: 	Terminal	0.030902
node 29: 	Terminal	0.026821
node 30: 	Internal	0.021014
node 31: 	Internal	0.002992
node 32: 	Terminal	0.002339
node 33: 	Terminal	0.002571
node 34: 	Terminal	0.006931
node 35: 	Internal	0.006211
node 36: 	Internal	0.006112
node 37: 	Internal	0.031191
node 38: 	Internal	0.006401
node 39: 	Terminal	0.017836
node 40: 	Terminal	0.017339
node 41: 	Terminal	0.037785
node 42: 	Terminal	0.032577
node 43: 	Internal	0.080804
node 44: 	Terminal	0.002711
node 45: 	Terminal	0.004646
node 46: 	Internal	0.009435
node 47: 	Terminal	0.053026
node 48: 	Terminal	0.077032
node 49: 	Internal	0.036964
node 50: 	Terminal	0.021484
node 51: 	Terminal	0.036406
node 52: 	Terminal	0.057265
node 53: 	Internal	0.010499
node 54: 	Internal	0.033472
node 55: 	Terminal	0.015387
node 56: 	Terminal	0.027801
node 57: 	Terminal	0.061666
node 58: 	Internal	0.024264
node 59: 	Internal	0.067063
node 60: 	Internal	0.049533
node 61: 	Terminal	0.002884
node 62: 	Terminal	0.002378
node 63: 	Internal	0.023669
node 64: 	Terminal	0.020849
node 65: 	Terminal	0.028538
node 66: 	Terminal	0.135706
node 67: 	Internal	0.015083
node 68: 	Terminal	0.064993
node 69: 	Terminal	0.085739
node 70: 	Internal	0.009549
node 71: 	Terminal	0.06927
node 72: 	Terminal	0.057969
node 73: 	Terminal	0.148856
node 74: 	Internal	0.132717
node 75: 	Terminal	0.018649
node 76: 	Terminal	0.023843
node 77: 	Internal	0.029907
node 78: 	Terminal	0.136677
node 79: 	Terminal	0.135601
node 80: 	Internal	0.041658
node 81: 	Internal	0.020041
node 82: 	Internal	0.069799
node 83: 	Internal	0.02358
node 84: 	Terminal	0.140242
node 85: 	Terminal	0.164727
node 86: 	Terminal	0.143427
node 87: 	Terminal	0.264595
node 88: 	Internal	0.092515
node 89: 	Internal	0.085508
node 90: 	Terminal	0.047094
node 91: 	Terminal	0.040144
node 92: 	Terminal	0.117748
node 93: 	Internal	0.092473
node 94: 	Terminal	0.093512
node 95: 	Terminal	0.133638
node 96: 	Internal	0.037693
node 97: 	Internal	0.152491
node 98: 	Internal	0.055279
node 99: 	Internal	0.0162
node 100: 	Internal	0.016375
node 101: 	Internal	0.059605
node 102: 	Internal	0.024331
node 103: 	Internal	0.041376
node 104: 	Terminal	0.054406
node 105: 	Terminal	0.048703
node 106: 	Internal	0.021452
node 107: 	Terminal	0.080158
node 108: 	Terminal	0.124322
node 109: 	Terminal	0.170529
node 110: 	Internal	0.063451
node 111: 	Terminal	0.036233
node 112: 	Terminal	0.043868
node 113: 	Internal	0.038736
node 114: 	Internal	0.024943
node 115: 	Terminal	0.010598
node 116: 	Terminal	0.020863
node 117: 	Terminal	0.04628
node 118: 	Internal	0.041105
node 119: 	Internal	0.032606
node 120: 	Internal	0.116454
node 121: 	Terminal	0.038689
node 122: 	Terminal	0.032545
node 123: 	Internal	0.129312
node 124: 	Terminal	0.018892
node 125: 	Terminal	0.016465
node 126: 	Internal	0.032435
node 127: 	Terminal	0.028645
node 128: 	Terminal	0.035799
node 129: 	Internal	0.044607
node 130: 	Internal	0.026261
node 131: 	Internal	0.025209
node 132: 	Terminal	0.138935
node 133: 	Terminal	0.193527
node 134: 	Terminal	0.153316
node 135: 	Terminal	0.173818
node 136: 	Terminal	0.365224
node 137: 	Internal	0.582535
node 138: 	Internal	0.030095
node 139: 	Internal	0.064634
node 140: 	Terminal	0.188128
node 141: 	Terminal	0.194331
node 142: 	Terminal	0.204766
node 143: 	Internal	0.052387
node 144: 	Terminal	0.298402
node 145: 	Terminal	0.21267
node 146: 	Internal	0.09562
node 147: 	Internal	0.064228
node 148: 	Internal	0.29001
node 149: 	Internal	0.036302
node 150: 	Internal	0.118758
node 151: 	Terminal	0.151856
node 152: 	Terminal	0.179784
node 153: 	Terminal	0.354954
node 154: 	Internal	0.068274
node 155: 	Terminal	0.20426
node 156: 	Terminal	0.182297
node 157: 	Terminal	0.438285
node 158: 	Terminal	0.532516


--------------- Trace Character History ---------------

Character 4: Thermo_state
Marginal prob. recon. with model Mk1 (est.) [rate 2.26960531 [est.]]  -log L.:73.59791591 (Opt.:  width 0.0)  Reporting likelihoods as Proportional Likelihoods; Threshold when decisions made: 2.0 Calc. by Maximum likelihood reconstruct (Generic categorical) (id# 1336)

node 2:  0: 0.34839602, 1: 0.31617837, 2: 0.33542562
node 3:  0: 0.34901914, 1: 0.3203234, 2: 0.33065746
node 4:  0: 0.59583794, 1: 0.15252, 2: 0.25164206
node 5:  0: 0.79904047*, 1: 0.08102361, 2: 0.11993592*
node 6:  0: 0.86393494*, 1: 0.03857777, 2: 0.09748728
node 7:  0: 0.78032282*, 1: 0.03120952, 2: 0.18846766*
node 8:  0: 0.71423989*, 1: 0.02922485, 2: 0.25653526*
node 9:  0: 0.56504888*, 1: 0.02600242, 2: 0.4089487*
node 10:  0: 0.16157412*, 1: 0.00231419, 2: 0.8361117*
node 11:  0: 0.16654684*, 1: 0.0019978, 2: 0.83145536*
node 12:  0: 0.17473512*, 1: 0.00436552, 2: 0.82089937*
node 13:  0: 0.27832061*, 1: 0.02070025, 2: 0.70097914*
node 14:  0: 0.34491461*, 1: 0.0363861, 2: 0.61869929*
node 15:  0: 0.51308944*, 1: 0.00724917, 2: 0.47966139*
node 16:  0: 0.51551671*, 1: 0.00419123, 2: 0.48029206*
node 17:  0: 0.84966252*, 1: 0.00137803, 2: 0.14895946*
node 18:  0: 0.82490598*, 1: 0.00446051, 2: 0.17063352*
node 19:  0: 0.00305748, 1: 0.00024052, 2: 0.996702*
node 20:  0: 0.0000239, 1: 0.00000257, 2: 0.99997352*
node 21:  0: 0.0000009, 1: 0.0000006, 2: 0.99999851*
node 22:  0: 0.00000003, 1: 0.00000003, 2: 0.99999994*
node 23:  2: 1.0
node 24:  2: 1.0
node 25:  2: 1.0
node 26:  2: 1.0
node 27:  0: 0.0005602, 1: 0.00016842, 2: 0.99927138*
node 28:  2: 1.0
node 29:  2: 1.0
node 30:  0: 0.99498391*, 1: 0.00401319, 2: 0.0010029
node 31:  0: 0.98922279*, 1: 0.01045003, 2: 0.00032719
node 32:  0: 1.0
node 33:  1: 1.0
node 34:  0: 1.0
node 35:  0: 0.9672626*, 1: 0.00079453, 2: 0.03194287
node 36:  0: 0.99025572*, 1: 0.00043552, 2: 0.00930876
node 37:  0: 0.99958619*, 1: 0.00012688, 2: 0.00028693
node 38:  0: 0.99990901*, 1: 0.00003749, 2: 0.00005349
node 39:  0: 1.0
node 40:  0: 1.0
node 41:  0: 1.0
node 42:  0: 1.0
node 43:  0: 0.9999621*, 1: 0.00001479, 2: 0.00002312
node 44:  0: 1.0
node 45:  0: 1.0
node 46:  0: 0.26655316*, 1: 0.00817173, 2: 0.72527511*
node 47:  2: 1.0
node 48:  2: 1.0
node 49:  0: 0.97494078*, 1: 0.00247642, 2: 0.02258281
node 50:  0: 1.0
node 51:  0: 1.0
node 52:  1: 1.0
node 53:  0: 0.28471609*, 1: 0.03267291, 2: 0.682611*
node 54:  0: 0.61792217, 1: 0.22688229, 2: 0.15519554
node 55:  0: 1.0
node 56:  1: 1.0
node 57:  2: 1.0
node 58:  0: 0.08802864, 1: 0.0095726, 2: 0.90239876*
node 59:  0: 0.00464443, 1: 0.00197177, 2: 0.9933838*
node 60:  0: 0.00000563, 1: 0.00000492, 2: 0.99998945*
node 61:  2: 1.0
node 62:  2: 1.0
node 63:  0: 0.00043891, 1: 0.00029952, 2: 0.99926157*
node 64:  2: 1.0
node 65:  2: 1.0
node 66:  2: 1.0
node 67:  0: 0.17929228*, 1: 0.00697794, 2: 0.81372978*
node 68:  2: 1.0
node 69:  0: 1.0
node 70:  0: 0.08269718, 1: 0.00340443, 2: 0.91389839*
node 71:  2: 1.0
node 72:  2: 1.0
node 73:  0: 1.0
node 74:  0: 0.99613496*, 1: 0.0013815, 2: 0.00248354
node 75:  0: 1.0
node 76:  0: 1.0
node 77:  0: 0.73069912*, 1: 0.04292775, 2: 0.22637313*
node 78:  2: 1.0
node 79:  0: 1.0
node 80:  0: 0.90956656*, 1: 0.03809296, 2: 0.05234048
node 81:  0: 0.89509422*, 1: 0.05237196, 2: 0.05253382
node 82:  0: 0.94409093*, 1: 0.02793544, 2: 0.02797363
node 83:  0: 0.94461082*, 1: 0.02768207, 2: 0.02770711
node 84:  0: 1.0
node 85:  0: 1.0
node 86:  0: 1.0
node 87:  1: 1.0
node 88:  0: 0.95108575*, 1: 0.02329929, 2: 0.02561496
node 89:  0: 0.99297501*, 1: 0.00346853, 2: 0.00355646
node 90:  0: 1.0
node 91:  0: 1.0
node 92:  0: 1.0
node 93:  0: 0.91503479*, 1: 0.03890872, 2: 0.04605649
node 94:  0: 1.0
node 95:  0: 1.0
node 96:  0: 0.55413333, 1: 0.15406275, 2: 0.29180392
node 97:  0: 0.37158755, 1: 0.06095972, 2: 0.56745273
node 98:  0: 0.09033833, 1: 0.01726553, 2: 0.89239614*
node 99:  0: 0.07939494, 1: 0.01894413, 2: 0.90166093*
node 100:  0: 0.13529092, 1: 0.05997583, 2: 0.80473325
node 101:  0: 0.76252361*, 1: 0.06666929, 2: 0.17080709*
node 102:  0: 0.87605198*, 1: 0.06266346, 2: 0.06128455
node 103:  0: 0.80316602*, 1: 0.16265941*, 2: 0.03417458
node 104:  0: 1.0
node 105:  1: 1.0
node 106:  0: 0.92564593*, 1: 0.03752522, 2: 0.03682885
node 107:  0: 1.0
node 108:  0: 1.0
node 109:  0: 1.0
node 110:  0: 0.04309024, 1: 0.23409456, 2: 0.7228152
node 111:  1: 1.0
node 112:  2: 1.0
node 113:  0: 0.00590829, 1: 0.00227173, 2: 0.99181999*
node 114:  0: 0.00018779, 1: 0.00011981, 2: 0.9996924*
node 115:  2: 1.0
node 116:  2: 1.0
node 117:  2: 1.0
node 118:  0: 0.05082988, 1: 0.00907646, 2: 0.94009366*
node 119:  0: 0.11888312, 1: 0.02801106, 2: 0.85310582
node 120:  0: 0.97283948*, 1: 0.00666396, 2: 0.02049657
node 121:  0: 1.0
node 122:  0: 1.0
node 123:  0: 0.00111433, 1: 0.00079516, 2: 0.99809051*
node 124:  2: 1.0
node 125:  2: 1.0
node 126:  0: 0.00394134, 1: 0.00129235, 2: 0.99476632*
node 127:  2: 1.0
node 128:  2: 1.0
node 129:  0: 0.53153143*, 1: 0.05557192, 2: 0.41289665*
node 130:  0: 0.55374744*, 1: 0.05448981, 2: 0.39176275*
node 131:  0: 0.6559864*, 1: 0.05995487, 2: 0.28405873*
node 132:  0: 1.0
node 133:  0: 1.0
node 134:  2: 1.0
node 135:  0: 1.0
node 136:  0: 1.0
node 137:  0: 0.67841315, 1: 0.18811266, 2: 0.13347419
node 138:  0: 0.68435496, 1: 0.19358971, 2: 0.12205533
node 139:  0: 0.60193947, 1: 0.2718254, 2: 0.12623513
node 140:  1: 1.0
node 141:  0: 1.0
node 142:  0: 1.0
node 143:  0: 0.69878691, 1: 0.16682398, 2: 0.13438911
node 144:  0: 1.0
node 145:  0: 1.0
node 146:  0: 0.35435291, 1: 0.30448191, 2: 0.34116518
node 147:  0: 0.34715975, 1: 0.29775703, 2: 0.35508322
node 148:  0: 0.46188559, 1: 0.23409528, 2: 0.30401913
node 149:  0: 0.48047025, 1: 0.25095998, 2: 0.26856977
node 150:  0: 0.49819894, 1: 0.33045134, 2: 0.17134972
node 151:  0: 1.0
node 152:  1: 1.0
node 153:  0: 1.0
node 154:  0: 0.4470451, 1: 0.1867792, 2: 0.3661757
node 155:  0: 1.0
node 156:  2: 1.0
node 157:  2: 1.0
node 158:  0: 1.0
