# Supplementary material for: Comparative genomic analysis of thermophilic fungi reveals convergent evolutionary adaptations and gene losses
Source: Commun Biol. 2024 Sep 12;7:1124. doi: 10.1038/s42003-024-06681-w (PMC11393059; doi:10.1038/s42003-024-06681-w)
Supplement: Supplementary file 6 — Supplemental Data 5 [file 42003_2024_6681_MOESM6_ESM.zip › species_tree-iqtree.nwk]

(Achma1:0.0153872520,Achstr1:0.0278013667,((((((((((((Acral2:0.0470938262,Sodal1:0.0401440937)100/100:0.0855083882,Verdah1:0.1177476787)100/100:0.0925154838,(((Acrchr1:0.1402416180,Acrst1:0.1647270278)100/100:0.0235796543,Trire2:0.1434269764)100/100:0.0697994950,Theste1:0.2645953648)100/100:0.0200405678)100/100:0.0416580415,((Amore1:0.0935117269,Ocuya1:0.1336379487)100/100:0.0924732349,(((((((((Aspcl1:0.0544063932,Aspfu1:0.0487030045)100/100:0.0413757475,(Aspni_NRRL3_1:0.0801583983,Aspnid1:0.1243222861)100/100:0.0214515859)100/100:0.0243306880,Pench1:0.1705285787)100/100:0.0596053032,(Bysni1:0.0362327018,Byssp1:0.0438676798)100/100:0.0634506863)100/100:0.0163748283,(Theau2:0.0462804693,(Thecr1:0.0105982883,Theth1:0.0208629639)100/100:0.0249425030)100/100:0.0387357209)100/100:0.0162002371,((Rasby1:0.0286448782,Talem1:0.0357989636)100/100:0.0324347345,((Talma1_2:0.0386889623,Talst1_2:0.0325448249)100/100:0.1164541101,(Talth1:0.0188922859,Thela1:0.0164653093)100/100:0.1293118812)100/100:0.0326060389)100/100:0.0411046522)100/100:0.0552785132,(((Cocim1:0.1389347012,Triru1:0.1935269616)100/100:0.0252089663,Malci1:0.1533160651)100/100:0.0262612147,Hisca1:0.1738182802)100/100:0.0446067715)100/100:0.1524905279,Aurpu1:0.3652239092)100/100:0.0376934808,(((Calth1:0.4382850819,((Hesve2finisherSC:0.3549544418,(Mucci2:0.1518556148,Rhimi_ATCC11559_1:0.1797842391)100/100:0.1187584781)95.4/98:0.0363019734,(Liccor1:0.2042595237,Rhipu1:0.1822969712)100/100:0.0682740921)100/100:0.2900095926)100/100:0.0642280667,Lobtra1:0.5325161856)100/100:0.1912403637,((Glotr1_1:0.2047664914,(Phchr2:0.1881275701,Traver1:0.1943310858)100/100:0.0646344005)55.6/76:0.0300947848,(LedB17_3:0.2984017670,PleosPC15_2:0.2126696220)100/100:0.0523866065)100/100:0.5825346889)100/100:0.6095082087)100/100:0.1002799645)100/100:0.1178124979)100/100:0.0523202158,(Acrth1:0.1366770900,Conlig1:0.1356012626)100/100:0.0299074395)100/100:0.0524807805,(Neucr2:0.0186491688,Sorhu1:0.0238434334)100/100:0.1327168749)100/100:0.0305327657,Podan3:0.1488562270)100/100:0.0307337450,(Thiar1:0.0692697076,Thiau1:0.0579687263)58.1/84:0.0095494375)100/57:0.0082187642,(Humhy1:0.0649934101,Thian1:0.0857389415)100/100:0.0150827406)100/57:0.0083886092,(Chathe1:0.1357056897,((Humgr1:0.0028843713,Mycthe1:0.0023782866)100/100:0.0495326417,(Mycth1:0.0208493546,Remth1:0.0285382241)100/100:0.0236690330)100/100:0.0670631414)100/57:0.0242643887)100/57:0.0081076490,((((((((Chafi1:0.0178356364,Chame1:0.0173389363)100/100:0.0064011880,Chagl_1:0.0377849958)100/100:0.0311914788,Corin1:0.0325769931)36.6/71:0.0061117475,(Chafu1:0.0027112671,Chafun1:0.0046460436)100/100:0.0808039741)100/100:0.0062114691,((Corno1:0.0069312952,(Corse1:0.0023385155,Corsim1:0.0025712007)100/100:0.0029920055)100/100:0.0210143722,((((Myche1:0.0009930630,Mychet1:0.0006141774)100/100:0.0039422114,Spoth2:0.0043783182)100/100:0.0027290919,Thehi1:0.0044989319)100/100:0.0036886070,(Thefe1:0.0309023563,Themy1:0.0268210265)100/100:0.0117682545)100/100:0.0308525318)100/100:0.0264459067)100/100:0.0125713369,(Chale1:0.0530256992,Stalo1:0.0770322464)100/100:0.0094350356)100/100:0.0072394212,(Thiap1:0.0214838849,Thihy1:0.0364056571)100/100:0.0369644931)100/86:0.0108885723,Chaol1:0.0572652076)99.5/56:0.0051700626)100/100:0.0104987314,Thite2:0.0616659504)100/100:0.0334718085);
